# Supplementary material for: The BET PROTAC inhibitor dBET6 protects against retinal degeneration and inhibits the cGAS-STING in response to light damage
Source: J Neuroinflammation. 2023 May 22;20:119. doi: 10.1186/s12974-023-02804-y (PMC10201800; doi:10.1186/s12974-023-02804-y)
Supplement: Supplementary file 8 — Additional file 8: Figure S8. dBET6 treatment did not cause retinal microglia/macrophages cell death but reduced CD86 protein level. Two injections of vehicle or dBET6 were performed with a 24 h interval. The indicated analysis was conducted at 24 h after the second injection. A IF analysis using retinal flat mounts. The microglia/macrophages were labeled by anti-IBA1 antibody. Note not detectable cell death existed in vehicle or dBET6 treatment, as indicated by TUNEL staining. n = 3 eyes per group, scale bar: 20 μm. B WB analysis of the indicated proteins. C Quantification of WB results. ns not significant, *: p < 0.05, unpaired t-test, n = 3 eyes per group. D RNA-seq result of the indicated genes. The RNA-seq was conducted as described in Fig. 7. ns not significant, **: p < 0.01, ****: p < 0.0001. [file 12974_2023_2804_MOESM8_ESM.zip]

Archive with 17 entries (13 files):
- 12974_2023_2804_MOESM8_ESM/
- 12974_2023_2804_MOESM8_ESM/CTRL-0.472/
- 12974_2023_2804_MOESM8_ESM/CTRL-0.472/CTRL-1 (1).csv
- 12974_2023_2804_MOESM8_ESM/CTRL-0.472/CTRL-1 (1).mp4
- 12974_2023_2804_MOESM8_ESM/CTRL-0.472/CTRL-1 (1).pdf
- 12974_2023_2804_MOESM8_ESM/CTRL-0.472/CTRL-1 (2).csv
- 12974_2023_2804_MOESM8_ESM/LD+dBET6/
- 12974_2023_2804_MOESM8_ESM/LD+dBET6/LD+dBET6-1 (1).csv
- 12974_2023_2804_MOESM8_ESM/LD+dBET6/LD+dBET6-1 (1).mp4
- 12974_2023_2804_MOESM8_ESM/LD+dBET6/LD+dBET6-1 (1).pdf
- 12974_2023_2804_MOESM8_ESM/LD+dBET6/LD+dBET6-1 (2).csv
- 12974_2023_2804_MOESM8_ESM/LD+Vehicle-0.333/
- 12974_2023_2804_MOESM8_ESM/LD+Vehicle-0.333/LD-1 (1).csv
- 12974_2023_2804_MOESM8_ESM/LD+Vehicle-0.333/LD-1 (1).mp4
- 12974_2023_2804_MOESM8_ESM/LD+Vehicle-0.333/LD-1 (1).pdf
- 12974_2023_2804_MOESM8_ESM/LD+Vehicle-0.333/LD-1 (2).csv
- 12974_2023_2804_MOESM8_ESM/R2-Fig. S8 CD86 and GFAP in ctrl and bet6 retina.jpg
