# Supplementary material for: The BET PROTAC inhibitor dBET6 protects against retinal degeneration and inhibits the cGAS-STING in response to light damage
Source: J Neuroinflammation. 2023 May 22;20:119. doi: 10.1186/s12974-023-02804-y (PMC10201800; doi:10.1186/s12974-023-02804-y)
Supplement: Supplementary file 8 — Additional file 8: Figure S8. dBET6 treatment did not cause retinal microglia/macrophages cell death but reduced CD86 protein level. Two injections of vehicle or dBET6 were performed with a 24 h interval. The indicated analysis was conducted at 24 h after the second injection. A IF analysis using retinal flat mounts. The microglia/macrophages were labeled by anti-IBA1 antibody. Note not detectable cell death existed in vehicle or dBET6 treatment, as indicated by TUNEL staining. n = 3 eyes per group, scale bar: 20 μm. B WB analysis of the indicated proteins. C Quantification of WB results. ns not significant, *: p < 0.05, unpaired t-test, n = 3 eyes per group. D RNA-seq result of the indicated genes. The RNA-seq was conducted as described in Fig. 7. ns not significant, **: p < 0.01, ****: p < 0.0001. [file 12974_2023_2804_MOESM8_ESM.zip › 12974_2023_2804_MOESM8_ESM/CTRL-0.472/CTRL-1 (1).csv]

degreePerSec	12.00000033
range_noseRotationSpeed	-60.00000167	60.00000167
range_trackQuality	-19	42
range_evolvingScore_relative	-0.1	1.619464722
##################################################
frameIndex	time	stimulusDegrees	noseRotationSpeed	trackQuality	trackQuality_Control	evolvingScore_relative	evolvingScoreClock_relative	evolvingScoreCounterClock_relative	evolvingScore_relative_equalLR	isAnalysisPaused
0	0	12.00000033	2.82251146	0	0	0	0	0	nan	0
1	0.04	12.00000033	2.336396836	0	0	nan	nan	nan	nan	0
2	0.08	12.00000033	0.9053049454	0	0	nan	nan	nan	nan	0
3	0.12	12.00000033	1.987015838	0	0	nan	nan	nan	nan	0
4	0.16	12.00000033	0.2692312731	0	0	nan	nan	nan	nan	0
5	0.2	12.00000033	-1.307807301	0	0	nan	nan	nan	nan	0
6	0.24	12.00000033	-4.988548854	0	0	nan	nan	nan	nan	0
7	0.28	12.00000033	-9.220810945	0	0	nan	nan	nan	nan	0
8	0.32	12.00000033	-11.15522527	0	0	nan	nan	nan	nan	0
9	0.36	12.00000033	-13.15302798	0	0	nan	nan	nan	nan	0
10	0.4	12.00000033	-15.23416278	0	0	nan	nan	nan	nan	0
11	0.44	12.00000033	-14.01544999	0	0	nan	nan	nan	nan	0
12	0.48	12.00000033	-10.53069803	0	0	nan	nan	nan	nan	0
13	0.52	12.00000033	-2.200693532	0	0	nan	nan	nan	nan	0
14	0.56	12.00000033	10.52750978	0	0	nan	nan	nan	nan	0
15	0.6	12.00000033	24.10136196	0	0	nan	nan	nan	nan	0
16	0.64	12.00000033	43.53170315	0	0	nan	nan	nan	nan	0
17	0.68	12.00000033	65.43073453	0	0	nan	nan	nan	nan	0
18	0.72	12.00000033	91.49612769	0	0	nan	nan	nan	nan	0
19	0.76	12.00000033	119.5001876	0	0	nan	nan	nan	nan	0
20	0.8	12.00000033	145.8595947	0	0	nan	nan	nan	nan	0
21	0.84	12.00000033	172.1632357	0	0	nan	nan	nan	nan	0
22	0.88	12.00000033	196.3052185	0	0	nan	nan	nan	nan	0
23	0.92	12.00000033	216.5994371	0	0	nan	nan	nan	nan	0
24	0.96	12.00000033	231.7240429	0	0	nan	nan	nan	nan	0
25	1	12.00000033	240.7374907	0	0	nan	nan	nan	nan	0
26	1.04	12.00000033	243.1030432	0	0	nan	nan	nan	nan	0
27	1.08	12.00000033	238.6843491	0	0	nan	nan	nan	nan	0
28	1.12	12.00000033	227.7064289	0	0	nan	nan	nan	nan	0
29	1.16	12.00000033	210.8254589	0	0	nan	nan	nan	nan	0
30	1.2	12.00000033	189.0882433	0	0	nan	nan	nan	nan	0
31	1.24	12.00000033	163.9010253	0	0	nan	nan	nan	nan	0
32	1.28	12.00000033	137.1762918	0	0	nan	nan	nan	nan	0
33	1.32	12.00000033	111.0727896	0	0	nan	nan	nan	nan	0
34	1.36	12.00000033	84.17659697	0	0	nan	nan	nan	nan	0
35	1.4	12.00000033	60.27781505	0	0	nan	nan	nan	nan	0
36	1.44	12.00000033	37.59981098	0	0	nan	nan	nan	nan	0
37	1.48	12.00000033	19.5232511	0	0	nan	nan	nan	nan	0
38	1.52	12.00000033	7.76989377	0	0	nan	nan	nan	nan	0
39	1.56	12.00000033	-2.707059507	0	0	nan	nan	nan	nan	0
40	1.6	12.00000033	-8.26303328	0	0	nan	nan	nan	nan	0
41	1.64	12.00000033	-11.32328646	0	0	nan	nan	nan	nan	0
42	1.68	12.00000033	-10.71059131	0	0	nan	nan	nan	nan	0
43	1.72	12.00000033	-6.850968575	0	0	nan	nan	nan	nan	0
44	1.76	12.00000033	-5.087712812	0	0	nan	nan	nan	nan	0
45	1.8	12.00000033	-2.481522273	0	0	nan	nan	nan	nan	0
46	1.84	12.00000033	0.9908905832	0	0	nan	nan	nan	nan	0
47	1.88	12.00000033	4.822692934	0	0	nan	nan	nan	nan	0
48	1.92	12.00000033	10.76596734	0	0	nan	nan	nan	nan	0
49	1.96	12.00000033	11.62458733	0	0	nan	nan	nan	nan	0
50	2	12.00000033	12.57791419	0	0	nan	nan	nan	nan	0
51	2.04	12.00000033	15.23565084	0	0	nan	nan	nan	nan	0
52	2.08	12.00000033	18.6975819	0	0	nan	nan	nan	nan	0
53	2.12	12.00000033	23.3013234	0	0	nan	nan	nan	nan	0
54	2.16	12.00000033	23.86616487	0	0	nan	nan	nan	nan	0
55	2.2	12.00000033	23.02265417	0	0	nan	nan	nan	nan	0
56	2.24	12.00000033	23.35570973	0	0	nan	nan	nan	nan	0
57	2.28	12.00000033	19.36120368	0	0	nan	nan	nan	nan	0
58	2.32	12.00000033	12.43177032	0	0	nan	nan	nan	nan	0
59	2.36	12.00000033	-0.3559079657	0	0	nan	nan	nan	nan	0
60	2.4	12.00000033	-18.40356692	0	0	nan	nan	nan	nan	0
61	2.44	12.00000033	-37.18158877	0	0	nan	nan	nan	nan	0
62	2.48	12.00000033	-62.73872752	0	0	nan	nan	nan	nan	0
63	2.52	12.00000033	-90.86562208	0	0	nan	nan	nan	nan	0
64	2.56	12.00000033	-123.4745884	0	0	nan	nan	nan	nan	0
65	2.6	12.00000033	-157.8603462	0	0	nan	nan	nan	nan	0
66	2.64	12.00000033	-189.6651951	0	0	nan	nan	nan	nan	0
67	2.68	12.00000033	-220.8757142	0	0	nan	nan	nan	nan	0
68	2.72	12.00000033	-249.0745979	0	0	nan	nan	nan	nan	0
69	2.76	12.00000033	-272.2377881	0	0	nan	nan	nan	nan	0
70	2.8	12.00000033	-288.8602165	0	0	nan	nan	nan	nan	0
71	2.84	12.00000033	-298.001994	0	0	nan	nan	nan	nan	0
72	2.88	12.00000033	-299.106631	0	0	nan	nan	nan	nan	0
73	2.92	12.00000033	-292.0987051	0	0	nan	nan	nan	nan	0
74	2.96	12.00000033	-277.419403	0	0	nan	nan	nan	nan	0
75	3	12.00000033	-255.849047	0	0	nan	nan	nan	nan	0
76	3.04	12.00000033	-228.7404171	0	0	nan	nan	nan	nan	0
77	3.08	12.00000033	-197.8399677	0	0	nan	nan	nan	nan	0
78	3.12	12.00000033	-165.2877557	0	0	nan	nan	nan	nan	0
79	3.16	12.00000033	-133.8083065	0	0	nan	nan	nan	nan	0
80	3.2	12.00000033	-101.4550743	0	0	nan	nan	nan	nan	0
81	3.24	12.00000033	-72.82198093	0	0	nan	nan	nan	nan	0
82	3.28	12.00000033	-45.67717253	0	0	nan	nan	nan	nan	0
83	3.32	12.00000033	-23.93428887	0	0	nan	nan	nan	nan	0
84	3.36	12.00000033	-9.689851349	0	0	nan	nan	nan	nan	0
85	3.4	12.00000033	3.313840351	0	0	nan	nan	nan	nan	0
86	3.44	12.00000033	10.68414908	0	0	nan	nan	nan	nan	0
87	3.48	12.00000033	15.34830686	0	0	nan	nan	nan	nan	0
88	3.52	12.00000033	15.83765132	0	0	0	0	0	nan	0
89	3.56	12.00000033	12.70549335	0	0	0	0	0	nan	0
90	3.6	12.00000033	10.22404382	0	0	0	0	0	nan	0
91	3.64	12.00000033	8.418797004	0	0	0	0	0	nan	0
92	3.68	12.00000033	4.531140247	0	0	nan	nan	nan	nan	0
93	3.72	12.00000033	2.265683182	0	0	nan	nan	nan	nan	0
94	3.76	12.00000033	-1.336202291	0	0	nan	nan	nan	nan	0
95	3.8	12.00000033	-2.921331042	0	0	nan	nan	nan	nan	0
96	3.84	12.00000033	-0.8903544749	0	0	nan	nan	nan	nan	0
97	3.88	12.00000033	-1.72651237	0	0	nan	nan	nan	nan	0
98	3.92	12.00000033	-1.02263668	0	0	nan	nan	nan	nan	0
99	3.96	12.00000033	-1.474612996	0	0	nan	nan	nan	nan	0
100	4	12.00000033	-1.020382435	0	0	nan	nan	nan	nan	0
101	4.04	12.00000033	0.7063000107	0	0	nan	nan	nan	nan	0
102	4.08	12.00000033	0.7232481087	0	0	nan	nan	nan	nan	0
103	4.12	12.00000033	0.7871367836	0	0	nan	nan	nan	nan	0
104	4.16	12.00000033	0.871287901	0	0	nan	nan	nan	nan	0
105	4.2	12.00000033	0.9752373697	0	0	nan	nan	nan	nan	0
106	4.24	12.00000033	1.087410027	0	0	nan	nan	nan	nan	0
107	4.28	12.00000033	1.179266215	0	0	nan	nan	nan	nan	0
108	4.32	12.00000033	1.26916583	0	0	nan	nan	nan	nan	0
109	4.36	12.00000033	1.33823262	0	0	nan	nan	nan	nan	0
110	4.4	12.00000033	1.371927242	0	0	nan	nan	nan	nan	0
111	4.44	12.00000033	1.35954321	0	0	nan	nan	nan	nan	0
112	4.48	12.00000033	1.349729616	0	0	nan	nan	nan	nan	0
113	4.52	12.00000033	1.306699261	0	0	nan	nan	nan	nan	0
114	4.56	12.00000033	1.238385778	0	0	nan	nan	nan	nan	0
115	4.6	12.00000033	1.13819069	0	0	nan	nan	nan	nan	0
116	4.64	12.00000033	0.9547441045	0	0	nan	nan	nan	nan	0
117	4.68	12.00000033	0.8276633509	0	0	nan	nan	nan	nan	0
118	4.72	12.00000033	0.6801765845	0	0	nan	nan	nan	nan	0
119	4.76	12.00000033	0.5082894786	0	0	nan	nan	nan	nan	0
120	4.8	12.00000033	0.3145865181	0	0	nan	nan	nan	nan	0
121	4.84	12.00000033	0.07590859459	0	0	0	0	0	nan	0
122	4.88	12.00000033	-0.09036617822	0	0	0	0	0	nan	0
123	4.92	12.00000033	-0.2194174036	0	0	0	0	0	nan	0
124	4.96	12.00000033	-0.33966895	0	0	0	0	0	nan	0
125	5	12.00000033	-0.3924935745	0	0	0	0	0	nan	0
126	5.04	12.00000033	-0.362475738	0	0	0	0	0	nan	0
127	5.08	12.00000033	-0.2235322276	0	0	0	0	0	nan	0
128	5.12	12.00000033	0.07044363468	3.703703704	0	0.00592005268	0.00592005268	0	nan	0
129	5.16	12.00000033	0.409280834	7.407407407	0	0.01684540596	0.01684540596	0	nan	0
130	5.2	12.00000033	0.8672848069	12.96296296	0	0.03482183658	0.03482183658	0	nan	0
131	5.24	12.00000033	1.427353174	20.37037037	0	0.06164308381	0.06164308381	0	nan	0
132	5.28	12.00000033	2.089584448	22.22222222	0	0.08905111835	0.08905111835	0	nan	0
133	5.32	12.00000033	2.858030893	25.92592593	0	0.1195732701	0.1195732701	0	nan	0
134	5.36	12.00000033	3.586498805	37.03703704	0	0.1623893713	0.1623893713	0	nan	0
135	5.4	12.00000033	4.330287255	37.03703704	0	0.2031431032	0.2031431032	0	nan	0
136	5.44	12.00000033	5.032007935	37.03703704	0	0.2422245822	0.2422245822	0	nan	0
137	5.48	12.00000033	5.662940257	37.03703704	0	0.2799512084	0.2799512084	0	nan	0
138	5.52	12.00000033	6.179229631	37.03703704	0	0.316584171	0.316584171	0	nan	0
139	5.56	12.00000033	6.526653962	37.03703704	0	0.3523406458	0.3523406458	0	nan	0
140	5.6	12.00000033	6.729698885	37.03703704	0	0.3874029385	0.3874029385	0	nan	0
141	5.64	12.00000033	6.737955825	37.03703704	0	0.4219254309	0.4219254309	0	nan	0
142	5.68	12.00000033	6.573460917	37.03703704	0	0.4560399204	0.4560399204	0	nan	0
143	5.72	12.00000033	6.238982759	37.03703704	0	0.4898597687	0.4898597687	0	nan	0
144	5.76	12.00000033	5.746067157	37.03703704	0	0.5234831591	0.5234831591	0	nan	0
145	5.8	12.00000033	5.146913002	37.03703704	0	0.5569956755	0.5569956755	0	nan	0
146	5.84	12.00000033	4.462014093	37.03703704	0	0.5904723628	0.5904723628	0	nan	0
147	5.88	12.00000033	3.772754506	35.18518519	0	0.6220885375	0.6220885375	0	nan	0
148	5.92	12.00000033	3.049083083	31.48148148	0	0.6500602181	0.6500602181	0	nan	0
149	5.96	12.00000033	2.336452531	24.07407407	0	0.670759956	0.670759956	0	nan	0
150	6	12.00000033	1.668704027	20.37037037	0	0.6880457369	0.6880457369	0	nan	0
151	6.04	12.00000033	1.068068074	14.81481481	0	0.7001223181	0.7001223181	0	nan	0
152	6.08	12.00000033	0.6116129309	7.407407407	0	0.7052019792	0.7052019792	0	nan	0
153	6.12	12.00000033	0.2457150076	7.407407407	0	0.7107004736	0.7107004736	0	nan	0
154	6.16	12.00000033	-0.05800862764	3.703703704	0	0.7129226702	0.7129226702	0	nan	0
155	6.2	12.00000033	-0.2551897579	0	0	0.711866621	0.711866621	0	nan	0
156	6.24	12.00000033	-0.3487500408	0	0	0.7111863889	0.7111863889	0	nan	0
157	6.28	12.00000033	-0.3561864963	0	0	0.7108562225	0.7108562225	0	nan	0
158	6.32	12.00000033	-0.2851819766	0	0	0.7108526265	0.7108526265	0	nan	0
159	6.36	12.00000033	-0.2420065571	0	0	0.7111540916	0.7111540916	0	nan	0
160	6.4	12.00000033	-0.1529127425	0	0	0.7117408602	0.7117408602	0	nan	0
161	6.44	12.00000033	-0.0211277086	0	0	0.712594724	0.712594724	0	nan	0
162	6.48	12.00000033	0.1113584929	0	0	0.7136988481	0.7136988481	0	nan	0
163	6.52	12.00000033	0.2710654352	0	0	0.7150376178	0.7150376178	0	nan	0
164	6.56	12.00000033	0.3491649177	1.851851852	0	0.7184434026	0.7184434026	0	nan	0
165	6.6	12.00000033	0.4348202516	1.851851852	0	0.7220648446	0.7220648446	0	nan	0
166	6.64	12.00000033	0.5349036265	1.851851852	0	0.7258907487	0.7258907487	0	nan	0
167	6.68	12.00000033	0.6340213736	1.851851852	0	0.7299105718	0.7299105718	0	nan	0
168	6.72	12.00000033	0.7004558208	1.851851852	0	0.7341143524	0.7341143524	0	nan	0
169	6.76	12.00000033	0.7239689841	1.851851852	0	0.7384926474	0.7384926474	0	nan	0
170	6.8	12.00000033	0.7421676808	1.851851852	0	0.7430364772	0.7430364772	0	nan	0
171	6.84	12.00000033	0.739489218	1.851851852	0	0.7477372762	0.7477372762	0	nan	0
172	6.88	12.00000033	0.7350406867	1.851851852	0	0.7525868494	0.7525868494	0	nan	0
173	6.92	12.00000033	0.6810469074	1.851851852	0	0.7575773338	0.7575773338	0	nan	0
174	6.96	12.00000033	0.6181127432	1.851851852	0	0.7627011645	0.7627011645	0	nan	0
175	7	12.00000033	0.5480208617	0	0	0.7660311662	0.7660311662	0	nan	0
176	7.04	12.00000033	0.4581873397	0	0	0.7694629575	0.7694629575	0	nan	0
177	7.08	12.00000033	0.390078781	0	0	0.7729889897	0.7729889897	0	nan	0
178	7.12	12.00000033	0.3012371437	0	0	0.7766019827	0.7766019827	0	nan	0
179	7.16	12.00000033	0.2198769869	0	0	0.7802949035	0.7802949035	0	nan	0
180	7.2	12.00000033	0.1654874026	0	0	0.7840609471	0.7840609471	0	nan	0
181	7.24	12.00000033	0.110230542	0	0	0.7878935194	0.7878935194	0	nan	0
182	7.28	12.00000033	0.084698603	0	0	0.7917862226	0.7917862226	0	nan	0
183	7.32	12.00000033	0.05379047909	0	0	0.7957328424	0.7957328424	0	nan	0
184	7.36	12.00000033	0.03094414989	0	0	0.7997273359	0.7997273359	0	nan	0
185	7.4	12.00000033	0.04108992214	0	0	0.8037638225	0.8037638225	0	nan	0
186	7.44	12.00000033	0.04520718348	0	0	0.8078365751	0.8078365751	0	nan	0
187	7.48	12.00000033	0.05775579216	0	0	0.8119400125	0.8119400125	0	nan	0
188	7.52	12.00000033	0.06904180084	0	0	0.8160686938	0.8160686938	0	nan	0
189	7.56	12.00000033	0.04719188679	0	0	0.8202173124	0.8202173124	0	nan	0
190	7.6	12.00000033	0.06736924543	0	0	0.8243806923	0.8243806923	0	nan	0
191	7.64	12.00000033	0.07244230896	0	0	0.8285537843	0.8285537843	0	nan	0
192	7.68	12.00000033	0.06458006485	0	0	0.8327316628	0.8327316628	0	nan	0
193	7.72	12.00000033	0.07188252305	0	0	0.8369095243	0.8369095243	0	nan	0
194	7.76	12.00000033	0.05019396918	0	0	0.8410826849	0.8410826849	0	nan	0
195	7.8	12.00000033	0.09279988891	0	0	0.8452465799	0.8452465799	0	nan	0
196	7.84	12.00000033	0.146958512	0	0	0.8493967627	0.8493967627	0	nan	0
197	7.88	12.00000033	0.1587003931	0	0	0.8535289043	0.8535289043	0	nan	0
198	7.92	12.00000033	0.1570501624	0	0	0.8576387936	0.8576387936	0	nan	0
199	7.96	12.00000033	0.1220294305	0	0	0.8617223376	0.8617223376	0	nan	0
200	8	12.00000033	0.1558730553	0	0	0.8657755617	0.8657755617	0	nan	0
201	8.04	12.00000033	0.190625755	0	0	0.8697946107	0.8697946107	0	nan	0
202	8.08	12.00000033	0.1672901758	0	0	0.8737757492	0.8737757492	0	nan	0
203	8.12	12.00000033	0.1169549648	0	0	0.8777153629	0.8777153629	0	nan	0
204	8.16	12.00000033	0.07062469333	0	0	0.8816099595	0.8816099595	0	nan	0
205	8.2	12.00000033	0.1330986535	0	0	0.8854561697	0.8854561697	0	nan	0
206	8.24	12.00000033	0.264182316	3.703703704	0	0.8937081454	0.8937081454	0	nan	0
207	8.28	12.00000033	0.4273855174	3.703703704	0	0.9019428615	0.9019428615	0	nan	0
208	8.32	12.00000033	0.6637709385	11.11111111	0	0.9191456551	0.9191456551	0	nan	0
209	8.36	12.00000033	1.056902216	12.96296296	0	0.9386525213	0.9386525213	0	nan	0
210	8.4	12.00000033	1.622639852	18.51851852	0	0.9650151764	0.9650151764	0	nan	0
211	8.44	12.00000033	2.332062054	22.22222222	0	0.9960321974	0.9960321974	0	nan	0
212	8.48	12.00000033	3.070050279	25.92592593	0	1.031747336	1.031747336	0	nan	0
213	8.52	12.00000033	3.866493086	25.92592593	0	1.067620055	1.067620055	0	nan	0
214	8.56	12.00000033	4.754017961	25.92592593	0	1.103640231	1.103640231	0	nan	0
215	8.6	12.00000033	5.672943223	25.92592593	0	1.139797589	1.139797589	0	nan	0
216	8.64	12.00000033	6.56152273	25.92592593	0	1.176081729	1.176081729	0	nan	0
217	8.68	12.00000033	7.280545045	25.92592593	0	1.212482145	1.212482145	0	nan	0
218	8.72	12.00000033	7.824238953	25.92592593	0	1.248988248	1.248988248	0	nan	0
219	8.76	12.00000033	8.199138846	25.92592593	0	1.285589388	1.285589388	0	nan	0
220	8.8	12.00000033	8.366525439	25.92592593	0	1.322274879	1.322274879	0	nan	0
221	8.84	12.00000033	8.262691919	25.92592593	0	1.359034015	1.359034015	0	nan	0
222	8.88	12.00000033	7.881705746	25.92592593	0	1.395856093	1.395856093	0	nan	0
223	8.92	12.00000033	7.224581902	25.92592593	0	1.432730433	1.432730433	0	nan	0
224	8.96	12.00000033	6.355677489	25.92592593	0	1.469646399	1.469646399	0	nan	0
225	9	12.00000033	5.340862093	25.92592593	0	1.506593415	1.506593415	0	nan	0
226	9.04	12.00000033	4.172672962	25.92592593	0	1.543560986	1.543560986	0	nan	0
227	9.08	12.00000033	2.942825631	22.22222222	0	1.575763672	1.575763672	0	nan	0
228	9.12	12.00000033	1.721590476	20.37037037	0	1.605552435	1.605552435	0	nan	0
229	9.16	12.00000033	0.5895640014	12.96296296	-3.703703704	1.616147002	1.616147002	0	nan	0
230	9.2	12.00000033	-0.3849224449	7.407407407	-3.703703704	1.619464722	1.619464722	0	nan	0
231	9.24	12.00000033	-1.239078443	0	-7.407407407	1.603621291	1.603621291	0	nan	0
232	9.28	12.00000033	-1.935012246	0	-12.96296296	1.573860827	1.573860827	0	nan	0
233	9.32	12.00000033	-2.460957564	0	-12.96296296	1.54448693	1.54448693	0	nan	0
234	9.36	12.00000033	-2.782795188	0	-12.96296296	1.515493067	1.515493067	0	nan	0
235	9.4	12.00000033	-2.875911744	0	-14.81481481	1.482506657	1.482506657	0	nan	0
236	9.44	12.00000033	-2.85015864	0	-14.81481481	1.450055736	1.450055736	0	nan	0
237	9.48	12.00000033	-2.764852038	0	-14.81481481	1.418128529	1.418128529	0	nan	0
238	9.52	12.00000033	-2.590514276	0	-14.81481481	1.386713857	1.386713857	0	nan	0
239	9.56	12.00000033	-2.366662178	0	-14.81481481	1.355801094	1.355801094	0	nan	0
240	9.6	12.00000033	-2.090674637	0	-12.96296296	1.329322245	1.329322245	0	nan	0
241	9.64	12.00000033	-1.863581752	0	-12.96296296	1.303179254	1.303179254	0	nan	0
242	9.68	12.00000033	-1.754746805	0	-12.96296296	1.277368154	1.277368154	0	nan	0
243	9.72	12.00000033	-1.668341518	0	-11.11111111	1.255636987	1.255636987	0	nan	0
244	9.76	12.00000033	-1.596854672	0	-11.11111111	1.23411159	1.23411159	0	nan	0
245	9.8	12.00000033	-1.54492764	0	-11.11111111	1.212791857	1.212791857	0	nan	0
246	9.84	12.00000033	-1.534224928	0	0	nan	nan	nan	nan	0
247	9.88	12.00000033	-1.60349732	0	0	nan	nan	nan	nan	0
248	9.92	12.00000033	-1.654014084	0	0	nan	nan	nan	nan	0
249	9.96	12.00000033	-1.620772674	0	0	nan	nan	nan	nan	0
250	10	12.00000033	-1.559110844	0	0	nan	nan	nan	nan	0
251	10.04	12.00000033	-1.461702534	0	0	nan	nan	nan	nan	0
252	10.08	12.00000033	-1.376773978	0	0	nan	nan	nan	nan	0
253	10.12	12.00000033	-1.271881779	0	0	nan	nan	nan	nan	0
254	10.16	12.00000033	-1.081486928	0	0	nan	nan	nan	nan	0
255	10.2	12.00000033	-0.8766672605	0	0	nan	nan	nan	nan	0
256	10.24	12.00000033	-0.6817864369	0	0	nan	nan	nan	nan	0
257	10.28	12.00000033	-0.4972850274	0	0	nan	nan	nan	nan	0
258	10.32	12.00000033	-0.3287909743	0	0	nan	nan	nan	nan	0
259	10.36	12.00000033	-0.1658538249	0	0	nan	nan	nan	nan	0
260	10.4	12.00000033	-0.0006348144271	0	0	nan	nan	nan	nan	0
261	10.44	12.00000033	0.1158623921	0	0	nan	nan	nan	nan	0
262	10.48	12.00000033	0.2045124102	0	0	nan	nan	nan	nan	0
263	10.52	12.00000033	0.255992395	0	0	nan	nan	nan	nan	0
264	10.56	12.00000033	0.2458643189	0	0	nan	nan	nan	nan	0
265	10.6	12.00000033	0.2348730523	0	0	nan	nan	nan	nan	0
266	10.64	12.00000033	0.1840653013	0	0	nan	nan	nan	nan	0
267	10.68	12.00000033	0.1442824324	0	0	nan	nan	nan	nan	0
268	10.72	12.00000033	0.084047929	0	0	nan	nan	nan	nan	0
269	10.76	12.00000033	-0.02501977973	0	0	nan	nan	nan	nan	0
270	10.8	12.00000033	-0.123247334	0	0	nan	nan	nan	nan	0
271	10.84	12.00000033	-0.2150561377	0	0	nan	nan	nan	nan	0
272	10.88	12.00000033	-0.2821564042	0	0	nan	nan	nan	nan	0
273	10.92	12.00000033	-0.2931433927	0	0	nan	nan	nan	nan	0
274	10.96	12.00000033	-0.2806765039	0	0	nan	nan	nan	nan	0
275	11	12.00000033	-0.2204510107	0	0	1.213412171	1.213412171	0	nan	0
276	11.04	12.00000033	-0.1115051876	0	0	1.213931238	1.213931238	0	nan	0
277	11.08	12.00000033	-0.02448399739	0	0	1.214350538	1.214350538	0	nan	0
278	11.12	12.00000033	0.08004565937	0	0	1.214671606	1.214671606	0	nan	0
279	11.16	12.00000033	0.1521125002	0	0	1.21489603	1.21489603	0	nan	0
280	11.2	12.00000033	0.1419561067	0	0	1.215025447	1.215025447	0	nan	0
281	11.24	12.00000033	0.00871637674	0	0	1.215061538	1.215061538	0	nan	0
282	11.28	12.00000033	-0.3955251083	0	0	1.215006024	1.215006024	0	nan	0
283	11.32	12.00000033	-1.092216202	0	0	1.214860663	1.214860663	0	nan	0
284	11.36	12.00000033	-2.164712279	0	0	1.214627244	1.214627244	0	nan	0
285	11.4	12.00000033	-3.674593541	0	0	1.214307587	1.214307587	0	nan	0
286	11.44	12.00000033	-5.629963894	0	0	1.213903533	1.213903533	0	nan	0
287	11.48	12.00000033	-8.04066445	0	0	1.213416948	1.213416948	0	nan	0
288	11.52	12.00000033	-10.81970453	0	0	1.212849714	1.212849714	0	nan	0
289	11.56	12.00000033	-13.89571743	0	0	1.212203729	1.212203729	0	nan	0
290	11.6	12.00000033	-17.20201582	0	0	1.211480899	1.211480899	0	nan	0
291	11.64	12.00000033	-20.63561713	0	0	nan	nan	nan	nan	0
292	11.68	12.00000033	-24.00954524	0	0	nan	nan	nan	nan	0
293	11.72	12.00000033	-27.1290392	0	0	nan	nan	nan	nan	0
294	11.76	12.00000033	-29.83886695	0	0	nan	nan	nan	nan	0
295	11.8	12.00000033	-32.00468839	0	0	nan	nan	nan	nan	0
296	11.84	12.00000033	-33.49063067	0	0	nan	nan	nan	nan	0
297	11.88	12.00000033	-34.2096269	0	0	nan	nan	nan	nan	0
298	11.92	12.00000033	-34.08928442	0	0	nan	nan	nan	nan	0
299	11.96	12.00000033	-33.12995281	0	0	nan	nan	nan	nan	0
300	12	12.00000033	-31.34060262	0	0	nan	nan	nan	nan	0
301	12.04	12.00000033	-28.82903818	0	0	nan	nan	nan	nan	0
302	12.08	12.00000033	-25.69330996	0	0	nan	nan	nan	nan	0
303	12.12	12.00000033	-22.1442654	0	0	nan	nan	nan	nan	0
304	12.16	12.00000033	-18.40935373	0	0	nan	nan	nan	nan	0
305	12.2	12.00000033	-14.5991091	0	0	1.210683143	1.210683143	0	nan	0
306	12.24	12.00000033	-10.93267435	0	0	1.209812383	1.209812383	0	nan	0
307	12.28	12.00000033	-7.506290934	0	0	1.208870541	1.208870541	0	nan	0
308	12.32	12.00000033	-4.471090063	0	0	1.207859544	1.207859544	0	nan	0
309	12.36	12.00000033	-1.900703241	0	0	1.206781313	1.206781313	0	nan	0
310	12.4	12.00000033	0.158313261	1.851851852	0	1.207979967	1.207979967	0	nan	0
311	12.44	12.00000033	1.678951745	1.851851852	0	1.209110751	1.209110751	0	nan	0
312	12.48	12.00000033	2.656551355	1.851851852	0	1.210175206	1.210175206	0	nan	0
313	12.52	12.00000033	3.205392896	1.851851852	0	1.211174873	1.211174873	0	nan	0
314	12.56	12.00000033	3.349762521	1.851851852	0	1.212111295	1.212111295	0	nan	0
315	12.6	12.00000033	3.193472489	1.851851852	0	1.212986014	1.212986014	0	nan	0
316	12.64	12.00000033	2.871596334	1.851851852	0	1.21380057	1.21380057	0	nan	0
317	12.68	12.00000033	2.38388838	1.851851852	0	1.214556496	1.214556496	0	nan	0
318	12.72	12.00000033	1.952532712	1.851851852	0	1.21525532	1.21525532	0	nan	0
319	12.76	12.00000033	1.496008826	1.851851852	0	1.215898562	1.215898562	0	nan	0
320	12.8	12.00000033	1.120806914	1.851851852	0	1.216487733	1.216487733	0	nan	0
321	12.84	12.00000033	0.8362303024	1.851851852	0	1.217024331	1.217024331	0	nan	0
322	12.88	12.00000033	0.6215787604	0	0	1.215200218	1.215200218	0	nan	0
323	12.92	12.00000033	0.5945109953	0	0	1.213333376	1.213333376	0	nan	0
324	12.96	12.00000033	0.5707668044	0	0	1.211425498	1.211425498	0	nan	0
325	13	12.00000033	0.5717140198	0	0	1.209478251	1.209478251	0	nan	0
326	13.04	12.00000033	0.5509812107	0	0	1.207493275	1.207493275	0	nan	0
327	13.08	12.00000033	0.504949508	0	0	1.205472177	1.205472177	0	nan	0
328	13.12	12.00000033	0.4798705121	0	0	1.203416535	1.203416535	0	nan	0
329	13.16	12.00000033	0.3986247254	0	0	1.201327899	1.201327899	0	nan	0
330	13.2	12.00000033	0.2614221526	0	0	1.199207785	1.199207785	0	nan	0
331	13.24	12.00000033	0.1108840635	0	0	1.197057678	1.197057678	0	nan	0
332	13.28	12.00000033	-0.06687771323	0	0	1.194879035	1.194879035	0	nan	0
333	13.32	12.00000033	-0.2352019858	0	0	1.192673277	1.192673277	0	nan	0
334	13.36	12.00000033	-0.3944224916	0	0	1.190441795	1.190441795	0	nan	0
335	13.4	12.00000033	-0.5422349111	0	0	1.18818595	1.18818595	0	nan	0
336	13.44	12.00000033	-0.6518724095	0	0	1.185907068	1.185907068	0	nan	0
337	13.48	12.00000033	-0.7322397162	0	0	1.183606446	1.183606446	0	nan	0
338	13.52	12.00000033	-0.7865742342	0	0	1.181285348	1.181285348	0	nan	0
339	13.56	12.00000033	-0.8106883742	0	0	1.178945005	1.178945005	0	nan	0
340	13.6	12.00000033	-0.7894892265	0	0	1.17658662	1.17658662	0	nan	0
341	13.64	12.00000033	-0.7375987096	0	0	1.174211362	1.174211362	0	nan	0
342	13.68	12.00000033	-0.6537411585	0	0	1.171820371	1.171820371	0	nan	0
343	13.72	12.00000033	-0.5539412743	0	0	nan	nan	nan	nan	0
344	13.76	12.00000033	-0.4394077296	0	0	nan	nan	nan	nan	0
345	13.8	12.00000033	-0.3144882822	0	0	nan	nan	nan	nan	0
