# Supplementary material for: The BET PROTAC inhibitor dBET6 protects against retinal degeneration and inhibits the cGAS-STING in response to light damage
Source: J Neuroinflammation. 2023 May 22;20:119. doi: 10.1186/s12974-023-02804-y (PMC10201800; doi:10.1186/s12974-023-02804-y)
Supplement: Supplementary file 8 — Additional file 8: Figure S8. dBET6 treatment did not cause retinal microglia/macrophages cell death but reduced CD86 protein level. Two injections of vehicle or dBET6 were performed with a 24 h interval. The indicated analysis was conducted at 24 h after the second injection. A IF analysis using retinal flat mounts. The microglia/macrophages were labeled by anti-IBA1 antibody. Note not detectable cell death existed in vehicle or dBET6 treatment, as indicated by TUNEL staining. n = 3 eyes per group, scale bar: 20 μm. B WB analysis of the indicated proteins. C Quantification of WB results. ns not significant, *: p < 0.05, unpaired t-test, n = 3 eyes per group. D RNA-seq result of the indicated genes. The RNA-seq was conducted as described in Fig. 7. ns not significant, **: p < 0.01, ****: p < 0.0001. [file 12974_2023_2804_MOESM8_ESM.zip › 12974_2023_2804_MOESM8_ESM/CTRL-0.472/CTRL-1 (2).csv]

To be continued...
thresholdReached	reached
reachedAfterExperimentTime	13.8
reachedAfterStillSittingTime	7.32
reachedAfterStillSittingTime_LeftOnly	0
reachedAfterStillSittingTime_RightOnly	7.32
##################################################
frameIndex	time	potentialTrackingTime	isStimulusEnabled	isStimulusVirtuallyEnabled	evolvingScore	nosePosition_x	nosePosition_y	bodyPosition_x	bodyPosition_y	tailPosition_x	tailPosition_y	projectionCenter_x	projectionCenter_y	patternRotationSpeed	isNoseTailSwitch_Automatic	isNoseTailSwitch_Manual	isAnalysisPaused
0	0	0	0	0	0	231	283	273	190	267	124	-58.2544	-20.1899	0.20944	0	0	0
1	0.04	0	0	0	0	231	283	273	190	267	124	-58.2544	-20.1899	0.20944	0	0	0
2	0.08	0	0	0	0	231	283	273	190	267	124	-58.2544	-20.1899	0.20944	0	0	0
3	0.12	0	0	0	0	231	283	273	190	267	124	-58.2544	-20.1899	0.20944	0	0	0
4	0.16	0	0	0	0	231	283	273	190	267	124	-58.2544	-20.1899	0.20944	0	0	0
5	0.2	0	0	0	0	231	283	273	190	267	124	-58.2544	-20.1899	0.20944	0	0	0
6	0.24	0	0	0	0	231	283	273	190	267	124	-58.2544	-20.1899	0.20944	0	0	0
7	0.28	0	0	0	0	231	283	273	190	267	124	-58.2544	-20.1899	0.20944	0	0	0
8	0.32	0	0	0	0	231	283	273	190	267	124	-58.2544	-20.1899	0.20944	0	0	0
9	0.36	0	0	0	0	231	283	273	190	267	124	-58.2544	-20.1899	0.20944	0	0	0
10	0.4	0	0	0	0	231	283	273	190	267	124	-58.2544	-20.1899	0.20944	0	0	0
11	0.44	0	0	0	0	231	283	273	190	267	124	-58.2544	-20.1899	0.20944	0	0	0
12	0.48	0	0	0	0	231	283	273	190	267	124	-58.2544	-20.1899	0.20944	0	0	0
13	0.52	0	0	0	0	231	283	272	190	267	124	-58.2544	-20.1899	0.20944	0	0	0
14	0.56	0	0	0	0	231	282	272	190	267	124	-58.2544	-19.8437	0.20944	0	0	0
15	0.6	0	0	0	0	231	282	272	190	267	124	-58.2544	-19.8437	0.20944	0	0	0
16	0.64	0	0	0	0	231	283	272	191	267	124	-58.2544	-20.1899	0.20944	0	0	0
17	0.68	0	0	0	0	231	283	272	190	267	124	-58.2544	-20.1899	0.20944	0	0	0
18	0.72	0	0	0	0	231	282	272	190	267	124	-58.2544	-19.8437	0.20944	0	0	0
19	0.76	0	0	0	0	231	282	272	190	267	124	-58.2544	-19.8437	0.20944	0	0	0
20	0.8	0	0	0	0	231	282	273	190	267	124	-58.2544	-19.8437	0.20944	0	0	0
21	0.84	0	0	0	0	231	282	273	190	267	124	-58.2544	-19.8437	0.20944	0	0	0
22	0.88	0	0	0	0	231	282	273	190	267	124	-58.2544	-19.8437	0.20944	0	0	0
23	0.92	0	0	0	0	231	282	273	190	267	124	-58.2544	-19.8437	0.20944	0	0	0
24	0.96	0	0	0	0	231	283	273	190	267	124	-58.2544	-20.1899	0.20944	0	0	0
25	1	0	0	0	0	231	283	273	190	267	124	-58.2544	-20.1899	0.20944	0	0	0
26	1.04	0	0	0	0	267	124	267	224	231	283	-45.7899	34.8617	0.20944	0	0	0
27	1.08	0	0	0	0	267	124	267	224	229	282	-45.7899	34.8617	0.20944	0	0	0
28	1.12	0	0	0	0	267	124	266	224	226	282	-45.7899	34.8617	0.20944	0	0	0
29	1.16	0	0	0	0	267	124	266	224	215	278	-45.7899	34.8617	0.20944	0	0	0
30	1.2	0	0	0	0	267	124	265	225	207	280	-45.7899	34.8617	0.20944	0	0	0
31	1.24	0	0	0	0	266	125	264	226	209	284	-46.1361	34.5155	0.20944	0	0	0
32	1.28	0	0	0	0	267	124	264	227	211	284	-45.7899	34.8617	0.20944	0	0	0
33	1.32	0	0	0	0	267	124	263	227	210	283	-45.7899	34.8617	0.20944	0	0	0
34	1.36	0	0	0	0	267	124	263	227	210	282	-45.7899	34.8617	0.20944	0	0	0
35	1.4	0	0	0	0	267	124	264	227	210	282	-45.7899	34.8617	0.20944	0	0	0
36	1.44	0	0	0	0	267	124	263	227	205	282	-45.7899	34.8617	0.20944	0	0	0
37	1.48	0	0	0	0	267	124	263	227	205	281	-45.7899	34.8617	0.20944	0	0	0
38	1.52	0	0	0	0	267	124	263	227	206	281	-45.7899	34.8617	0.20944	0	0	0
39	1.56	0	0	0	0	267	124	263	227	206	281	-45.7899	34.8617	0.20944	0	0	0
40	1.6	0	0	0	0	267	124	263	227	206	280	-45.7899	34.8617	0.20944	0	0	0
41	1.64	0	0	0	0	267	124	263	227	206	280	-45.7899	34.8617	0.20944	0	0	0
42	1.68	0	0	0	0	267	124	263	227	206	280	-45.7899	34.8617	0.20944	0	0	0
43	1.72	0	0	0	0	267	124	263	227	205	280	-45.7899	34.8617	0.20944	0	0	0
44	1.76	0	0	0	0	267	124	263	227	205	280	-45.7899	34.8617	0.20944	0	0	0
45	1.8	0	0	0	0	267	124	263	227	204	280	-45.7899	34.8617	0.20944	0	0	0
46	1.84	0	0	0	0	267	124	263	227	202	281	-45.7899	34.8617	0.20944	0	0	0
47	1.88	0	0	0	0	267	124	262	227	196	276	-45.7899	34.8617	0.20944	0	0	0
48	1.92	0	0	0	0	267	123	261	227	195	267	-45.7899	35.208	0.20944	0	0	0
49	1.96	0	0	0	0	267	124	260	227	192	264	-45.7899	34.8617	0.20944	0	0	0
50	2	0	0	0	0	269	122	259	227	192	262	-45.0974	35.5542	0.20944	0	0	0
51	2.04	0	0	0	0	270	121	258	226	196	265	-44.7511	35.9005	0.20944	0	0	0
52	2.08	0	0	0	0	271	121	258	226	195	264	-44.4049	35.9005	0.20944	0	0	0
53	2.12	0	0	0	0	273	120	257	226	229	299	-43.7124	36.2467	0.20944	0	0	0
54	2.16	0	0	0	0	274	119	257	225	227	298	-43.3662	36.5929	0.20944	0	0	0
55	2.2	0	0	0	0	275	119	257	225	226	296	-43.02	36.5929	0.20944	0	0	0
56	2.24	0	0	0	0	276	117	257	225	231	298	-42.6737	37.2854	0.20944	0	0	0
57	2.28	0	0	0	0	276	118	257	225	228	296	-42.6737	36.9392	0.20944	0	0	0
58	2.32	0	0	0	0	276	118	256	225	231	294	-42.6737	36.9392	0.20944	0	0	0
59	2.36	0	0	0	0	275	119	256	225	233	295	-43.02	36.5929	0.20944	0	0	0
60	2.4	0	0	0	0	276	118	256	225	234	295	-42.6737	36.9392	0.20944	0	0	0
61	2.44	0	0	0	0	276	118	256	225	212	291	-42.6737	36.9392	0.20944	0	0	0
62	2.48	0	0	0	0	275	119	257	226	231	298	-43.02	36.5929	0.20944	0	0	0
63	2.52	0	0	0	0	274	119	258	226	241	300	-43.3662	36.5929	0.20944	0	0	0
64	2.56	0	0	0	0	275	119	260	225	260	298	-43.02	36.5929	0.20944	0	0	0
65	2.6	0	0	0	0	274	119	263	225	273	300	-43.3662	36.5929	0.20944	0	0	0
66	2.64	0	1	1	0	274	119	266	224	279	301	-43.3662	36.5929	0.20944	0	0	0
67	2.68	0	1	1	0	274	119	268	223	284	300	-43.3662	36.5929	0.20944	0	0	0
68	2.72	0	1	1	0	274	119	270	223	286	300	-43.3662	36.5929	0.20944	0	0	0
69	2.76	0	1	1	0	273	119	272	223	288	306	-43.7124	36.5929	0.20944	0	0	0
70	2.8	0	1	1	0	272	119	273	223	289	308	-44.0587	36.5929	0.20944	0	0	0
71	2.84	0	1	1	0	272	119	273	222	289	309	-44.0587	36.5929	0.20944	0	0	0
72	2.88	0	1	1	0	290	310	273	215	271	120	-37.8264	-29.5384	0.20944	0	0	0
73	2.92	0	1	1	0	290	312	274	208	271	120	-37.8264	-30.2308	0.20944	0	0	0
74	2.96	0	1	1	0	287	318	274	201	271	120	-38.8651	-32.3082	0.20944	0	0	0
75	3	0	1	1	0	287	322	274	194	271	120	-38.8651	-33.6932	0.20944	0	0	0
76	3.04	0	1	1	0	288	316	274	194	271	120	-38.5189	-31.6158	0.20944	0	0	0
77	3.08	0	1	1	0	289	312	274	194	271	121	-38.1726	-30.2308	0.20944	0	0	0
78	3.12	0	1	1	0	289	311	274	194	271	120	-38.1726	-29.8846	0.20944	0	0	0
79	3.16	0	1	1	0	290	309	274	193	271	120	-37.8264	-29.1921	0.20944	0	0	0
80	3.2	0	1	1	0	290	308	274	193	271	120	-37.8264	-28.8459	0.20944	0	0	0
81	3.24	0	1	1	0	290	307	274	193	271	120	-37.8264	-28.4996	0.20944	0	0	0
82	3.28	0	1	1	0	291	306	274	193	270	120	-37.4802	-28.1534	0.20944	0	0	0
83	3.32	0	1	1	0	292	304	274	193	270	121	-37.1339	-27.4609	0.20944	0	0	0
84	3.36	0	1	1	0	292	304	273	193	269	121	-37.1339	-27.4609	0.20944	0	0	0
85	3.4	0	1	1	0	293	303	273	193	269	121	-36.7877	-27.1147	0.20944	0	0	0
86	3.44	0	1	1	0	293	303	273	193	269	121	-36.7877	-27.1147	0.20944	0	0	0
87	3.48	0	1	1	0	292	303	273	193	270	121	-37.1339	-27.1147	0.20944	0	0	0
88	3.52	0	1	1	0	292	303	274	193	270	121	-37.1339	-27.1147	0.20944	0	0	0
89	3.56	0.04	1	1	0	292	303	274	193	270	121	-37.1339	-27.1147	0.20944	0	0	0
90	3.6	0.08	1	1	0	292	303	274	193	270	121	-37.1339	-27.1147	0.20944	0	0	0
91	3.64	0.12	1	1	0	292	302	274	193	270	121	-37.1339	-26.7685	0.20944	0	0	0
92	3.68	0.16	0	0	0	292	303	274	192	270	121	-37.1339	-27.1147	0.20944	0	0	0
93	3.72	0.16	0	0	0	292	302	274	192	270	121	-37.1339	-26.7685	0.20944	0	0	0
94	3.76	0.16	0	0	0	292	303	274	192	270	121	-37.1339	-27.1147	0.20944	0	0	0
95	3.8	0.16	0	0	0	292	303	274	192	270	120	-37.1339	-27.1147	0.20944	0	0	0
96	3.84	0.16	0	0	0	292	303	274	192	270	120	-37.1339	-27.1147	0.20944	0	0	0
97	3.88	0.16	0	0	0	292	303	274	193	270	120	-37.1339	-27.1147	0.20944	0	0	0
98	3.92	0.16	0	0	0	292	303	274	193	270	120	-37.1339	-27.1147	0.20944	0	0	0
99	3.96	0.16	0	0	0	292	303	274	193	270	120	-37.1339	-27.1147	0.20944	0	0	0
100	4	0.16	0	0	0	292	303	274	193	270	120	-37.1339	-27.1147	0.20944	0	0	0
101	4.04	0.16	0	0	0	292	303	274	193	270	120	-37.1339	-27.1147	0.20944	0	0	0
102	4.08	0.16	0	0	0	292	303	274	193	269	121	-37.1339	-27.1147	0.20944	0	0	0
103	4.12	0.16	0	0	0	291	303	274	193	270	120	-37.4802	-27.1147	0.20944	0	0	0
104	4.16	0.16	0	0	0	292	303	274	193	270	120	-37.1339	-27.1147	0.20944	0	0	0
105	4.2	0.16	0	0	0	292	303	274	193	270	120	-37.1339	-27.1147	0.20944	0	0	0
106	4.24	0.16	0	0	0	291	303	274	193	270	120	-37.4802	-27.1147	0.20944	0	0	0
107	4.28	0.16	0	0	0	291	303	274	193	270	120	-37.4802	-27.1147	0.20944	0	0	0
108	4.32	0.16	0	0	0	291	303	274	193	270	120	-37.4802	-27.1147	0.20944	0	0	0
109	4.36	0.16	0	0	0	292	303	274	193	270	120	-37.1339	-27.1147	0.20944	0	0	0
110	4.4	0.16	0	0	0	291	304	274	193	269	121	-37.4802	-27.4609	0.20944	0	0	0
111	4.44	0.16	0	0	0	291	305	274	193	269	121	-37.4802	-27.8072	0.20944	0	0	0
112	4.48	0.16	0	0	0	291	305	274	193	269	121	-37.4802	-27.8072	0.20944	0	0	0
113	4.52	0.16	0	0	0	290	305	274	193	269	121	-37.8264	-27.8072	0.20944	0	0	0
114	4.56	0.16	0	0	0	290	305	274	193	269	121	-37.8264	-27.8072	0.20944	0	0	0
115	4.6	0.16	0	0	0	290	304	274	193	270	120	-37.8264	-27.4609	0.20944	0	0	0
116	4.64	0.16	0	0	0	290	304	274	193	269	121	-37.8264	-27.4609	0.20944	0	0	0
117	4.68	0.16	0	0	0	290	304	274	193	269	121	-37.8264	-27.4609	0.20944	0	0	0
118	4.72	0.16	0	0	0	290	304	274	193	270	121	-37.8264	-27.4609	0.20944	0	0	0
119	4.76	0.16	0	0	0	290	304	274	193	270	121	-37.8264	-27.4609	0.20944	0	0	0
120	4.8	0.16	0	0	0	290	304	274	193	270	121	-37.8264	-27.4609	0.20944	0	0	0
121	4.84	0.16	1	1	0	290	304	274	193	269	121	-37.8264	-27.4609	0.20944	0	0	0
122	4.88	0.2	1	1	0	290	304	274	193	270	120	-37.8264	-27.4609	0.20944	0	0	0
123	4.92	0.24	1	1	0	290	304	274	193	270	121	-37.8264	-27.4609	0.20944	0	0	0
124	4.96	0.28	1	1	0	290	304	274	192	270	121	-37.8264	-27.4609	0.20944	0	0	0
125	5	0.32	1	1	0	290	304	274	192	269	122	-37.8264	-27.4609	0.20944	0	0	0
126	5.04	0.36	1	1	0	290	304	274	192	270	121	-37.8264	-27.4609	0.20944	0	0	0
127	5.08	0.4	1	1	0	290	304	274	192	270	121	-37.8264	-27.4609	0.20944	0	0	0
128	5.12	0.44	1	1	0.308642	290	304	274	193	270	121	-37.8264	-27.4609	0.20944	0	0	0
129	5.16	0.48	1	1	0.854701	290	304	274	193	270	121	-37.8264	-27.4609	0.20944	0	0	0
130	5.2	0.52	1	1	1.71958	290	304	274	193	270	121	-37.8264	-27.4609	0.20944	0	0	0
131	5.24	0.56	1	1	2.96296	290	304	274	193	270	121	-37.8264	-27.4609	0.20944	0	0	0
132	5.28	0.6	1	1	4.16667	290	304	274	193	270	121	-37.8264	-27.4609	0.20944	0	0	0
133	5.32	0.64	1	1	5.44662	290	304	274	193	270	121	-37.8264	-27.4609	0.20944	0	0	0
134	5.36	0.68	1	1	7.20165	290	304	274	193	270	121	-37.8264	-27.4609	0.20944	0	0	0
135	5.4	0.72	1	1	8.77193	290	304	274	193	270	121	-37.8264	-27.4609	0.20944	0	0	0
136	5.44	0.76	1	1	10.1852	290	304	274	193	270	121	-37.8264	-27.4609	0.20944	0	0	0
137	5.48	0.8	1	1	11.4638	290	304	274	193	270	121	-37.8264	-27.4609	0.20944	0	0	0
138	5.52	0.84	1	1	12.6263	290	304	274	193	270	121	-37.8264	-27.4609	0.20944	0	0	0
139	5.56	0.88	1	1	13.6876	289	304	273	193	269	122	-38.1726	-27.4609	0.20944	0	0	0
140	5.6	0.92	1	1	14.6605	284	304	273	193	270	122	-39.9038	-27.4609	0.20944	0	0	0
141	5.64	0.96	1	1	15.5556	280	303	273	193	270	122	-41.2888	-27.1147	0.20944	0	0	0
142	5.68	1	1	1	16.3818	281	304	273	193	270	122	-40.9425	-27.4609	0.20944	0	0	0
143	5.72	1.04	1	1	17.1468	281	304	273	193	269	123	-40.9425	-27.4609	0.20944	0	0	0
144	5.76	1.08	1	1	17.8571	281	304	273	192	269	122	-40.9425	-27.4609	0.20944	0	0	0
145	5.8	1.12	1	1	18.5185	281	304	273	192	269	122	-40.9425	-27.4609	0.20944	0	0	0
146	5.84	1.16	1	1	19.1358	281	304	273	192	269	122	-40.9425	-27.4609	0.20944	0	0	0
147	5.88	1.2	1	1	19.6535	280	304	273	192	270	122	-41.2888	-27.4609	0.20944	0	0	0
148	5.92	1.24	1	1	20.0231	280	304	273	192	270	122	-41.2888	-27.4609	0.20944	0	0	0
149	5.96	1.28	1	1	20.1459	280	303	273	192	269	122	-41.2888	-27.1147	0.20944	0	0	0
150	6	1.32	1	1	20.1525	280	303	273	192	270	122	-41.2888	-27.1147	0.20944	0	0	0
151	6.04	1.36	1	1	20	280	303	273	192	270	122	-41.2888	-27.1147	0.20944	0	0	0
152	6.08	1.4	1	1	19.6502	280	303	273	192	270	122	-41.2888	-27.1147	0.20944	0	0	0
153	6.12	1.44	1	1	19.3193	280	303	273	192	270	122	-41.2888	-27.1147	0.20944	0	0	0
154	6.16	1.48	1	1	18.9084	280	303	273	192	270	122	-41.2888	-27.1147	0.20944	0	0	0
155	6.2	1.52	1	1	18.4236	280	303	273	192	270	122	-41.2888	-27.1147	0.20944	0	0	0
156	6.24	1.56	1	1	17.963	280	303	273	192	270	122	-41.2888	-27.1147	0.20944	0	0	0
157	6.28	1.6	1	1	17.5248	281	303	273	192	270	122	-40.9425	-27.1147	0.20944	0	0	0
158	6.32	1.64	1	1	17.1076	280	303	273	192	270	122	-41.2888	-27.1147	0.20944	0	0	0
159	6.36	1.68	1	1	16.7097	280	303	273	192	270	122	-41.2888	-27.1147	0.20944	0	0	0
160	6.4	1.72	1	1	16.33	280	303	273	192	270	122	-41.2888	-27.1147	0.20944	0	0	0
161	6.44	1.76	1	1	15.9671	280	303	273	192	269	122	-41.2888	-27.1147	0.20944	0	0	0
162	6.48	1.8	1	1	15.62	280	303	273	192	270	122	-41.2888	-27.1147	0.20944	0	0	0
163	6.52	1.84	1	1	15.2876	280	303	273	192	270	122	-41.2888	-27.1147	0.20944	0	0	0
164	6.56	1.88	1	1	15.0077	280	303	273	192	269	122	-41.2888	-27.1147	0.20944	0	0	0
165	6.6	1.92	1	1	14.7392	280	303	273	192	270	122	-41.2888	-27.1147	0.20944	0	0	0
166	6.64	1.96	1	1	14.4815	280	303	273	192	270	122	-41.2888	-27.1147	0.20944	0	0	0
167	6.68	2	1	1	14.2338	281	303	273	192	270	122	-40.9425	-27.1147	0.20944	0	0	0
168	6.72	2.04	1	1	13.9957	280	303	273	192	270	122	-41.2888	-27.1147	0.20944	0	0	0
169	6.76	2.08	1	1	13.7666	281	302	273	192	270	122	-40.9425	-26.7685	0.20944	0	0	0
170	6.8	2.12	1	1	13.546	279	299	273	192	270	122	-41.635	-25.7297	0.20944	0	0	0
171	6.84	2.16	1	1	13.3333	279	299	273	192	270	122	-41.635	-25.7297	0.20944	0	0	0
172	6.88	2.2	1	1	13.1283	279	300	273	192	270	122	-41.635	-26.076	0.20944	0	0	0
173	6.92	2.24	1	1	12.9305	279	300	273	192	270	122	-41.635	-26.076	0.20944	0	0	0
174	6.96	2.28	1	1	12.7395	279	300	273	192	270	122	-41.635	-26.076	0.20944	0	0	0
175	7	2.32	1	1	12.5235	279	300	273	192	270	122	-41.635	-26.076	0.20944	0	0	0
176	7.04	2.36	1	1	12.3148	279	300	273	192	270	122	-41.635	-26.076	0.20944	0	0	0
177	7.08	2.4	1	1	12.1129	279	300	273	192	270	122	-41.635	-26.076	0.20944	0	0	0
178	7.12	2.44	1	1	11.9176	279	300	273	192	270	122	-41.635	-26.076	0.20944	0	0	0
179	7.16	2.48	1	1	11.7284	279	300	273	192	270	122	-41.635	-26.076	0.20944	0	0	0
180	7.2	2.52	1	1	11.5451	279	300	273	192	270	122	-41.635	-26.076	0.20944	0	0	0
181	7.24	2.56	1	1	11.3675	279	300	273	192	270	122	-41.635	-26.076	0.20944	0	0	0
182	7.28	2.6	1	1	11.1953	279	300	273	192	270	122	-41.635	-26.076	0.20944	0	0	0
183	7.32	2.64	1	1	11.0282	280	300	273	192	270	122	-41.2888	-26.076	0.20944	0	0	0
184	7.36	2.68	1	1	10.866	279	300	273	192	270	122	-41.635	-26.076	0.20944	0	0	0
185	7.4	2.72	1	1	10.7085	279	300	273	192	270	122	-41.635	-26.076	0.20944	0	0	0
186	7.44	2.76	1	1	10.5556	279	301	273	192	270	122	-41.635	-26.4222	0.20944	0	0	0
187	7.48	2.8	1	1	10.4069	279	301	273	192	270	122	-41.635	-26.4222	0.20944	0	0	0
188	7.52	2.84	1	1	10.2623	279	301	273	192	270	122	-41.635	-26.4222	0.20944	0	0	0
189	7.56	2.88	1	1	10.1218	279	301	273	192	270	122	-41.635	-26.4222	0.20944	0	0	0
190	7.6	2.92	1	1	9.98498	279	301	273	192	270	122	-41.635	-26.4222	0.20944	0	0	0
191	7.64	2.96	1	1	9.85185	279	301	273	192	270	122	-41.635	-26.4222	0.20944	0	0	0
192	7.68	3	1	1	9.72222	279	301	273	192	270	122	-41.635	-26.4222	0.20944	0	0	0
193	7.72	3.04	1	1	9.59596	279	301	273	192	270	122	-41.635	-26.4222	0.20944	0	0	0
194	7.76	3.08	1	1	9.47293	279	301	273	192	270	122	-41.635	-26.4222	0.20944	0	0	0
195	7.8	3.12	1	1	9.35302	279	300	273	192	270	122	-41.635	-26.076	0.20944	0	0	0
196	7.84	3.16	1	1	9.23611	279	300	273	192	270	122	-41.635	-26.076	0.20944	0	0	0
197	7.88	3.2	1	1	9.12209	279	301	273	192	270	122	-41.635	-26.4222	0.20944	0	0	0
198	7.92	3.24	1	1	9.01084	279	301	273	192	270	122	-41.635	-26.4222	0.20944	0	0	0
199	7.96	3.28	1	1	8.90228	279	301	273	192	270	122	-41.635	-26.4222	0.20944	0	0	0
200	8	3.32	1	1	8.7963	279	301	273	192	270	122	-41.635	-26.4222	0.20944	0	0	0
201	8.04	3.36	1	1	8.69281	279	301	273	192	270	122	-41.635	-26.4222	0.20944	0	0	0
202	8.08	3.4	1	1	8.59173	279	300	273	192	269	123	-41.635	-26.076	0.20944	0	0	0
203	8.12	3.44	1	1	8.49298	279	300	273	192	270	122	-41.635	-26.076	0.20944	0	0	0
204	8.16	3.48	1	1	8.39646	279	300	273	192	269	123	-41.635	-26.076	0.20944	0	0	0
205	8.2	3.52	1	1	8.30212	279	300	273	192	270	122	-41.635	-26.076	0.20944	0	0	0
206	8.24	3.56	1	1	8.25103	279	300	273	192	270	122	-41.635	-26.076	0.20944	0	0	0
207	8.28	3.6	1	1	8.20106	279	300	273	192	270	122	-41.635	-26.076	0.20944	0	0	0
208	8.32	3.64	1	1	8.23269	278	299	273	192	269	123	-41.9812	-25.7297	0.20944	0	0	0
209	8.36	3.68	1	1	8.28355	278	299	273	192	270	122	-41.9812	-25.7297	0.20944	0	0	0
210	8.4	3.72	1	1	8.39243	278	300	273	192	269	123	-41.9812	-26.076	0.20944	0	0	0
211	8.44	3.76	1	1	8.53801	278	300	273	192	269	123	-41.9812	-26.076	0.20944	0	0	0
212	8.48	3.8	1	1	8.71914	279	300	273	192	269	123	-41.635	-26.076	0.20944	0	0	0
213	8.52	3.84	1	1	8.89653	278	300	273	192	270	122	-41.9812	-26.076	0.20944	0	0	0
214	8.56	3.88	1	1	9.07029	278	300	273	192	270	122	-41.9812	-26.076	0.20944	0	0	0
215	8.6	3.92	1	1	9.24055	278	300	273	192	270	122	-41.9812	-26.076	0.20944	0	0	0
216	8.64	3.96	1	1	9.40741	278	300	273	192	269	123	-41.9812	-26.076	0.20944	0	0	0
217	8.68	4	1	1	9.57096	277	298	273	192	269	123	-42.3275	-25.3835	0.20944	0	0	0
218	8.72	4.04	1	1	9.7313	276	299	273	192	269	123	-42.6737	-25.7297	0.20944	0	0	0
219	8.76	4.08	1	1	9.88853	276	300	273	192	269	123	-42.6737	-26.076	0.20944	0	0	0
220	8.8	4.12	1	1	10.0427	276	300	273	192	269	123	-42.6737	-26.076	0.20944	0	0	0
221	8.84	4.16	1	1	10.194	276	300	273	192	269	123	-42.6737	-26.076	0.20944	0	0	0
222	8.88	4.2	1	1	10.3424	273	301	273	192	269	123	-43.7124	-26.4222	0.20944	0	0	0
223	8.92	4.24	1	1	10.4881	266	303	273	192	269	123	-46.1361	-27.1147	0.20944	0	0	0
224	8.96	4.28	1	1	10.631	262	310	273	193	269	123	-47.521	-29.5384	0.20944	0	0	0
225	9	4.32	1	1	10.7713	262	315	272	194	269	123	-47.521	-31.2695	0.20944	0	0	0
226	9.04	4.36	1	1	10.9091	264	313	272	194	269	123	-46.8286	-30.5771	0.20944	0	0	0
227	9.08	4.4	1	1	11.011	267	315	272	195	269	123	-45.7899	-31.2695	0.20944	0	0	0
228	9.12	4.44	1	1	11.0946	266	324	272	195	269	123	-46.1361	-34.3857	0.20944	0	0	0
229	9.16	4.48	1	1	11.1111	266	324	272	196	269	123	-46.1361	-34.3857	0.20944	0	0	0
230	9.2	4.52	1	1	11.0786	268	321	272	196	269	123	-45.4436	-33.347	0.20944	0	0	0
231	9.24	4.56	1	1	10.9823	270	320	272	197	269	123	-44.7511	-33.0007	0.20944	0	0	0
232	9.28	4.6	1	1	10.8876	270	321	273	197	269	123	-44.7511	-33.347	0.20944	0	0	0
233	9.32	4.64	1	1	10.7946	269	321	273	197	269	123	-45.0974	-33.347	0.20944	0	0	0
234	9.36	4.68	1	1	10.7031	269	320	273	197	269	123	-45.0974	-33.0007	0.20944	0	0	0
235	9.4	4.72	1	1	10.6131	269	321	273	196	269	123	-45.0974	-33.347	0.20944	0	0	0
236	9.44	4.76	1	1	10.5247	270	321	273	196	269	123	-44.7511	-33.347	0.20944	0	0	0
237	9.48	4.8	1	1	10.4377	270	320	273	196	269	123	-44.7511	-33.0007	0.20944	0	0	0
238	9.52	4.84	1	1	10.3522	271	320	273	196	269	123	-44.4049	-33.0007	0.20944	0	0	0
239	9.56	4.88	1	1	10.268	271	320	273	196	269	123	-44.4049	-33.0007	0.20944	0	0	0
240	9.6	4.92	1	1	10.1852	271	319	273	196	269	123	-44.4049	-32.6545	0.20944	0	0	0
241	9.64	4.96	1	1	10.1037	271	319	273	196	269	123	-44.4049	-32.6545	0.20944	0	0	0
242	9.68	5	1	1	10.0235	271	319	273	196	269	123	-44.4049	-32.6545	0.20944	0	0	0
243	9.72	5.04	1	1	9.94459	271	319	273	196	269	123	-44.4049	-32.6545	0.20944	0	0	0
244	9.76	5.08	1	1	9.8669	271	319	273	196	269	123	-44.4049	-32.6545	0.20944	0	0	0
245	9.8	5.12	1	1	9.79041	271	319	273	196	269	123	-44.4049	-32.6545	0.20944	0	0	0
246	9.84	5.16	0	0	0	272	318	273	196	269	123	-44.0587	-32.3082	0.20944	0	0	0
247	9.88	5.16	0	0	0	272	318	273	196	269	123	-44.0587	-32.3082	0.20944	0	0	0
248	9.92	5.16	0	0	0	273	317	273	196	269	123	-43.7124	-31.962	0.20944	0	0	0
249	9.96	5.16	0	0	0	272	317	273	196	269	123	-44.0587	-31.962	0.20944	0	0	0
250	10	5.16	0	0	0	273	317	273	196	269	122	-43.7124	-31.962	0.20944	0	0	0
251	10.04	5.16	0	0	0	272	317	273	196	269	122	-44.0587	-31.962	0.20944	0	0	0
252	10.08	5.16	0	0	0	273	317	273	196	269	122	-43.7124	-31.962	0.20944	0	0	0
253	10.12	5.16	0	0	0	273	317	273	196	269	123	-43.7124	-31.962	0.20944	0	0	0
254	10.16	5.16	0	0	0	274	317	273	196	269	122	-43.3662	-31.962	0.20944	0	0	0
255	10.2	5.16	0	0	0	273	317	273	196	269	122	-43.7124	-31.962	0.20944	0	0	0
256	10.24	5.16	0	0	0	274	317	273	196	269	123	-43.3662	-31.962	0.20944	0	0	0
257	10.28	5.16	0	0	0	274	316	273	196	269	122	-43.3662	-31.6158	0.20944	0	0	0
258	10.32	5.16	0	0	0	274	317	273	196	269	123	-43.3662	-31.962	0.20944	0	0	0
259	10.36	5.16	0	0	0	273	316	273	196	269	123	-43.7124	-31.6158	0.20944	0	0	0
260	10.4	5.16	0	0	0	274	316	273	196	269	122	-43.3662	-31.6158	0.20944	0	0	0
261	10.44	5.16	0	0	0	273	316	273	196	269	123	-43.7124	-31.6158	0.20944	0	0	0
262	10.48	5.16	0	0	0	273	316	273	196	269	123	-43.7124	-31.6158	0.20944	0	0	0
263	10.52	5.16	0	0	0	274	316	273	196	269	122	-43.3662	-31.6158	0.20944	0	0	0
264	10.56	5.16	0	0	0	273	316	273	196	269	123	-43.7124	-31.6158	0.20944	0	0	0
265	10.6	5.16	0	0	0	273	316	273	196	269	123	-43.7124	-31.6158	0.20944	0	0	0
266	10.64	5.16	0	0	0	273	316	273	196	269	122	-43.7124	-31.6158	0.20944	0	0	0
267	10.68	5.16	0	0	0	273	316	273	196	269	123	-43.7124	-31.6158	0.20944	0	0	0
268	10.72	5.16	0	0	0	273	316	273	196	269	123	-43.7124	-31.6158	0.20944	0	0	0
269	10.76	5.16	0	0	0	273	316	273	196	269	123	-43.7124	-31.6158	0.20944	0	0	0
270	10.8	5.16	0	0	0	273	316	273	196	269	123	-43.7124	-31.6158	0.20944	0	0	0
271	10.84	5.16	0	0	0	274	316	273	196	269	123	-43.3662	-31.6158	0.20944	0	0	0
272	10.88	5.16	0	0	0	274	316	273	196	269	122	-43.3662	-31.6158	0.20944	0	0	0
273	10.92	5.16	0	0	0	273	316	273	196	269	123	-43.7124	-31.6158	0.20944	0	0	0
274	10.96	5.16	0	0	0	273	316	273	196	269	123	-43.7124	-31.6158	0.20944	0	0	0
275	11	5.16	1	1	9.7151	273	316	273	196	269	123	-43.7124	-31.6158	0.20944	0	0	0
276	11.04	5.2	1	1	9.64094	273	316	273	196	269	122	-43.7124	-31.6158	0.20944	0	0	0
277	11.08	5.24	1	1	9.5679	273	316	273	196	269	123	-43.7124	-31.6158	0.20944	0	0	0
278	11.12	5.28	1	1	9.49596	273	316	273	196	269	123	-43.7124	-31.6158	0.20944	0	0	0
279	11.16	5.32	1	1	9.4251	274	316	273	196	269	123	-43.3662	-31.6158	0.20944	0	0	0
280	11.2	5.36	1	1	9.35528	274	316	273	196	269	123	-43.3662	-31.6158	0.20944	0	0	0
281	11.24	5.4	1	1	9.28649	274	316	273	196	269	123	-43.3662	-31.6158	0.20944	0	0	0
282	11.28	5.44	1	1	9.21871	274	316	273	196	269	123	-43.3662	-31.6158	0.20944	0	0	0
283	11.32	5.48	1	1	9.15191	274	316	273	195	269	123	-43.3662	-31.6158	0.20944	0	0	0
284	11.36	5.52	1	1	9.08606	274	316	273	195	269	123	-43.3662	-31.6158	0.20944	0	0	0
285	11.4	5.56	1	1	9.02116	274	316	273	195	269	123	-43.3662	-31.6158	0.20944	0	0	0
286	11.44	5.6	1	1	8.95718	274	316	273	195	269	123	-43.3662	-31.6158	0.20944	0	0	0
287	11.48	5.64	1	1	8.89411	274	316	273	196	269	123	-43.3662	-31.6158	0.20944	0	0	0
288	11.52	5.68	1	1	8.83191	274	316	273	195	269	123	-43.3662	-31.6158	0.20944	0	0	0
289	11.56	5.72	1	1	8.77058	274	316	273	195	269	123	-43.3662	-31.6158	0.20944	0	0	0
290	11.6	5.76	1	1	8.71009	274	315	273	195	269	123	-43.3662	-31.2695	0.20944	0	0	0
291	11.64	5.8	1	1	0	276	311	273	195	269	123	-42.6737	-29.8846	0.20944	0	0	0
292	11.68	5.8	1	1	0	281	305	272	195	269	123	-40.9425	-27.8072	0.20944	0	0	0
293	11.72	5.8	1	1	0	283	310	272	195	269	123	-40.2501	-29.5384	0.20944	0	0	0
294	11.76	5.8	1	1	0	284	312	272	195	269	123	-39.9038	-30.2308	0.20944	0	0	0
295	11.8	5.8	1	1	0	285	312	272	195	269	123	-39.5576	-30.2308	0.20944	0	0	0
296	11.84	5.8	1	1	0	287	314	272	195	270	123	-38.8651	-30.9233	0.20944	0	0	0
297	11.88	5.8	1	1	0	291	320	272	196	269	123	-37.4802	-33.0007	0.20944	0	0	0
298	11.92	5.8	1	1	0	300	320	272	197	269	123	-34.364	-33.0007	0.20944	0	0	0
299	11.96	5.8	1	1	0	310	310	271	197	269	123	-30.9017	-29.5384	0.20944	0	0	0
300	12	5.8	1	1	0	318	304	271	197	269	123	-28.1318	-27.4609	0.20944	0	0	0
301	12.04	5.8	1	1	0	324	304	271	197	269	123	-26.0543	-27.4609	0.20944	0	0	0
302	12.08	5.8	1	1	0	324	303	271	197	269	123	-26.0543	-27.1147	0.20944	0	0	0
303	12.12	5.8	1	1	0	323	302	272	197	269	123	-26.4006	-26.7685	0.20944	0	0	0
304	12.16	5.8	1	1	0	322	302	272	196	269	123	-26.7468	-26.7685	0.20944	0	0	0
305	12.2	5.8	1	1	8.65043	322	302	272	196	269	123	-26.7468	-26.7685	0.20944	0	0	0
306	12.24	5.84	1	1	8.59158	322	302	273	196	269	123	-26.7468	-26.7685	0.20944	0	0	0
307	12.28	5.88	1	1	8.53353	322	302	273	196	269	123	-26.7468	-26.7685	0.20944	0	0	0
308	12.32	5.92	1	1	8.47626	322	301	273	196	269	123	-26.7468	-26.4222	0.20944	0	0	0
309	12.36	5.96	1	1	8.41975	322	301	273	196	269	123	-26.7468	-26.4222	0.20944	0	0	0
310	12.4	6	1	1	8.37626	322	301	273	196	269	123	-26.7468	-26.4222	0.20944	0	0	0
311	12.44	6.04	1	1	8.33333	321	302	273	196	269	123	-27.0931	-26.7685	0.20944	0	0	0
312	12.48	6.08	1	1	8.29097	321	301	273	196	269	123	-27.0931	-26.4222	0.20944	0	0	0
313	12.52	6.12	1	1	8.24916	321	301	273	196	269	123	-27.0931	-26.4222	0.20944	0	0	0
314	12.56	6.16	1	1	8.20789	320	302	273	196	269	123	-27.4393	-26.7685	0.20944	0	0	0
315	12.6	6.2	1	1	8.16714	320	302	273	196	269	123	-27.4393	-26.7685	0.20944	0	0	0
316	12.64	6.24	1	1	8.12692	320	302	273	196	269	123	-27.4393	-26.7685	0.20944	0	0	0
317	12.68	6.28	1	1	8.0872	320	302	273	196	269	123	-27.4393	-26.7685	0.20944	0	0	0
318	12.72	6.32	1	1	8.04799	320	302	273	196	269	123	-27.4393	-26.7685	0.20944	0	0	0
319	12.76	6.36	1	1	8.00926	320	302	273	196	269	123	-27.4393	-26.7685	0.20944	0	0	0
320	12.8	6.4	1	1	7.97101	320	302	273	196	269	123	-27.4393	-26.7685	0.20944	0	0	0
321	12.84	6.44	1	1	7.93324	320	302	273	196	269	123	-27.4393	-26.7685	0.20944	0	0	0
322	12.88	6.48	1	1	7.88457	320	302	273	196	269	123	-27.4393	-26.7685	0.20944	0	0	0
323	12.92	6.52	1	1	7.8365	320	302	273	196	269	123	-27.4393	-26.7685	0.20944	0	0	0
324	12.96	6.56	1	1	7.789	320	302	273	196	269	123	-27.4393	-26.7685	0.20944	0	0	0
325	13	6.6	1	1	7.74208	320	302	273	196	269	123	-27.4393	-26.7685	0.20944	0	0	0
326	13.04	6.64	1	1	7.69572	319	302	273	196	269	123	-27.7855	-26.7685	0.20944	0	0	0
327	13.08	6.68	1	1	7.64991	320	302	273	196	269	123	-27.4393	-26.7685	0.20944	0	0	0
328	13.12	6.72	1	1	7.60465	319	302	273	196	269	123	-27.7855	-26.7685	0.20944	0	0	0
329	13.16	6.76	1	1	7.55991	319	302	273	196	269	123	-27.7855	-26.7685	0.20944	0	0	0
330	13.2	6.8	1	1	7.5157	319	302	273	196	269	123	-27.7855	-26.7685	0.20944	0	0	0
331	13.24	6.84	1	1	7.47201	319	302	273	196	269	123	-27.7855	-26.7685	0.20944	0	0	0
332	13.28	6.88	1	1	7.42882	319	302	273	196	269	123	-27.7855	-26.7685	0.20944	0	0	0
333	13.32	6.92	1	1	7.38612	319	302	273	196	269	123	-27.7855	-26.7685	0.20944	0	0	0
334	13.36	6.96	1	1	7.34392	319	302	273	196	269	123	-27.7855	-26.7685	0.20944	0	0	0
335	13.4	7	1	1	7.30219	319	302	273	196	269	123	-27.7855	-26.7685	0.20944	0	0	0
336	13.44	7.04	1	1	7.26093	319	302	273	196	269	123	-27.7855	-26.7685	0.20944	0	0	0
337	13.48	7.08	1	1	7.22014	319	302	273	196	269	123	-27.7855	-26.7685	0.20944	0	0	0
338	13.52	7.12	1	1	7.17981	319	302	273	196	269	123	-27.7855	-26.7685	0.20944	0	0	0
339	13.56	7.16	1	1	7.13992	319	302	273	196	269	123	-27.7855	-26.7685	0.20944	0	0	0
340	13.6	7.2	1	1	7.10047	319	302	272	196	269	123	-27.7855	-26.7685	0.20944	0	0	0
341	13.64	7.24	1	1	7.06146	319	302	272	196	268	124	-27.7855	-26.7685	0.20944	0	0	0
342	13.68	7.28	1	1	7.02287	319	301	272	196	269	123	-27.7855	-26.4222	0.20944	0	0	0
343	13.72	7.32	1	1	0	318	294	272	195	269	123	-28.1318	-23.9986	0.20944	0	0	0
344	13.76	7.32	1	1	0	315	289	272	195	268	124	-29.1705	-22.2674	0.20944	0	0	0
345	13.8	7.32	1	1	0	316	290	271	194	268	124	-28.8242	-22.6136	0.20944	0	0	0
