# Supplementary material for: The BET PROTAC inhibitor dBET6 protects against retinal degeneration and inhibits the cGAS-STING in response to light damage
Source: J Neuroinflammation. 2023 May 22;20:119. doi: 10.1186/s12974-023-02804-y (PMC10201800; doi:10.1186/s12974-023-02804-y)
Supplement: Supplementary file 8 — Additional file 8: Figure S8. dBET6 treatment did not cause retinal microglia/macrophages cell death but reduced CD86 protein level. Two injections of vehicle or dBET6 were performed with a 24 h interval. The indicated analysis was conducted at 24 h after the second injection. A IF analysis using retinal flat mounts. The microglia/macrophages were labeled by anti-IBA1 antibody. Note not detectable cell death existed in vehicle or dBET6 treatment, as indicated by TUNEL staining. n = 3 eyes per group, scale bar: 20 μm. B WB analysis of the indicated proteins. C Quantification of WB results. ns not significant, *: p < 0.05, unpaired t-test, n = 3 eyes per group. D RNA-seq result of the indicated genes. The RNA-seq was conducted as described in Fig. 7. ns not significant, **: p < 0.01, ****: p < 0.0001. [file 12974_2023_2804_MOESM8_ESM.zip › 12974_2023_2804_MOESM8_ESM/LD+dBET6/LD+dBET6-1 (1).csv]

degreePerSec	12.00000033
range_noseRotationSpeed	-60.00000167	60.00000167
range_trackQuality	-19	62
range_evolvingScore_relative	-0.1	4.576016532
##################################################
frameIndex	time	stimulusDegrees	noseRotationSpeed	trackQuality	trackQuality_Control	evolvingScore_relative	evolvingScoreClock_relative	evolvingScoreCounterClock_relative	evolvingScore_relative_equalLR	isAnalysisPaused
0	0	12.00000033	2.683148598	0	0	0	0	0	nan	0
1	0.04	12.00000033	3.751037098	0	0	nan	nan	nan	nan	0
2	0.08	12.00000033	5.064971461	0	0	nan	nan	nan	nan	0
3	0.12	12.00000033	6.349634454	0	0	nan	nan	nan	nan	0
4	0.16	12.00000033	6.849556225	0	0	nan	nan	nan	nan	0
5	0.2	12.00000033	7.565643455	0	0	nan	nan	nan	nan	0
6	0.24	12.00000033	7.890919683	0	0	nan	nan	nan	nan	0
7	0.28	12.00000033	8.285857229	0	0	nan	nan	nan	nan	0
8	0.32	12.00000033	8.60797725	0	0	nan	nan	nan	nan	0
9	0.36	12.00000033	8.00099411	0	0	nan	nan	nan	nan	0
10	0.4	12.00000033	7.225790881	0	0	nan	nan	nan	nan	0
11	0.44	12.00000033	6.071276061	0	0	nan	nan	nan	nan	0
12	0.48	12.00000033	3.910329086	0	0	nan	nan	nan	nan	0
13	0.52	12.00000033	1.56582318	0	0	nan	nan	nan	nan	0
14	0.56	12.00000033	-2.283029921	0	0	nan	nan	nan	nan	0
15	0.6	12.00000033	-6.979234392	0	0	nan	nan	nan	nan	0
16	0.64	12.00000033	-12.04049128	0	0	nan	nan	nan	nan	0
17	0.68	12.00000033	-18.22067604	0	0	nan	nan	nan	nan	0
18	0.72	12.00000033	-24.28638816	0	0	nan	nan	nan	nan	0
19	0.76	12.00000033	-31.20583314	0	0	nan	nan	nan	nan	0
20	0.8	12.00000033	-38.26221363	0	0	nan	nan	nan	nan	0
21	0.84	12.00000033	-44.33602101	0	0	nan	nan	nan	nan	0
22	0.88	12.00000033	-49.76471418	0	0	nan	nan	nan	nan	0
23	0.92	12.00000033	-53.64789728	0	0	nan	nan	nan	nan	0
24	0.96	12.00000033	-56.47713571	0	0	nan	nan	nan	nan	0
25	1	12.00000033	-57.84902284	0	0	nan	nan	nan	nan	0
26	1.04	12.00000033	-56.88933099	0	0	nan	nan	nan	nan	0
27	1.08	12.00000033	-54.05744965	0	0	nan	nan	nan	nan	0
28	1.12	12.00000033	-48.83376604	0	0	nan	nan	nan	nan	0
29	1.16	12.00000033	-42.65951385	0	0	nan	nan	nan	nan	0
30	1.2	12.00000033	-35.63581712	0	0	nan	nan	nan	nan	0
31	1.24	12.00000033	-27.10512571	0	0	nan	nan	nan	nan	0
32	1.28	12.00000033	-18.87050273	0	0	nan	nan	nan	nan	0
33	1.32	12.00000033	-11.04162596	0	0	nan	nan	nan	nan	0
34	1.36	12.00000033	-5.084758874	0	0	nan	nan	nan	nan	0
35	1.4	12.00000033	-0.5002202727	0	0	nan	nan	nan	nan	0
36	1.44	12.00000033	3.022606065	0	0	nan	nan	nan	nan	0
37	1.48	12.00000033	4.438700114	0	0	nan	nan	nan	nan	0
38	1.52	12.00000033	3.90440011	0	0	nan	nan	nan	nan	0
39	1.56	12.00000033	0.9551450298	0	0	nan	nan	nan	nan	0
40	1.6	12.00000033	-2.807835628	0	0	nan	nan	nan	nan	0
41	1.64	12.00000033	-6.783129433	0	0	nan	nan	nan	nan	0
42	1.68	12.00000033	-10.91837408	0	0	nan	nan	nan	nan	0
43	1.72	12.00000033	-14.6570045	0	0	nan	nan	nan	nan	0
44	1.76	12.00000033	-17.70147933	0	0	nan	nan	nan	nan	0
45	1.8	12.00000033	-18.58167478	0	0	nan	nan	nan	nan	0
46	1.84	12.00000033	-17.20290819	0	0	nan	nan	nan	nan	0
47	1.88	12.00000033	-13.90843483	0	0	nan	nan	nan	nan	0
48	1.92	12.00000033	-8.032742395	0	0	nan	nan	nan	nan	0
49	1.96	12.00000033	-0.9862871128	0	0	nan	nan	nan	nan	0
50	2	12.00000033	4.930078627	0	0	nan	nan	nan	nan	0
51	2.04	12.00000033	14.74800462	0	0	nan	nan	nan	nan	0
52	2.08	12.00000033	23.14786114	0	0	nan	nan	nan	nan	0
53	2.12	12.00000033	35.12757681	0	0	nan	nan	nan	nan	0
54	2.16	12.00000033	47.99930665	0	0	nan	nan	nan	nan	0
55	2.2	12.00000033	54.32197577	0	0	nan	nan	nan	nan	0
56	2.24	12.00000033	65.97583212	0	0	nan	nan	nan	nan	0
57	2.28	12.00000033	75.64771272	0	0	nan	nan	nan	nan	0
58	2.32	12.00000033	88.36786619	0	0	nan	nan	nan	nan	0
59	2.36	12.00000033	100.0303649	0	0	nan	nan	nan	nan	0
60	2.4	12.00000033	105.0625399	0	0	nan	nan	nan	nan	0
61	2.44	12.00000033	108.9039322	0	0	nan	nan	nan	nan	0
62	2.48	12.00000033	111.8016291	0	0	nan	nan	nan	nan	0
63	2.52	12.00000033	106.0608442	0	0	nan	nan	nan	nan	0
64	2.56	12.00000033	93.93815677	0	0	nan	nan	nan	nan	0
65	2.6	12.00000033	70.79142996	0	0	nan	nan	nan	nan	0
66	2.64	12.00000033	37.79142008	0	0	nan	nan	nan	nan	0
67	2.68	12.00000033	2.600529782	0	0	nan	nan	nan	nan	0
68	2.72	12.00000033	-45.81473254	0	0	nan	nan	nan	nan	0
69	2.76	12.00000033	-99.83479521	0	0	nan	nan	nan	nan	0
70	2.8	12.00000033	-162.6186321	0	0	nan	nan	nan	nan	0
71	2.84	12.00000033	-228.6396281	0	0	nan	nan	nan	nan	0
72	2.88	12.00000033	-290.9385045	0	0	nan	nan	nan	nan	0
73	2.92	12.00000033	-352.5641159	0	0	nan	nan	nan	nan	0
74	2.96	12.00000033	-408.6232464	0	0	nan	nan	nan	nan	0
75	3	12.00000033	-455.2068137	0	0	nan	nan	nan	nan	0
76	3.04	12.00000033	-488.8663692	0	0	nan	nan	nan	nan	0
77	3.08	12.00000033	-508.7176576	0	0	nan	nan	nan	nan	0
78	3.12	12.00000033	-513.3617498	0	0	nan	nan	nan	nan	0
79	3.16	12.00000033	-502.3247105	0	0	nan	nan	nan	nan	0
80	3.2	12.00000033	-476.3327747	0	0	nan	nan	nan	nan	0
81	3.24	12.00000033	-437.3363219	0	0	nan	nan	nan	nan	0
82	3.28	12.00000033	-388.0267275	0	0	nan	nan	nan	nan	0
83	3.32	12.00000033	-331.9433991	0	0	nan	nan	nan	nan	0
84	3.36	12.00000033	-273.197959	0	0	nan	nan	nan	nan	0
85	3.4	12.00000033	-216.5985188	0	0	nan	nan	nan	nan	0
86	3.44	12.00000033	-159.2876107	0	0	nan	nan	nan	nan	0
87	3.48	12.00000033	-109.5068558	0	0	nan	nan	nan	nan	0
88	3.52	12.00000033	-63.2886487	0	0	nan	nan	nan	nan	0
89	3.56	12.00000033	-27.7313214	0	0	nan	nan	nan	nan	0
90	3.6	12.00000033	-6.441853547	0	0	nan	nan	nan	nan	0
91	3.64	12.00000033	12.34809789	0	0	nan	nan	nan	nan	0
92	3.68	12.00000033	20.66237084	0	0	nan	nan	nan	nan	0
93	3.72	12.00000033	24.34202753	0	0	nan	nan	nan	nan	0
94	3.76	12.00000033	21.04237837	0	0	nan	nan	nan	nan	0
95	3.8	12.00000033	11.83480313	0	0	nan	nan	nan	nan	0
96	3.84	12.00000033	4.989461371	0	0	nan	nan	nan	nan	0
97	3.88	12.00000033	0.6235135026	0	0	nan	nan	nan	nan	0
98	3.92	12.00000033	-6.415913414	0	0	nan	nan	nan	nan	0
99	3.96	12.00000033	-9.20808028	0	0	nan	nan	nan	nan	0
100	4	12.00000033	-13.58353587	0	0	nan	nan	nan	nan	0
101	4.04	12.00000033	-13.50975927	0	0	nan	nan	nan	nan	0
102	4.08	12.00000033	-6.162553431	0	0	nan	nan	nan	nan	0
103	4.12	12.00000033	-4.05821832	0	0	nan	nan	nan	nan	0
104	4.16	12.00000033	1.074520662	0	0	nan	nan	nan	nan	0
105	4.2	12.00000033	3.610266648	0	0	nan	nan	nan	nan	0
106	4.24	12.00000033	7.412707189	0	0	nan	nan	nan	nan	0
107	4.28	12.00000033	12.84431837	0	0	nan	nan	nan	nan	0
108	4.32	12.00000033	14.12625463	0	0	nan	nan	nan	nan	0
109	4.36	12.00000033	18.22031698	0	0	nan	nan	nan	nan	0
110	4.4	12.00000033	18.95687082	0	0	nan	nan	nan	nan	0
111	4.44	12.00000033	20.49595055	0	0	nan	nan	nan	nan	0
112	4.48	12.00000033	17.74679313	0	0	nan	nan	nan	nan	0
113	4.52	12.00000033	12.1050813	0	0	nan	nan	nan	nan	0
114	4.56	12.00000033	12.01627194	0	0	nan	nan	nan	nan	0
115	4.6	12.00000033	5.124124598	0	0	nan	nan	nan	nan	0
116	4.64	12.00000033	-2.059481327	0	0	nan	nan	nan	nan	0
117	4.68	12.00000033	-14.24446952	0	0	nan	nan	nan	nan	0
118	4.72	12.00000033	-27.82141672	0	0	nan	nan	nan	nan	0
119	4.76	12.00000033	-35.9623215	0	0	nan	nan	nan	nan	0
120	4.8	12.00000033	-43.76351598	0	0	nan	nan	nan	nan	0
121	4.84	12.00000033	-52.03384935	0	0	nan	nan	nan	nan	0
122	4.88	12.00000033	-52.39695383	0	0	nan	nan	nan	nan	0
123	4.92	12.00000033	-47.16877225	0	0	nan	nan	nan	nan	0
124	4.96	12.00000033	-30.45648396	0	0	nan	nan	nan	nan	0
125	5	12.00000033	-3.121260929	0	0	nan	nan	nan	nan	0
126	5.04	12.00000033	26.21940824	0	0	nan	nan	nan	nan	0
127	5.08	12.00000033	69.19508123	0	0	nan	nan	nan	nan	0
128	5.12	12.00000033	118.214138	0	0	nan	nan	nan	nan	0
129	5.16	12.00000033	176.9960959	0	0	nan	nan	nan	nan	0
130	5.2	12.00000033	240.1656179	0	0	nan	nan	nan	nan	0
131	5.24	12.00000033	299.573298	0	0	nan	nan	nan	nan	0
132	5.28	12.00000033	358.6505544	0	0	nan	nan	nan	nan	0
133	5.32	12.00000033	412.8639553	0	0	nan	nan	nan	nan	0
134	5.36	12.00000033	458.2928488	0	0	nan	nan	nan	nan	0
135	5.4	12.00000033	491.7041724	0	0	nan	nan	nan	nan	0
136	5.44	12.00000033	511.0859611	0	0	nan	nan	nan	nan	0
137	5.48	12.00000033	515.1564048	0	0	nan	nan	nan	nan	0
138	5.52	12.00000033	503.7464865	0	0	nan	nan	nan	nan	0
139	5.56	12.00000033	477.5309683	0	0	nan	nan	nan	nan	0
140	5.6	12.00000033	437.8237508	0	0	nan	nan	nan	nan	0
141	5.64	12.00000033	387.0981291	0	0	nan	nan	nan	nan	0
142	5.68	12.00000033	328.6814032	0	0	nan	nan	nan	nan	0
143	5.72	12.00000033	266.8625772	0	0	nan	nan	nan	nan	0
144	5.76	12.00000033	206.8088362	0	0	nan	nan	nan	nan	0
145	5.8	12.00000033	144.828881	0	0	nan	nan	nan	nan	0
146	5.84	12.00000033	89.7865017	0	0	nan	nan	nan	nan	0
147	5.88	12.00000033	37.54586292	0	0	nan	nan	nan	nan	0
148	5.92	12.00000033	-4.11968433	0	0	nan	nan	nan	nan	0
149	5.96	12.00000033	-31.32363529	0	0	nan	nan	nan	nan	0
150	6	12.00000033	-55.8870446	0	0	nan	nan	nan	nan	0
151	6.04	12.00000033	-69.57369427	0	0	nan	nan	nan	nan	0
152	6.08	12.00000033	-77.73380095	0	0	nan	nan	nan	nan	0
153	6.12	12.00000033	-77.6231047	0	0	nan	nan	nan	nan	0
154	6.16	12.00000033	-70.43245383	0	0	nan	nan	nan	nan	0
155	6.2	12.00000033	-64.21676985	0	0	nan	nan	nan	nan	0
156	6.24	12.00000033	-59.37046859	0	0	nan	nan	nan	nan	0
157	6.28	12.00000033	-50.45583849	0	0	nan	nan	nan	nan	0
158	6.32	12.00000033	-44.61867304	0	0	nan	nan	nan	nan	0
159	6.36	12.00000033	-36.38990175	0	0	nan	nan	nan	nan	0
160	6.4	12.00000033	-32.1762529	0	0	nan	nan	nan	nan	0
161	6.44	12.00000033	-35.03331736	0	0	nan	nan	nan	nan	0
162	6.48	12.00000033	-32.62554002	0	0	nan	nan	nan	nan	0
163	6.52	12.00000033	-32.99654095	0	0	nan	nan	nan	nan	0
164	6.56	12.00000033	-31.1892876	0	0	nan	nan	nan	nan	0
165	6.6	12.00000033	-31.01103532	0	0	nan	nan	nan	nan	0
166	6.64	12.00000033	-32.94799325	0	0	nan	nan	nan	nan	0
167	6.68	12.00000033	-31.45730304	0	0	nan	nan	nan	nan	0
168	6.72	12.00000033	-29.46851559	0	0	nan	nan	nan	nan	0
169	6.76	12.00000033	-27.05182557	0	0	nan	nan	nan	nan	0
170	6.8	12.00000033	-24.29374514	0	0	nan	nan	nan	nan	0
171	6.84	12.00000033	-21.16017222	0	0	nan	nan	nan	nan	0
172	6.88	12.00000033	-17.71057107	0	0	nan	nan	nan	nan	0
173	6.92	12.00000033	-14.03388617	0	0	nan	nan	nan	nan	0
174	6.96	12.00000033	-10.28708629	0	0	nan	nan	nan	nan	0
175	7	12.00000033	-6.708393023	0	0	nan	nan	nan	nan	0
176	7.04	12.00000033	-3.138415257	0	0	nan	nan	nan	nan	0
177	7.08	12.00000033	-0.06889187004	0	0	nan	nan	nan	nan	0
178	7.12	12.00000033	2.699082238	0	0	nan	nan	nan	nan	0
179	7.16	12.00000033	4.615795795	0	0	nan	nan	nan	nan	0
180	7.2	12.00000033	5.697841152	0	0	nan	nan	nan	nan	0
181	7.24	12.00000033	6.54212529	0	0	nan	nan	nan	nan	0
182	7.28	12.00000033	6.527165574	0	0	nan	nan	nan	nan	0
183	7.32	12.00000033	6.13493455	0	0	nan	nan	nan	nan	0
184	7.36	12.00000033	5.045196574	0	0	nan	nan	nan	nan	0
185	7.4	12.00000033	3.639683356	0	0	nan	nan	nan	nan	0
186	7.44	12.00000033	2.473724311	0	0	nan	nan	nan	nan	0
187	7.48	12.00000033	1.467916687	0	0	nan	nan	nan	nan	0
188	7.52	12.00000033	0.4301077435	0	0	nan	nan	nan	nan	0
189	7.56	12.00000033	-0.04348331435	0	0	nan	nan	nan	nan	0
190	7.6	12.00000033	-0.1755758601	0	0	nan	nan	nan	nan	0
191	7.64	12.00000033	0.5033688669	0	0	nan	nan	nan	nan	0
192	7.68	12.00000033	1.842039465	0	0	nan	nan	nan	nan	0
193	7.72	12.00000033	3.103518608	0	0	nan	nan	nan	nan	0
194	7.76	12.00000033	4.840306966	0	0	nan	nan	nan	nan	0
195	7.8	12.00000033	6.573086472	0	0	nan	nan	nan	nan	0
196	7.84	12.00000033	8.535794127	0	0	nan	nan	nan	nan	0
197	7.88	12.00000033	10.37797287	0	0	nan	nan	nan	nan	0
198	7.92	12.00000033	11.6317046	0	0	nan	nan	nan	nan	0
199	7.96	12.00000033	12.4200282	0	0	nan	nan	nan	nan	0
200	8	12.00000033	12.75810549	0	0	nan	nan	nan	nan	0
201	8.04	12.00000033	12.52673295	0	0	nan	nan	nan	nan	0
202	8.08	12.00000033	11.68906562	0	0	nan	nan	nan	nan	0
203	8.12	12.00000033	10.2773879	0	0	nan	nan	nan	nan	0
204	8.16	12.00000033	8.373846133	0	0	nan	nan	nan	nan	0
205	8.2	12.00000033	6.07958399	0	0	nan	nan	nan	nan	0
206	8.24	12.00000033	3.627662197	0	0	nan	nan	nan	nan	0
207	8.28	12.00000033	1.087460253	0	0	nan	nan	nan	nan	0
208	8.32	12.00000033	-1.393492279	0	0	nan	nan	nan	nan	0
209	8.36	12.00000033	-3.628626857	0	0	nan	nan	nan	nan	0
210	8.4	12.00000033	-5.458233262	0	0	nan	nan	nan	nan	0
211	8.44	12.00000033	-6.613310565	0	0	nan	nan	nan	nan	0
212	8.48	12.00000033	-7.43397641	0	0	nan	nan	nan	nan	0
213	8.52	12.00000033	-7.636903999	0	0	nan	nan	nan	nan	0
214	8.56	12.00000033	-7.62380717	0	0	nan	nan	nan	nan	0
215	8.6	12.00000033	-7.116808039	0	0	nan	nan	nan	nan	0
216	8.64	12.00000033	-6.060402008	0	0	nan	nan	nan	nan	0
217	8.68	12.00000033	-5.115096001	0	0	nan	nan	nan	nan	0
218	8.72	12.00000033	-4.087039991	0	0	nan	nan	nan	nan	0
219	8.76	12.00000033	-3.252383545	0	0	nan	nan	nan	nan	0
220	8.8	12.00000033	-2.465252757	0	0	nan	nan	nan	nan	0
221	8.84	12.00000033	-1.767611869	0	0	nan	nan	nan	nan	0
222	8.88	12.00000033	-1.513308015	0	0	nan	nan	nan	nan	0
223	8.92	12.00000033	-1.68209912	0	0	nan	nan	nan	nan	0
224	8.96	12.00000033	-1.832139733	0	0	nan	nan	nan	nan	0
225	9	12.00000033	-2.219553684	0	0	nan	nan	nan	nan	0
226	9.04	12.00000033	-2.388335281	0	0	nan	nan	nan	nan	0
227	9.08	12.00000033	-2.568906629	0	0	nan	nan	nan	nan	0
228	9.12	12.00000033	-2.822744087	0	0	nan	nan	nan	nan	0
229	9.16	12.00000033	-2.607434788	0	0	nan	nan	nan	nan	0
230	9.2	12.00000033	-2.054254965	0	0	nan	nan	nan	nan	0
231	9.24	12.00000033	-1.039437887	0	0	nan	nan	nan	nan	0
232	9.28	12.00000033	0.4003687471	0	0	nan	nan	nan	nan	0
233	9.32	12.00000033	2.141849273	0	0	nan	nan	nan	nan	0
234	9.36	12.00000033	4.046102708	0	0	nan	nan	nan	nan	0
235	9.4	12.00000033	6.330431521	0	0	nan	nan	nan	nan	0
236	9.44	12.00000033	8.575207343	0	0	nan	nan	nan	nan	0
237	9.48	12.00000033	10.8359099	0	0	nan	nan	nan	nan	0
238	9.52	12.00000033	12.89342707	0	0	nan	nan	nan	nan	0
239	9.56	12.00000033	14.32763268	0	0	nan	nan	nan	nan	0
240	9.6	12.00000033	15.28088578	0	0	0	0	0	nan	0
241	9.64	12.00000033	15.6395734	0	0	0	0	0	nan	0
242	9.68	12.00000033	15.07266225	0	0	0	0	0	nan	0
243	9.72	12.00000033	13.72546779	0	0	0	0	0	nan	0
244	9.76	12.00000033	11.43830377	0	0	0	0	0	nan	0
245	9.8	12.00000033	8.291884041	0	0	nan	nan	nan	nan	0
246	9.84	12.00000033	4.698429322	0	0	nan	nan	nan	nan	0
247	9.88	12.00000033	0.3149755965	0	0	nan	nan	nan	nan	0
248	9.92	12.00000033	-4.316753579	0	0	nan	nan	nan	nan	0
249	9.96	12.00000033	-9.187426487	0	0	nan	nan	nan	nan	0
250	10	12.00000033	-14.13751603	0	0	nan	nan	nan	nan	0
251	10.04	12.00000033	-18.62835296	0	0	nan	nan	nan	nan	0
252	10.08	12.00000033	-22.87552988	0	0	nan	nan	nan	nan	0
253	10.12	12.00000033	-26.38608561	0	0	nan	nan	nan	nan	0
254	10.16	12.00000033	-29.05045892	0	0	nan	nan	nan	nan	0
255	10.2	12.00000033	-30.95015936	0	0	nan	nan	nan	nan	0
256	10.24	12.00000033	-31.94513246	0	0	nan	nan	nan	nan	0
257	10.28	12.00000033	-32.06647813	0	0	nan	nan	nan	nan	0
258	10.32	12.00000033	-31.32414684	0	0	nan	nan	nan	nan	0
259	10.36	12.00000033	-29.84866969	0	0	nan	nan	nan	nan	0
260	10.4	12.00000033	-27.99476046	0	0	nan	nan	nan	nan	0
261	10.44	12.00000033	-25.99393172	0	0	nan	nan	nan	nan	0
262	10.48	12.00000033	-23.86897117	0	0	nan	nan	nan	nan	0
263	10.52	12.00000033	-22.05367053	0	0	nan	nan	nan	nan	0
264	10.56	12.00000033	-20.6223381	0	0	nan	nan	nan	nan	0
265	10.6	12.00000033	-19.65374625	0	0	nan	nan	nan	nan	0
266	10.64	12.00000033	-19.42201862	0	0	nan	nan	nan	nan	0
267	10.68	12.00000033	-19.48976023	0	0	nan	nan	nan	nan	0
268	10.72	12.00000033	-20.29080683	0	0	nan	nan	nan	nan	0
269	10.76	12.00000033	-21.68781714	0	0	nan	nan	nan	nan	0
270	10.8	12.00000033	-23.22794677	0	0	nan	nan	nan	nan	0
271	10.84	12.00000033	-25.21814793	0	0	nan	nan	nan	nan	0
272	10.88	12.00000033	-26.82137641	0	0	nan	nan	nan	nan	0
273	10.92	12.00000033	-28.23261943	0	0	nan	nan	nan	nan	0
274	10.96	12.00000033	-29.38636549	0	0	nan	nan	nan	nan	0
275	11	12.00000033	-29.776384	0	0	nan	nan	nan	nan	0
276	11.04	12.00000033	-30.01597826	0	0	nan	nan	nan	nan	0
277	11.08	12.00000033	-29.50353857	0	0	nan	nan	nan	nan	0
278	11.12	12.00000033	-27.77528727	0	0	nan	nan	nan	nan	0
279	11.16	12.00000033	-25.83872966	0	0	nan	nan	nan	nan	0
280	11.2	12.00000033	-23.17780393	0	0	nan	nan	nan	nan	0
281	11.24	12.00000033	-20.47849776	0	0	nan	nan	nan	nan	0
282	11.28	12.00000033	-17.83238204	0	0	nan	nan	nan	nan	0
283	11.32	12.00000033	-14.13032464	0	0	nan	nan	nan	nan	0
284	11.36	12.00000033	-14.10740669	0	0	nan	nan	nan	nan	0
285	11.4	12.00000033	-11.75086309	0	0	nan	nan	nan	nan	0
286	11.44	12.00000033	-10.70859194	0	0	nan	nan	nan	nan	0
287	11.48	12.00000033	-6.258113336	0	0	nan	nan	nan	nan	0
288	11.52	12.00000033	1.690640588	0	0	nan	nan	nan	nan	0
289	11.56	12.00000033	4.119184458	0	0	nan	nan	nan	nan	0
290	11.6	12.00000033	13.24830093	0	0	nan	nan	nan	nan	0
291	11.64	12.00000033	23.22683568	0	0	nan	nan	nan	nan	0
292	11.68	12.00000033	39.01481202	0	0	nan	nan	nan	nan	0
293	11.72	12.00000033	57.72913049	0	0	nan	nan	nan	nan	0
294	11.76	12.00000033	72.26416602	0	0	nan	nan	nan	nan	0
295	11.8	12.00000033	87.17735236	0	0	nan	nan	nan	nan	0
296	11.84	12.00000033	103.1756307	0	0	nan	nan	nan	nan	0
297	11.88	12.00000033	112.1507196	0	0	nan	nan	nan	nan	0
298	11.92	12.00000033	115.8182589	0	0	nan	nan	nan	nan	0
299	11.96	12.00000033	108.0152563	0	0	nan	nan	nan	nan	0
300	12	12.00000033	88.83522165	0	0	nan	nan	nan	nan	0
301	12.04	12.00000033	66.36760596	0	0	nan	nan	nan	nan	0
302	12.08	12.00000033	28.743411	0	0	nan	nan	nan	nan	0
303	12.12	12.00000033	-16.9132991	0	0	nan	nan	nan	nan	0
304	12.16	12.00000033	-74.4757808	0	0	nan	nan	nan	nan	0
305	12.2	12.00000033	-139.1718776	0	0	nan	nan	nan	nan	0
306	12.24	12.00000033	-202.6647308	0	0	nan	nan	nan	nan	0
307	12.28	12.00000033	-268.0370738	0	0	nan	nan	nan	nan	0
308	12.32	12.00000033	-330.579509	0	0	nan	nan	nan	nan	0
309	12.36	12.00000033	-386.1063742	0	0	nan	nan	nan	nan	0
310	12.4	12.00000033	-431.0896093	0	0	nan	nan	nan	nan	0
311	12.44	12.00000033	-463.3827171	0	0	nan	nan	nan	nan	0
312	12.48	12.00000033	-480.4073279	0	0	nan	nan	nan	nan	0
313	12.52	12.00000033	-481.5334136	0	0	nan	nan	nan	nan	0
314	12.56	12.00000033	-467.733836	0	0	nan	nan	nan	nan	0
315	12.6	12.00000033	-439.5631268	0	0	nan	nan	nan	nan	0
316	12.64	12.00000033	-399.5825386	0	0	nan	nan	nan	nan	0
317	12.68	12.00000033	-350.2490308	0	0	nan	nan	nan	nan	0
318	12.72	12.00000033	-295.5751652	0	0	nan	nan	nan	nan	0
319	12.76	12.00000033	-241.7513545	0	0	nan	nan	nan	nan	0
320	12.8	12.00000033	-184.6245829	0	0	nan	nan	nan	nan	0
321	12.84	12.00000033	-132.8994208	0	0	nan	nan	nan	nan	0
322	12.88	12.00000033	-82.60747722	0	0	nan	nan	nan	nan	0
323	12.92	12.00000033	-41.15276552	0	0	nan	nan	nan	nan	0
324	12.96	12.00000033	-13.67341867	0	0	nan	nan	nan	nan	0
325	13	12.00000033	11.72193223	0	0	nan	nan	nan	nan	0
326	13.04	12.00000033	27.24430386	0	0	nan	nan	nan	nan	0
327	13.08	12.00000033	38.04152773	0	0	nan	nan	nan	nan	0
328	13.12	12.00000033	41.35665562	0	0	nan	nan	nan	nan	0
329	13.16	12.00000033	37.82933142	0	0	nan	nan	nan	nan	0
330	13.2	12.00000033	35.49703716	0	0	nan	nan	nan	nan	0
331	13.24	12.00000033	35.15077829	0	0	nan	nan	nan	nan	0
332	13.28	12.00000033	31.33899343	0	0	nan	nan	nan	nan	0
333	13.32	12.00000033	30.85014405	0	0	nan	nan	nan	nan	0
334	13.36	12.00000033	28.23469552	0	0	nan	nan	nan	nan	0
335	13.4	12.00000033	29.84192006	0	0	nan	nan	nan	nan	0
336	13.44	12.00000033	38.72906655	0	0	nan	nan	nan	nan	0
337	13.48	12.00000033	42.56527597	0	0	nan	nan	nan	nan	0
338	13.52	12.00000033	49.40112139	0	0	nan	nan	nan	nan	0
339	13.56	12.00000033	54.01653824	0	0	nan	nan	nan	nan	0
340	13.6	12.00000033	60.28054552	0	0	nan	nan	nan	nan	0
341	13.64	12.00000033	68.62418224	0	0	nan	nan	nan	nan	0
342	13.68	12.00000033	73.35837798	0	0	nan	nan	nan	nan	0
343	13.72	12.00000033	77.59247723	0	0	nan	nan	nan	nan	0
344	13.76	12.00000033	81.17419143	0	0	nan	nan	nan	nan	0
345	13.8	12.00000033	84.16888787	0	0	nan	nan	nan	nan	0
346	13.84	12.00000033	86.40250867	0	0	nan	nan	nan	nan	0
347	13.88	12.00000033	87.87431862	0	0	nan	nan	nan	nan	0
348	13.92	12.00000033	88.68826942	0	0	nan	nan	nan	nan	0
349	13.96	12.00000033	88.85740198	0	0	nan	nan	nan	nan	0
350	14	12.00000033	88.62255256	0	0	nan	nan	nan	nan	0
351	14.04	12.00000033	87.92617493	0	0	nan	nan	nan	nan	0
352	14.08	12.00000033	86.95797001	0	0	nan	nan	nan	nan	0
353	14.12	12.00000033	85.78810232	0	0	nan	nan	nan	nan	0
354	14.16	12.00000033	84.62215962	0	0	nan	nan	nan	nan	0
355	14.2	12.00000033	83.66137161	0	0	nan	nan	nan	nan	0
356	14.24	12.00000033	82.72580266	0	0	nan	nan	nan	nan	0
357	14.28	12.00000033	81.97531286	0	0	nan	nan	nan	nan	0
358	14.32	12.00000033	81.28479306	0	0	nan	nan	nan	nan	0
359	14.36	12.00000033	80.79077212	0	0	nan	nan	nan	nan	0
360	14.4	12.00000033	80.41014845	0	0	nan	nan	nan	nan	0
361	14.44	12.00000033	79.86474456	0	0	nan	nan	nan	nan	0
362	14.48	12.00000033	79.05098539	0	0	nan	nan	nan	nan	0
363	14.52	12.00000033	77.90164005	0	0	nan	nan	nan	nan	0
364	14.56	12.00000033	76.44188348	0	0	nan	nan	nan	nan	0
365	14.6	12.00000033	74.55148633	0	0	nan	nan	nan	nan	0
366	14.64	12.00000033	72.08693589	0	0	nan	nan	nan	nan	0
367	14.68	12.00000033	68.89441583	0	0	nan	nan	nan	nan	0
368	14.72	12.00000033	65.22613562	0	0	nan	nan	nan	nan	0
369	14.76	12.00000033	61.17060218	0	0	nan	nan	nan	nan	0
370	14.8	12.00000033	56.80490368	0	0	nan	nan	nan	nan	0
371	14.84	12.00000033	52.12406026	0	0	nan	nan	nan	nan	0
372	14.88	12.00000033	47.35956599	0	0	nan	nan	nan	nan	0
373	14.92	12.00000033	42.63289485	0	0	nan	nan	nan	nan	0
374	14.96	12.00000033	38.07094723	0	0	nan	nan	nan	nan	0
375	15	12.00000033	33.79933364	0	0	nan	nan	nan	nan	0
376	15.04	12.00000033	29.71770698	0	0	nan	nan	nan	nan	0
377	15.08	12.00000033	26.03138345	0	0	nan	nan	nan	nan	0
378	15.12	12.00000033	22.60040441	0	0	nan	nan	nan	nan	0
379	15.16	12.00000033	19.66818843	0	0	nan	nan	nan	nan	0
380	15.2	12.00000033	16.99295926	0	0	nan	nan	nan	nan	0
381	15.24	12.00000033	14.56445633	0	0	nan	nan	nan	nan	0
382	15.28	12.00000033	12.36035464	0	0	nan	nan	nan	nan	0
383	15.32	12.00000033	10.0086043	0	0	nan	nan	nan	nan	0
384	15.36	12.00000033	7.766192424	0	0	nan	nan	nan	nan	0
385	15.4	12.00000033	5.344970938	0	0	nan	nan	nan	nan	0
386	15.44	12.00000033	2.737449224	0	0	nan	nan	nan	nan	0
387	15.48	12.00000033	-0.1136248066	0	0	nan	nan	nan	nan	0
388	15.52	12.00000033	-3.491774738	0	0	nan	nan	nan	nan	0
389	15.56	12.00000033	-7.185001726	0	0	nan	nan	nan	nan	0
390	15.6	12.00000033	-11.17162241	0	0	nan	nan	nan	nan	0
391	15.64	12.00000033	-15.66339719	0	0	nan	nan	nan	nan	0
392	15.68	12.00000033	-20.34272498	0	0	nan	nan	nan	nan	0
393	15.72	12.00000033	-25.29574528	0	0	nan	nan	nan	nan	0
394	15.76	12.00000033	-30.33697818	0	0	nan	nan	nan	nan	0
395	15.8	12.00000033	-35.05119206	0	0	nan	nan	nan	nan	0
396	15.84	12.00000033	-39.71395445	0	0	nan	nan	nan	nan	0
397	15.88	12.00000033	-43.93832566	0	0	nan	nan	nan	nan	0
398	15.92	12.00000033	-47.51391119	0	0	nan	nan	nan	nan	0
399	15.96	12.00000033	-50.41769118	0	0	nan	nan	nan	nan	0
400	16	12.00000033	-52.23799446	0	0	nan	nan	nan	nan	0
401	16.04	12.00000033	-53.11104916	0	0	nan	nan	nan	nan	0
402	16.08	12.00000033	-53.02868324	0	0	nan	nan	nan	nan	0
403	16.12	12.00000033	-51.72492155	0	0	nan	nan	nan	nan	0
404	16.16	12.00000033	-49.42596336	0	0	nan	nan	nan	nan	0
405	16.2	12.00000033	-46.16929644	0	0	nan	nan	nan	nan	0
406	16.24	12.00000033	-42.04335371	0	0	nan	nan	nan	nan	0
407	16.28	12.00000033	-36.97014082	0	0	nan	nan	nan	nan	0
408	16.32	12.00000033	-31.41390241	0	0	nan	nan	nan	nan	0
409	16.36	12.00000033	-25.29116549	0	0	nan	nan	nan	nan	0
410	16.4	12.00000033	-19.26454144	0	0	nan	nan	nan	nan	0
411	16.44	12.00000033	-13.35962661	0	0	nan	nan	nan	nan	0
412	16.48	12.00000033	-7.228074221	0	0	nan	nan	nan	nan	0
413	16.52	12.00000033	-1.744832885	0	0	nan	nan	nan	nan	0
414	16.56	12.00000033	3.758426383	0	0	nan	nan	nan	nan	0
415	16.6	12.00000033	8.228345376	0	0	nan	nan	nan	nan	0
416	16.64	12.00000033	12.12425219	0	0	nan	nan	nan	nan	0
417	16.68	12.00000033	15.56662817	0	0	nan	nan	nan	nan	0
418	16.72	12.00000033	18.13681389	0	0	nan	nan	nan	nan	0
419	16.76	12.00000033	20.18255705	0	0	nan	nan	nan	nan	0
420	16.8	12.00000033	21.45908454	0	0	nan	nan	nan	nan	0
421	16.84	12.00000033	21.9796282	0	0	nan	nan	nan	nan	0
422	16.88	12.00000033	21.97810137	0	0	nan	nan	nan	nan	0
423	16.92	12.00000033	21.39718239	0	0	nan	nan	nan	nan	0
424	16.96	12.00000033	19.9093477	0	0	nan	nan	nan	nan	0
425	17	12.00000033	17.99295018	0	0	nan	nan	nan	nan	0
426	17.04	12.00000033	15.04019169	0	0	nan	nan	nan	nan	0
427	17.08	12.00000033	11.81139289	0	0	nan	nan	nan	nan	0
428	17.12	12.00000033	8.024983371	0	0	nan	nan	nan	nan	0
429	17.16	12.00000033	3.545788031	0	0	nan	nan	nan	nan	0
430	17.2	12.00000033	-1.163084922	0	0	nan	nan	nan	nan	0
431	17.24	12.00000033	-6.584352252	0	0	nan	nan	nan	nan	0
432	17.28	12.00000033	-12.13784368	0	0	nan	nan	nan	nan	0
433	17.32	12.00000033	-17.78107119	0	0	nan	nan	nan	nan	0
434	17.36	12.00000033	-23.39561274	0	0	nan	nan	nan	nan	0
435	17.4	12.00000033	-28.69982215	0	0	nan	nan	nan	nan	0
436	17.44	12.00000033	-33.73952253	0	0	nan	nan	nan	nan	0
437	17.48	12.00000033	-38.16260671	0	0	nan	nan	nan	nan	0
438	17.52	12.00000033	-41.73519312	0	0	nan	nan	nan	nan	0
439	17.56	12.00000033	-44.4968473	0	0	nan	nan	nan	nan	0
440	17.6	12.00000033	-46.27944083	0	0	nan	nan	nan	nan	0
441	17.64	12.00000033	-46.94031238	0	0	nan	nan	nan	nan	0
442	17.68	12.00000033	-46.38307045	0	0	nan	nan	nan	nan	0
443	17.72	12.00000033	-44.9087338	0	0	nan	nan	nan	nan	0
444	17.76	12.00000033	-42.5225484	0	0	nan	nan	nan	nan	0
445	17.8	12.00000033	-39.78126288	0	0	nan	nan	nan	nan	0
446	17.84	12.00000033	-36.36620055	0	0	nan	nan	nan	nan	0
447	17.88	12.00000033	-32.18620209	0	0	nan	nan	nan	nan	0
448	17.92	12.00000033	-27.79309225	0	0	nan	nan	nan	nan	0
449	17.96	12.00000033	-23.02105939	0	0	nan	nan	nan	nan	0
450	18	12.00000033	-18.53933887	0	0	nan	nan	nan	nan	0
451	18.04	12.00000033	-14.06334557	0	0	nan	nan	nan	nan	0
452	18.08	12.00000033	-9.407913502	0	0	nan	nan	nan	nan	0
453	18.12	12.00000033	-5.106596084	0	0	nan	nan	nan	nan	0
454	18.16	12.00000033	-1.197520837	0	0	nan	nan	nan	nan	0
455	18.2	12.00000033	2.155197179	0	0	nan	nan	nan	nan	0
456	18.24	12.00000033	4.703996371	0	0	nan	nan	nan	nan	0
457	18.28	12.00000033	7.076418082	0	0	nan	nan	nan	nan	0
458	18.32	12.00000033	8.505779596	0	0	nan	nan	nan	nan	0
459	18.36	12.00000033	8.71145853	0	0	nan	nan	nan	nan	0
460	18.4	12.00000033	8.093748939	0	0	nan	nan	nan	nan	0
461	18.44	12.00000033	6.395099939	0	0	nan	nan	nan	nan	0
462	18.48	12.00000033	4.45899209	0	0	nan	nan	nan	nan	0
463	18.52	12.00000033	2.008386265	0	0	nan	nan	nan	nan	0
464	18.56	12.00000033	-1.150451421	0	0	nan	nan	nan	nan	0
465	18.6	12.00000033	-4.286141673	0	0	nan	nan	nan	nan	0
466	18.64	12.00000033	-7.186743425	0	0	nan	nan	nan	nan	0
467	18.68	12.00000033	-9.169227175	0	0	nan	nan	nan	nan	0
468	18.72	12.00000033	-9.927724396	0	0	nan	nan	nan	nan	0
469	18.76	12.00000033	-9.806103006	0	0	nan	nan	nan	nan	0
470	18.8	12.00000033	-7.868752547	0	0	nan	nan	nan	nan	0
471	18.84	12.00000033	-4.062427038	0	0	nan	nan	nan	nan	0
472	18.88	12.00000033	1.664338401	0	0	nan	nan	nan	nan	0
473	18.92	12.00000033	9.270525499	0	0	nan	nan	nan	nan	0
474	18.96	12.00000033	17.50528001	0	0	nan	nan	nan	nan	0
475	19	12.00000033	26.70670933	0	0	nan	nan	nan	nan	0
476	19.04	12.00000033	36.25259055	0	0	nan	nan	nan	nan	0
477	19.08	12.00000033	45.47053393	0	0	nan	nan	nan	nan	0
478	19.12	12.00000033	53.55433697	0	0	nan	nan	nan	nan	0
479	19.16	12.00000033	59.42475745	0	0	nan	nan	nan	nan	0
480	19.2	12.00000033	62.9587329	0	0	nan	nan	nan	nan	0
481	19.24	12.00000033	64.25652054	0	0	nan	nan	nan	nan	0
482	19.28	12.00000033	62.89766911	0	0	nan	nan	nan	nan	0
483	19.32	12.00000033	58.79097518	0	0	nan	nan	nan	nan	0
484	19.36	12.00000033	52.12524985	0	0	nan	nan	nan	nan	0
485	19.4	12.00000033	43.20754	0	0	nan	nan	nan	nan	0
486	19.44	12.00000033	33.3474073	0	0	nan	nan	nan	nan	0
487	19.48	12.00000033	22.69723609	0	0	nan	nan	nan	nan	0
488	19.52	12.00000033	11.76139069	0	0	nan	nan	nan	nan	0
489	19.56	12.00000033	1.28529735	0	0	nan	nan	nan	nan	0
490	19.6	12.00000033	-8.09205654	0	0	nan	nan	nan	nan	0
491	19.64	12.00000033	-15.2460903	0	0	nan	nan	nan	nan	0
492	19.68	12.00000033	-19.92472161	0	0	nan	nan	nan	nan	0
493	19.72	12.00000033	-22.3868219	0	0	nan	nan	nan	nan	0
494	19.76	12.00000033	-22.42922943	0	0	nan	nan	nan	nan	0
495	19.8	12.00000033	-19.89920428	0	0	nan	nan	nan	nan	0
496	19.84	12.00000033	-14.93021035	0	0	nan	nan	nan	nan	0
497	19.88	12.00000033	-7.889541135	0	0	nan	nan	nan	nan	0
498	19.92	12.00000033	0.4063391002	0	0	nan	nan	nan	nan	0
499	19.96	12.00000033	9.578582913	0	0	nan	nan	nan	nan	0
500	20	12.00000033	19.51514321	0	0	nan	nan	nan	nan	0
501	20.04	12.00000033	29.64242027	0	0	nan	nan	nan	nan	0
502	20.08	12.00000033	39.59039064	0	0	nan	nan	nan	nan	0
503	20.12	12.00000033	48.81894263	0	0	nan	nan	nan	nan	0
504	20.16	12.00000033	56.88239977	0	0	nan	nan	nan	nan	0
505	20.2	12.00000033	64.4826145	0	0	nan	nan	nan	nan	0
506	20.24	12.00000033	70.92971781	0	0	nan	nan	nan	nan	0
507	20.28	12.00000033	76.13119999	0	0	nan	nan	nan	nan	0
508	20.32	12.00000033	79.92700553	0	0	nan	nan	nan	nan	0
509	20.36	12.00000033	81.89221602	0	0	nan	nan	nan	nan	0
510	20.4	12.00000033	82.91180768	0	0	nan	nan	nan	nan	0
511	20.44	12.00000033	82.53777799	0	0	nan	nan	nan	nan	0
512	20.48	12.00000033	80.6459114	0	0	nan	nan	nan	nan	0
513	20.52	12.00000033	77.10375158	0	0	nan	nan	nan	nan	0
514	20.56	12.00000033	72.01010385	0	0	nan	nan	nan	nan	0
515	20.6	12.00000033	65.74041803	0	0	nan	nan	nan	nan	0
516	20.64	12.00000033	58.60911997	0	0	nan	nan	nan	nan	0
517	20.68	12.00000033	50.02141309	0	0	nan	nan	nan	nan	0
518	20.72	12.00000033	40.50277324	0	0	nan	nan	nan	nan	0
519	20.76	12.00000033	30.41757773	0	0	nan	nan	nan	nan	0
520	20.8	12.00000033	20.03074755	0	0	nan	nan	nan	nan	0
521	20.84	12.00000033	10.13423881	0	0	nan	nan	nan	nan	0
522	20.88	12.00000033	0.1536709261	0	0	nan	nan	nan	nan	0
523	20.92	12.00000033	-9.273436919	0	0	nan	nan	nan	nan	0
524	20.96	12.00000033	-17.81113624	0	0	nan	nan	nan	nan	0
525	21	12.00000033	-25.12650908	0	0	nan	nan	nan	nan	0
526	21.04	12.00000033	-30.96684565	0	0	nan	nan	nan	nan	0
527	21.08	12.00000033	-35.65531826	0	0	nan	nan	nan	nan	0
528	21.12	12.00000033	-39.20178821	0	0	nan	nan	nan	nan	0
529	21.16	12.00000033	-41.29375562	0	0	nan	nan	nan	nan	0
530	21.2	12.00000033	-42.0050316	0	0	nan	nan	nan	nan	0
531	21.24	12.00000033	-41.62663391	0	0	nan	nan	nan	nan	0
532	21.28	12.00000033	-40.38065514	0	0	nan	nan	nan	nan	0
533	21.32	12.00000033	-38.60107876	0	0	nan	nan	nan	nan	0
534	21.36	12.00000033	-36.1282332	0	0	nan	nan	nan	nan	0
535	21.4	12.00000033	-33.35392088	0	0	nan	nan	nan	nan	0
536	21.44	12.00000033	-30.59576764	0	0	nan	nan	nan	nan	0
537	21.48	12.00000033	-27.91450882	0	0	nan	nan	nan	nan	0
538	21.52	12.00000033	-25.63311299	0	0	nan	nan	nan	nan	0
539	21.56	12.00000033	-23.5991372	0	0	nan	nan	nan	nan	0
540	21.6	12.00000033	-21.96750212	0	0	nan	nan	nan	nan	0
541	21.64	12.00000033	-21.05062867	0	0	nan	nan	nan	nan	0
542	21.68	12.00000033	-20.78955204	0	0	nan	nan	nan	nan	0
543	21.72	12.00000033	-21.15755612	0	0	nan	nan	nan	nan	0
544	21.76	12.00000033	-22.15377241	0	0	nan	nan	nan	nan	0
545	21.8	12.00000033	-23.634556	0	0	nan	nan	nan	nan	0
546	21.84	12.00000033	-25.79054647	0	0	nan	nan	nan	nan	0
547	21.88	12.00000033	-28.43994697	0	0	nan	nan	nan	nan	0
548	21.92	12.00000033	-31.47480753	0	0	nan	nan	nan	nan	0
549	21.96	12.00000033	-34.80378055	0	0	nan	nan	nan	nan	0
550	22	12.00000033	-38.26411352	0	0	nan	nan	nan	nan	0
551	22.04	12.00000033	-41.78893841	0	0	nan	nan	nan	nan	0
552	22.08	12.00000033	-45.28729514	0	0	nan	nan	nan	nan	0
553	22.12	12.00000033	-48.7376278	0	0	nan	nan	nan	nan	0
554	22.16	12.00000033	-51.7451318	0	0	nan	nan	nan	nan	0
555	22.2	12.00000033	-54.48622806	0	0	nan	nan	nan	nan	0
556	22.24	12.00000033	-56.6724611	0	0	nan	nan	nan	nan	0
557	22.28	12.00000033	-58.40486648	0	0	nan	nan	nan	nan	0
558	22.32	12.00000033	-59.63850584	0	0	nan	nan	nan	nan	0
559	22.36	12.00000033	-60.1533693	0	0	nan	nan	nan	nan	0
560	22.4	12.00000033	-60.00646521	0	0	nan	nan	nan	nan	0
561	22.44	12.00000033	-59.28643995	0	0	nan	nan	nan	nan	0
562	22.48	12.00000033	-58.04260369	0	0	nan	nan	nan	nan	0
563	22.52	12.00000033	-56.34429328	0	0	nan	nan	nan	nan	0
564	22.56	12.00000033	-54.15746497	0	0	nan	nan	nan	nan	0
565	22.6	12.00000033	-51.35948177	0	0	nan	nan	nan	nan	0
566	22.64	12.00000033	-48.35725599	0	0	nan	nan	nan	nan	0
567	22.68	12.00000033	-45.07263462	0	0	nan	nan	nan	nan	0
568	22.72	12.00000033	-41.72636558	0	0	nan	nan	nan	nan	0
569	22.76	12.00000033	-38.25081765	0	0	nan	nan	nan	nan	0
570	22.8	12.00000033	-34.62386222	0	0	nan	nan	nan	nan	0
571	22.84	12.00000033	-31.07486936	0	0	nan	nan	nan	nan	0
572	22.88	12.00000033	-27.51628697	0	0	nan	nan	nan	nan	0
573	22.92	12.00000033	-23.97006034	0	0	nan	nan	nan	nan	0
574	22.96	12.00000033	-20.31704252	0	0	nan	nan	nan	nan	0
575	23	12.00000033	-16.6117396	0	0	nan	nan	nan	nan	0
576	23.04	12.00000033	-12.9156706	0	0	nan	nan	nan	nan	0
577	23.08	12.00000033	-9.2049812	0	0	nan	nan	nan	nan	0
578	23.12	12.00000033	-5.540604809	0	0	nan	nan	nan	nan	0
579	23.16	12.00000033	-1.98214574	0	0	nan	nan	nan	nan	0
580	23.2	12.00000033	1.373579501	0	0	nan	nan	nan	nan	0
581	23.24	12.00000033	4.292564126	0	0	nan	nan	nan	nan	0
582	23.28	12.00000033	6.711855609	0	0	nan	nan	nan	nan	0
583	23.32	12.00000033	8.424053537	0	0	nan	nan	nan	nan	0
584	23.36	12.00000033	9.527431229	0	0	nan	nan	nan	nan	0
585	23.4	12.00000033	9.773369977	0	0	nan	nan	nan	nan	0
586	23.44	12.00000033	9.060533134	0	0	nan	nan	nan	nan	0
587	23.48	12.00000033	7.360084317	0	0	nan	nan	nan	nan	0
588	23.52	12.00000033	4.59593765	0	0	nan	nan	nan	nan	0
589	23.56	12.00000033	1.19804023	0	0	nan	nan	nan	nan	0
590	23.6	12.00000033	-3.026617348	0	0	nan	nan	nan	nan	0
591	23.64	12.00000033	-7.932419604	0	0	nan	nan	nan	nan	0
592	23.68	12.00000033	-13.45076879	0	0	nan	nan	nan	nan	0
593	23.72	12.00000033	-19.29951343	0	0	nan	nan	nan	nan	0
594	23.76	12.00000033	-25.19208506	0	0	nan	nan	nan	nan	0
595	23.8	12.00000033	-31.0258075	0	0	nan	nan	nan	nan	0
596	23.84	12.00000033	-36.81839417	0	0	nan	nan	nan	nan	0
597	23.88	12.00000033	-42.27639454	0	0	nan	nan	nan	nan	0
598	23.92	12.00000033	-47.25760502	0	0	nan	nan	nan	nan	0
599	23.96	12.00000033	-51.5422249	0	0	nan	nan	nan	nan	0
600	24	12.00000033	-54.98873646	0	0	nan	nan	nan	nan	0
601	24.04	12.00000033	-57.89366856	0	0	nan	nan	nan	nan	0
602	24.08	12.00000033	-60.07329861	0	0	nan	nan	nan	nan	0
603	24.12	12.00000033	-61.47688494	0	0	nan	nan	nan	nan	0
604	24.16	12.00000033	-62.08878498	0	0	nan	nan	nan	nan	0
605	24.2	12.00000033	-62.04225052	0	0	nan	nan	nan	nan	0
606	24.24	12.00000033	-61.51712139	0	0	nan	nan	nan	nan	0
607	24.28	12.00000033	-60.47969724	0	0	nan	nan	nan	nan	0
608	24.32	12.00000033	-58.92000172	0	0	nan	nan	nan	nan	0
609	24.36	12.00000033	-56.88813144	0	0	nan	nan	nan	nan	0
610	24.4	12.00000033	-54.51265425	0	0	nan	nan	nan	nan	0
611	24.44	12.00000033	-51.86518755	0	0	nan	nan	nan	nan	0
612	24.48	12.00000033	-48.97751638	0	0	nan	nan	nan	nan	0
613	24.52	12.00000033	-45.9188353	0	0	nan	nan	nan	nan	0
614	24.56	12.00000033	-42.67899246	0	0	nan	nan	nan	nan	0
615	24.6	12.00000033	-39.46144236	0	0	nan	nan	nan	nan	0
616	24.64	12.00000033	-36.22137113	0	0	nan	nan	nan	nan	0
617	24.68	12.00000033	-32.93540578	0	0	nan	nan	nan	nan	0
618	24.72	12.00000033	-29.69562484	0	0	nan	nan	nan	nan	0
619	24.76	12.00000033	-26.33585882	0	0	nan	nan	nan	nan	0
620	24.8	12.00000033	-23.03418012	0	0	nan	nan	nan	nan	0
621	24.84	12.00000033	-19.88010785	0	0	nan	nan	nan	nan	0
622	24.88	12.00000033	-16.73679942	0	0	nan	nan	nan	nan	0
623	24.92	12.00000033	-13.74476094	0	0	nan	nan	nan	nan	0
624	24.96	12.00000033	-10.93061865	0	0	nan	nan	nan	nan	0
625	25	12.00000033	-8.395709156	0	0	nan	nan	nan	nan	0
626	25.04	12.00000033	-6.345636459	0	0	nan	nan	nan	nan	0
627	25.08	12.00000033	-4.720877255	0	0	nan	nan	nan	nan	0
628	25.12	12.00000033	-3.542076606	0	0	nan	nan	nan	nan	0
629	25.16	12.00000033	-2.910078839	0	0	nan	nan	nan	nan	0
630	25.2	12.00000033	-2.735678874	0	0	nan	nan	nan	nan	0
631	25.24	12.00000033	-3.146855581	0	0	nan	nan	nan	nan	0
632	25.28	12.00000033	-4.08730701	0	0	nan	nan	nan	nan	0
633	25.32	12.00000033	-5.358473991	0	0	nan	nan	nan	nan	0
634	25.36	12.00000033	-6.920322533	0	0	nan	nan	nan	nan	0
635	25.4	12.00000033	-8.730048739	0	0	nan	nan	nan	nan	0
636	25.44	12.00000033	-10.66994881	0	0	nan	nan	nan	nan	0
637	25.48	12.00000033	-12.68163298	0	0	nan	nan	nan	nan	0
638	25.52	12.00000033	-14.49033573	0	0	nan	nan	nan	nan	0
639	25.56	12.00000033	-15.92041679	0	0	nan	nan	nan	nan	0
640	25.6	12.00000033	-17.08917836	0	0	nan	nan	nan	nan	0
641	25.64	12.00000033	-17.83438177	0	0	nan	nan	nan	nan	0
642	25.68	12.00000033	-14.91695895	0	0	nan	nan	nan	nan	0
643	25.72	12.00000033	-13.93951892	0	0	nan	nan	nan	nan	0
644	25.76	12.00000033	-10.9449241	0	0	nan	nan	nan	nan	0
645	25.8	12.00000033	-11.14135714	0	0	nan	nan	nan	nan	0
646	25.84	12.00000033	-13.48887087	0	0	nan	nan	nan	nan	0
647	25.88	12.00000033	-9.878077488	0	0	nan	nan	nan	nan	0
648	25.92	12.00000033	-12.76768299	0	0	nan	nan	nan	nan	0
649	25.96	12.00000033	-15.38924691	0	0	nan	nan	nan	nan	0
650	26	12.00000033	-23.02616668	0	0	nan	nan	nan	nan	0
651	26.04	12.00000033	-32.27996565	0	0	nan	nan	nan	nan	0
652	26.08	12.00000033	-36.44969558	0	0	nan	nan	nan	nan	0
653	26.12	12.00000033	-41.00521215	0	0	nan	nan	nan	nan	0
654	26.16	12.00000033	-46.01557971	0	0	nan	nan	nan	nan	0
655	26.2	12.00000033	-43.6697012	0	0	nan	nan	nan	nan	0
656	26.24	12.00000033	-36.38909497	0	0	nan	nan	nan	nan	0
657	26.28	12.00000033	-18.17267333	0	0	nan	nan	nan	nan	0
658	26.32	12.00000033	10.08350717	0	0	nan	nan	nan	nan	0
659	26.36	12.00000033	40.11655106	0	0	nan	nan	nan	nan	0
660	26.4	12.00000033	83.59657636	0	0	nan	nan	nan	nan	0
661	26.44	12.00000033	132.7037895	0	0	nan	nan	nan	nan	0
662	26.48	12.00000033	191.4287779	0	0	nan	nan	nan	nan	0
663	26.52	12.00000033	254.7825718	0	0	nan	nan	nan	nan	0
664	26.56	12.00000033	314.4759378	0	0	nan	nan	nan	nan	0
665	26.6	12.00000033	374.2844665	0	0	nan	nan	nan	nan	0
666	26.64	12.00000033	429.4148735	0	0	nan	nan	nan	nan	0
667	26.68	12.00000033	476.033066	0	0	nan	nan	nan	nan	0
668	26.72	12.00000033	511.1703823	0	0	nan	nan	nan	nan	0
669	26.76	12.00000033	532.6109988	0	0	nan	nan	nan	nan	0
670	26.8	12.00000033	539.1131909	0	0	nan	nan	nan	nan	0
671	26.84	12.00000033	530.3119002	0	0	nan	nan	nan	nan	0
672	26.88	12.00000033	506.7209959	0	0	nan	nan	nan	nan	0
673	26.92	12.00000033	469.6417165	0	0	nan	nan	nan	nan	0
674	26.96	12.00000033	421.2212343	0	0	nan	nan	nan	nan	0
675	27	12.00000033	364.5959343	0	0	nan	nan	nan	nan	0
676	27.04	12.00000033	303.8504459	0	0	nan	nan	nan	nan	0
677	27.08	12.00000033	244.0211136	0	0	nan	nan	nan	nan	0
678	27.12	12.00000033	181.4583159	0	0	nan	nan	nan	nan	0
679	27.16	12.00000033	124.6961514	0	0	nan	nan	nan	nan	0
680	27.2	12.00000033	69.62186299	0	0	nan	nan	nan	nan	0
681	27.24	12.00000033	23.92547783	0	0	nan	nan	nan	nan	0
682	27.28	12.00000033	-8.231784305	0	0	nan	nan	nan	nan	0
683	27.32	12.00000033	-38.46903508	0	0	nan	nan	nan	nan	0
684	27.36	12.00000033	-58.34765514	0	0	nan	nan	nan	nan	0
685	27.4	12.00000033	-73.14472255	0	0	nan	nan	nan	nan	0
686	27.44	12.00000033	-79.78597588	0	0	nan	nan	nan	nan	0
687	27.48	12.00000033	-79.09367359	0	0	nan	nan	nan	nan	0
688	27.52	12.00000033	-78.91755574	0	0	nan	nan	nan	nan	0
689	27.56	12.00000033	-79.34229438	0	0	nan	nan	nan	nan	0
690	27.6	12.00000033	-75.09546252	0	0	nan	nan	nan	nan	0
691	27.64	12.00000033	-72.94295401	0	0	nan	nan	nan	nan	0
692	27.68	12.00000033	-67.24216508	0	0	nan	nan	nan	nan	0
693	27.72	12.00000033	-64.22975094	0	0	nan	nan	nan	nan	0
694	27.76	12.00000033	-67.12364755	0	0	nan	nan	nan	nan	0
695	27.8	12.00000033	-63.86264914	0	0	nan	nan	nan	nan	0
696	27.84	12.00000033	-62.62318705	0	0	nan	nan	nan	nan	0
697	27.88	12.00000033	-58.44767849	0	0	nan	nan	nan	nan	0
698	27.92	12.00000033	-55.296944	0	0	nan	nan	nan	nan	0
699	27.96	12.00000033	-54.2314103	0	0	nan	nan	nan	nan	0
700	28	12.00000033	-49.84700705	0	0	nan	nan	nan	nan	0
701	28.04	12.00000033	-45.43281516	0	0	nan	nan	nan	nan	0
702	28.08	12.00000033	-41.18100058	0	0	nan	nan	nan	nan	0
703	28.12	12.00000033	-37.28451	0	0	nan	nan	nan	nan	0
704	28.16	12.00000033	-34.10149433	0	0	nan	nan	nan	nan	0
705	28.2	12.00000033	-31.67252942	0	0	nan	nan	nan	nan	0
706	28.24	12.00000033	-30.0315658	0	0	nan	nan	nan	nan	0
707	28.28	12.00000033	-29.17183459	0	0	nan	nan	nan	nan	0
708	28.32	12.00000033	-29.18190188	0	0	nan	nan	nan	nan	0
709	28.36	12.00000033	-30.21470558	0	0	nan	nan	nan	nan	0
710	28.4	12.00000033	-32.16745251	0	0	nan	nan	nan	nan	0
711	28.44	12.00000033	-34.86081927	0	0	nan	nan	nan	nan	0
712	28.48	12.00000033	-38.10016123	0	0	nan	nan	nan	nan	0
713	28.52	12.00000033	-41.80648773	0	0	nan	nan	nan	nan	0
714	28.56	12.00000033	-45.81406399	0	0	nan	nan	nan	nan	0
715	28.6	12.00000033	-49.85363423	0	0	nan	nan	nan	nan	0
716	28.64	12.00000033	-53.62944391	0	0	nan	nan	nan	nan	0
717	28.68	12.00000033	-57.05390677	0	0	nan	nan	nan	nan	0
718	28.72	12.00000033	-59.96819291	0	0	nan	nan	nan	nan	0
719	28.76	12.00000033	-62.23318562	0	0	nan	nan	nan	nan	0
720	28.8	12.00000033	-63.8000073	0	0	nan	nan	nan	nan	0
721	28.84	12.00000033	-64.53581788	0	0	nan	nan	nan	nan	0
722	28.88	12.00000033	-64.56448286	0	0	nan	nan	nan	nan	0
723	28.92	12.00000033	-63.88450622	0	0	nan	nan	nan	nan	0
724	28.96	12.00000033	-62.5596383	0	0	nan	nan	nan	nan	0
725	29	12.00000033	-60.69978633	0	0	nan	nan	nan	nan	0
726	29.04	12.00000033	-58.18600114	0	0	nan	nan	nan	nan	0
727	29.08	12.00000033	-55.3199366	0	0	nan	nan	nan	nan	0
728	29.12	12.00000033	-52.00022134	0	0	nan	nan	nan	nan	0
729	29.16	12.00000033	-48.31081972	0	0	nan	nan	nan	nan	0
730	29.2	12.00000033	-44.32044534	0	0	nan	nan	nan	nan	0
731	29.24	12.00000033	-39.91589872	0	0	nan	nan	nan	nan	0
732	29.28	12.00000033	-35.41556036	0	0	nan	nan	nan	nan	0
733	29.32	12.00000033	-30.87639047	0	0	nan	nan	nan	nan	0
734	29.36	12.00000033	-26.43329336	0	0	nan	nan	nan	nan	0
735	29.4	12.00000033	-22.16244402	0	0	nan	nan	nan	nan	0
736	29.44	12.00000033	-18.20937516	0	0	nan	nan	nan	nan	0
737	29.48	12.00000033	-14.80469792	0	0	nan	nan	nan	nan	0
738	29.52	12.00000033	-12.27162272	0	0	nan	nan	nan	nan	0
739	29.56	12.00000033	-10.66469152	0	0	nan	nan	nan	nan	0
740	29.6	12.00000033	-10.08808179	0	0	nan	nan	nan	nan	0
741	29.64	12.00000033	-10.61519352	0	0	nan	nan	nan	nan	0
742	29.68	12.00000033	-12.27405846	0	0	nan	nan	nan	nan	0
743	29.72	12.00000033	-15.30666439	0	0	nan	nan	nan	nan	0
744	29.76	12.00000033	-19.52620522	0	0	nan	nan	nan	nan	0
745	29.8	12.00000033	-24.69400692	0	0	nan	nan	nan	nan	0
746	29.84	12.00000033	-30.590959	0	0	nan	nan	nan	nan	0
747	29.88	12.00000033	-36.9982257	0	0	nan	nan	nan	nan	0
748	29.92	12.00000033	-43.75171256	0	0	nan	nan	nan	nan	0
749	29.96	12.00000033	-50.50161665	0	0	nan	nan	nan	nan	0
750	30	12.00000033	-56.81273848	0	0	nan	nan	nan	nan	0
751	30.04	12.00000033	-62.38488839	0	0	nan	nan	nan	nan	0
752	30.08	12.00000033	-66.96714704	0	0	nan	nan	nan	nan	0
753	30.12	12.00000033	-70.41613739	0	0	nan	nan	nan	nan	0
754	30.16	12.00000033	-72.63723996	0	0	nan	nan	nan	nan	0
755	30.2	12.00000033	-73.4779523	0	0	nan	nan	nan	nan	0
756	30.24	12.00000033	-72.89181202	0	0	nan	nan	nan	nan	0
757	30.28	12.00000033	-71.03905206	0	0	nan	nan	nan	nan	0
758	30.32	12.00000033	-67.97968701	0	0	nan	nan	nan	nan	0
759	30.36	12.00000033	-63.79281141	0	0	nan	nan	nan	nan	0
760	30.4	12.00000033	-58.63810938	0	0	nan	nan	nan	nan	0
761	30.44	12.00000033	-52.72912775	0	0	nan	nan	nan	nan	0
762	30.48	12.00000033	-46.44404174	0	0	nan	nan	nan	nan	0
763	30.52	12.00000033	-39.88008196	0	0	nan	nan	nan	nan	0
764	30.56	12.00000033	-33.27555371	0	0	nan	nan	nan	nan	0
765	30.6	12.00000033	-26.75384908	0	0	nan	nan	nan	nan	0
766	30.64	12.00000033	-20.57158304	0	0	nan	nan	nan	nan	0
767	30.68	12.00000033	-15.03422631	0	0	nan	nan	nan	nan	0
768	30.72	12.00000033	-10.10413416	0	0	nan	nan	nan	nan	0
769	30.76	12.00000033	-5.739853211	0	0	nan	nan	nan	nan	0
770	30.8	12.00000033	-2.003624231	0	0	nan	nan	nan	nan	0
771	30.84	12.00000033	1.009257804	0	0	nan	nan	nan	nan	0
772	30.88	12.00000033	3.270580604	0	0	nan	nan	nan	nan	0
773	30.92	12.00000033	4.840961586	0	0	nan	nan	nan	nan	0
774	30.96	12.00000033	6.002422418	0	0	nan	nan	nan	nan	0
775	31	12.00000033	6.730852369	0	0	nan	nan	nan	nan	0
776	31.04	12.00000033	7.03260319	0	0	nan	nan	nan	nan	0
777	31.08	12.00000033	6.913544218	0	0	nan	nan	nan	nan	0
778	31.12	12.00000033	6.431809286	0	0	nan	nan	nan	nan	0
779	31.16	12.00000033	5.944935778	0	0	nan	nan	nan	nan	0
780	31.2	12.00000033	5.409575101	0	0	nan	nan	nan	nan	0
781	31.24	12.00000033	4.843703162	0	0	nan	nan	nan	nan	0
782	31.28	12.00000033	4.300444575	0	0	nan	nan	nan	nan	0
783	31.32	12.00000033	3.711690747	0	0	nan	nan	nan	nan	0
784	31.36	12.00000033	3.266777086	0	0	nan	nan	nan	nan	0
785	31.4	12.00000033	2.974379675	0	0	nan	nan	nan	nan	0
786	31.44	12.00000033	2.791133163	0	0	nan	nan	nan	nan	0
787	31.48	12.00000033	2.697775238	0	0	nan	nan	nan	nan	0
788	31.52	12.00000033	2.611951865	0	0	nan	nan	nan	nan	0
789	31.56	12.00000033	2.565362549	0	0	nan	nan	nan	nan	0
790	31.6	12.00000033	2.65284039	46.2962963	0	0.1255488276	0.1255488276	0	nan	0
791	31.64	12.00000033	2.802309934	46.2962963	0	0.2212489074	0.2212489074	0	nan	0
792	31.68	12.00000033	3.014359871	48.14814815	0	0.3024742456	0.3024742456	0	nan	0
793	31.72	12.00000033	3.27226233	53.7037037	0	0.3818008386	0.3818008386	0	nan	0
794	31.76	12.00000033	3.53568903	53.7037037	0	0.4507016374	0.4507016374	0	nan	0
795	31.8	12.00000033	3.94874435	55.55555556	0	0.515344907	0.515344907	0	nan	0
796	31.84	12.00000033	4.385929017	57.40740741	0	0.5772051363	0.5772051363	0	nan	0
797	31.88	12.00000033	4.900524511	57.40740741	0	0.6345102911	0.6345102911	0	nan	0
798	31.92	12.00000033	5.373978135	57.40740741	0	0.6884009231	0.6884009231	0	nan	0
799	31.96	12.00000033	5.764923696	57.40740741	0	0.7397170058	0.7397170058	0	nan	0
800	32	12.00000033	6.170923303	57.40740741	0	0.7890918543	0.7890918543	0	nan	0
801	32.04	12.00000033	6.488878985	57.40740741	0	0.837012891	0.837012891	0	nan	0
802	32.08	12.00000033	6.701581748	57.40740741	0	0.8838621496	0.8838621496	0	nan	0
803	32.12	12.00000033	6.741340089	57.40740741	0	0.9299439833	0.9299439833	0	nan	0
804	32.16	12.00000033	6.617322411	57.40740741	0	0.9755044539	0.9755044539	0	nan	0
805	32.2	12.00000033	6.374196017	57.40740741	0	1.020745175	1.020745175	0	nan	0
806	32.24	12.00000033	6.026803999	57.40740741	0	1.065833376	1.065833376	0	nan	0
807	32.28	12.00000033	5.565315272	57.40740741	0	1.11090933	1.11090933	0	nan	0
808	32.32	12.00000033	5.034111005	57.40740741	0	1.156091927	1.156091927	0	nan	0
809	32.36	12.00000033	4.403052871	57.40740741	0	1.201482894	1.201482894	0	nan	0
810	32.4	12.00000033	3.789765887	55.55555556	0	1.245187261	1.245187261	0	nan	0
811	32.44	12.00000033	3.215111552	53.7037037	0	1.287351472	1.287351472	0	nan	0
812	32.48	12.00000033	2.657711272	46.2962963	0	1.322279683	1.322279683	0	nan	0
813	32.52	12.00000033	2.158785437	38.88888889	0	1.350234344	1.350234344	0	nan	0
814	32.56	12.00000033	1.701784264	31.48148148	0	1.371419681	1.371419681	0	nan	0
815	32.6	12.00000033	1.344195415	31.48148148	0	1.393553958	1.393553958	0	nan	0
816	32.64	12.00000033	1.108813695	20.37037037	0	1.405332495	1.405332495	0	nan	0
817	32.68	12.00000033	0.9449509039	16.66666667	0	1.414387985	1.414387985	0	nan	0
818	32.72	12.00000033	0.8422231634	16.66666667	0	1.424440634	1.424440634	0	nan	0
819	32.76	12.00000033	0.8261845364	20.37037037	0	1.439140321	1.439140321	0	nan	0
820	32.8	12.00000033	0.8589262619	20.37037037	0	1.454709842	1.454709842	0	nan	0
821	32.84	12.00000033	0.9948737819	20.37037037	0	1.471113156	1.471113156	0	nan	0
822	32.88	12.00000033	1.166275174	24.07407407	0	1.491992805	1.491992805	0	nan	0
823	32.92	12.00000033	1.386830509	27.77777778	0	1.517303339	1.517303339	0	nan	0
824	32.96	12.00000033	1.645290856	35.18518519	0	1.550679601	1.550679601	0	nan	0
825	33	12.00000033	1.916476513	38.88888889	0	1.588433879	1.588433879	0	nan	0
826	33.04	12.00000033	2.244359059	42.59259259	0	1.630564014	1.630564014	0	nan	0
827	33.08	12.00000033	2.580035939	42.59259259	0	1.673411561	1.673411561	0	nan	0
828	33.12	12.00000033	2.941164982	44.44444444	0	1.71881749	1.71881749	0	nan	0
829	33.16	12.00000033	3.30091905	48.14814815	0	1.768630719	1.768630719	0	nan	0
830	33.2	12.00000033	3.692710588	53.7037037	0	1.824714581	1.824714581	0	nan	0
831	33.24	12.00000033	4.052869428	55.55555556	0	1.883423828	1.883423828	0	nan	0
832	33.28	12.00000033	4.388067068	55.55555556	0	1.942936914	1.942936914	0	nan	0
833	33.32	12.00000033	4.655226864	55.55555556	0	2.003267082	2.003267082	0	nan	0
834	33.36	12.00000033	4.864057675	55.55555556	0	2.064425863	2.064425863	0	nan	0
835	33.4	12.00000033	5.046768081	55.55555556	0	2.126423145	2.126423145	0	nan	0
836	33.44	12.00000033	5.148585983	55.55555556	0	2.189267229	2.189267229	0	nan	0
837	33.48	12.00000033	5.174272772	55.55555556	0	2.252964879	2.252964879	0	nan	0
838	33.52	12.00000033	5.095232067	55.55555556	0	2.317521367	2.317521367	0	nan	0
839	33.56	12.00000033	4.920855204	55.55555556	0	2.382940512	2.382940512	0	nan	0
840	33.6	12.00000033	4.672261101	55.55555556	0	2.449224709	2.449224709	0	nan	0
841	33.64	12.00000033	4.358990176	55.55555556	0	2.516374963	2.516374963	0	nan	0
842	33.68	12.00000033	3.975437998	53.7037037	0	2.582479382	2.582479382	0	nan	0
843	33.72	12.00000033	3.488071569	50	0	2.645591346	2.645591346	0	nan	0
844	33.76	12.00000033	2.8754162	46.2962963	0	2.705655462	2.705655462	0	nan	0
845	33.8	12.00000033	2.215180307	40.74074074	0	2.760674963	2.760674963	0	nan	0
846	33.84	12.00000033	1.520004646	37.03703704	0	2.812505927	2.812505927	0	nan	0
847	33.88	12.00000033	0.7937541667	22.22222222	0	2.849347555	2.849347555	0	nan	0
848	33.92	12.00000033	0.01056192483	3.703703704	0	2.867029879	2.867029879	0	nan	0
849	33.96	12.00000033	-0.6357136538	3.703703704	0	2.884993563	2.884993563	0	nan	0
850	34	12.00000033	-1.200331938	0	0	2.899247296	2.899247296	0	nan	0
851	34.04	12.00000033	-1.480324352	0	0	2.913698453	2.913698453	0	nan	0
852	34.08	12.00000033	-1.488453567	0	0	2.928324907	2.928324907	0	nan	0
853	34.12	12.00000033	-1.458503565	0	0	2.943105125	2.943105125	0	nan	0
854	34.16	12.00000033	-1.035656448	0	0	2.958018136	2.958018136	0	nan	0
855	34.2	12.00000033	-0.4330483341	0	0	2.973043504	2.973043504	0	nan	0
856	34.24	12.00000033	0.5417643499	0	0	2.988161307	2.988161307	0	nan	0
857	34.28	12.00000033	1.738785077	0	0	3.003352114	3.003352114	0	nan	0
858	34.32	12.00000033	2.835279159	0	0	3.018596971	3.018596971	0	nan	0
859	34.36	12.00000033	3.903880457	0	0	3.033877391	3.033877391	0	nan	0
860	34.4	12.00000033	4.867518067	0	0	3.049175337	3.049175337	0	nan	0
861	34.44	12.00000033	5.47906273	0	0	3.06447322	3.06447322	0	nan	0
862	34.48	12.00000033	5.739222382	0	0	3.079753891	3.079753891	0	nan	0
863	34.52	12.00000033	5.378016573	0	0	nan	nan	nan	nan	0
864	34.56	12.00000033	4.412352689	0	0	nan	nan	nan	nan	0
865	34.6	12.00000033	3.014599751	0	0	nan	nan	nan	nan	0
866	34.64	12.00000033	0.9436854679	0	0	nan	nan	nan	nan	0
867	34.68	12.00000033	-1.530778254	0	0	nan	nan	nan	nan	0
868	34.72	12.00000033	-4.432112361	0	0	nan	nan	nan	nan	0
869	34.76	12.00000033	-7.521673816	0	0	nan	nan	nan	nan	0
870	34.8	12.00000033	-10.47060838	0	0	nan	nan	nan	nan	0
871	34.84	12.00000033	-13.2227501	0	0	nan	nan	nan	nan	0
872	34.88	12.00000033	-15.55448336	0	0	nan	nan	nan	nan	0
873	34.92	12.00000033	-17.25892434	0	0	nan	nan	nan	nan	0
874	34.96	12.00000033	-18.22559413	0	0	nan	nan	nan	nan	0
875	35	12.00000033	-18.35956817	0	0	nan	nan	nan	nan	0
876	35.04	12.00000033	-17.59574041	0	0	nan	nan	nan	nan	0
877	35.08	12.00000033	-15.96116314	0	0	nan	nan	nan	nan	0
878	35.12	12.00000033	-13.48470825	0	0	nan	nan	nan	nan	0
879	35.16	12.00000033	-10.35934922	0	0	nan	nan	nan	nan	0
880	35.2	12.00000033	-6.762448338	0	0	nan	nan	nan	nan	0
881	35.24	12.00000033	-2.870390986	0	0	nan	nan	nan	nan	0
882	35.28	12.00000033	1.056866475	0	0	nan	nan	nan	nan	0
883	35.32	12.00000033	4.951124622	0	0	nan	nan	nan	nan	0
884	35.36	12.00000033	8.651076159	0	0	nan	nan	nan	nan	0
885	35.4	12.00000033	11.8766742	0	0	nan	nan	nan	nan	0
886	35.44	12.00000033	14.71962246	0	0	nan	nan	nan	nan	0
887	35.48	12.00000033	16.98821726	0	0	nan	nan	nan	nan	0
888	35.52	12.00000033	18.83440482	0	0	nan	nan	nan	nan	0
889	35.56	12.00000033	20.03599067	0	0	nan	nan	nan	nan	0
890	35.6	12.00000033	20.69833024	0	0	nan	nan	nan	nan	0
891	35.64	12.00000033	20.76417872	0	0	nan	nan	nan	nan	0
892	35.68	12.00000033	20.19789094	0	0	nan	nan	nan	nan	0
893	35.72	12.00000033	19.71633118	0	0	nan	nan	nan	nan	0
894	35.76	12.00000033	18.60108841	0	0	nan	nan	nan	nan	0
895	35.8	12.00000033	17.21537607	0	0	nan	nan	nan	nan	0
896	35.84	12.00000033	15.37910912	0	0	nan	nan	nan	nan	0
897	35.88	12.00000033	13.39388997	0	0	nan	nan	nan	nan	0
898	35.92	12.00000033	11.7435799	0	0	nan	nan	nan	nan	0
899	35.96	12.00000033	10.31673732	0	0	nan	nan	nan	nan	0
900	36	12.00000033	8.970345807	0	0	nan	nan	nan	nan	0
901	36.04	12.00000033	8.437256643	0	0	nan	nan	nan	nan	0
902	36.08	12.00000033	8.626664206	0	0	nan	nan	nan	nan	0
903	36.12	12.00000033	9.923636095	0	0	nan	nan	nan	nan	0
904	36.16	12.00000033	12.50785702	0	0	nan	nan	nan	nan	0
905	36.2	12.00000033	15.61595355	0	0	nan	nan	nan	nan	0
906	36.24	12.00000033	20.21594004	0	0	nan	nan	nan	nan	0
907	36.28	12.00000033	25.64611071	0	0	nan	nan	nan	nan	0
908	36.32	12.00000033	32.10177254	0	0	nan	nan	nan	nan	0
909	36.36	12.00000033	39.1971323	0	0	nan	nan	nan	nan	0
910	36.4	12.00000033	46.04830153	0	0	nan	nan	nan	nan	0
911	36.44	12.00000033	52.84757082	0	0	nan	nan	nan	nan	0
912	36.48	12.00000033	59.11069918	0	0	nan	nan	nan	nan	0
913	36.52	12.00000033	64.43627357	0	0	nan	nan	nan	nan	0
914	36.56	12.00000033	68.37578913	0	0	nan	nan	nan	nan	0
915	36.6	12.00000033	70.60077116	0	0	nan	nan	nan	nan	0
916	36.64	12.00000033	70.98281399	0	0	nan	nan	nan	nan	0
917	36.68	12.00000033	69.45857854	0	0	nan	nan	nan	nan	0
918	36.72	12.00000033	66.16591984	0	0	nan	nan	nan	nan	0
919	36.76	12.00000033	61.18404816	0	0	nan	nan	nan	nan	0
920	36.8	12.00000033	54.77149755	0	0	nan	nan	nan	nan	0
921	36.84	12.00000033	47.31577974	0	0	nan	nan	nan	nan	0
922	36.88	12.00000033	39.44490192	0	0	nan	nan	nan	nan	0
923	36.92	12.00000033	31.61973466	0	0	nan	nan	nan	nan	0
924	36.96	12.00000033	23.6931806	0	0	nan	nan	nan	nan	0
925	37	12.00000033	16.46453315	0	0	nan	nan	nan	nan	0
926	37.04	12.00000033	9.812625807	0	0	nan	nan	nan	nan	0
927	37.08	12.00000033	4.356575509	0	0	nan	nan	nan	nan	0
928	37.12	12.00000033	0.4617148293	0	0	nan	nan	nan	nan	0
929	37.16	12.00000033	-2.78137914	0	0	nan	nan	nan	nan	0
930	37.2	12.00000033	-4.778166652	0	0	nan	nan	nan	nan	0
931	37.24	12.00000033	-5.730860796	0	0	nan	nan	nan	nan	0
932	37.28	12.00000033	-5.60879992	0	0	nan	nan	nan	nan	0
933	37.32	12.00000033	-4.593935417	0	0	nan	nan	nan	nan	0
934	37.36	12.00000033	-3.306559581	0	0	nan	nan	nan	nan	0
935	37.4	12.00000033	-1.862694699	0	0	nan	nan	nan	nan	0
936	37.44	12.00000033	0.2228903873	0	0	nan	nan	nan	nan	0
937	37.48	12.00000033	2.107137594	0	0	nan	nan	nan	nan	0
938	37.52	12.00000033	3.958875501	0	0	nan	nan	nan	nan	0
939	37.56	12.00000033	5.353983231	0	0	nan	nan	nan	nan	0
940	37.6	12.00000033	5.727938459	0	0	nan	nan	nan	nan	0
941	37.64	12.00000033	5.748363808	0	0	nan	nan	nan	nan	0
942	37.68	12.00000033	4.46078125	0	0	nan	nan	nan	nan	0
943	37.72	12.00000033	2.042283569	0	0	nan	nan	nan	nan	0
944	37.76	12.00000033	-1.844105512	0	0	nan	nan	nan	nan	0
945	37.8	12.00000033	-7.283878319	0	0	3.095000635	3.095000635	0	nan	0
946	37.84	12.00000033	-13.96617551	0	0	3.110197169	3.110197169	0	nan	0
947	37.88	12.00000033	-22.04844926	0	0	3.125327642	3.125327642	0	nan	0
948	37.92	12.00000033	-31.31966299	0	0	3.140376635	3.140376635	0	nan	0
949	37.96	12.00000033	-41.55306044	0	0	nan	nan	nan	nan	0
950	38	12.00000033	-52.2225836	0	0	nan	nan	nan	nan	0
951	38.04	12.00000033	-62.99219703	0	0	nan	nan	nan	nan	0
952	38.08	12.00000033	-73.34613344	0	0	nan	nan	nan	nan	0
953	38.12	12.00000033	-82.61379989	0	0	nan	nan	nan	nan	0
954	38.16	12.00000033	-90.42078485	0	0	nan	nan	nan	nan	0
955	38.2	12.00000033	-96.43810656	0	0	nan	nan	nan	nan	0
956	38.24	12.00000033	-100.3260618	0	0	nan	nan	nan	nan	0
957	38.28	12.00000033	-101.818091	0	0	nan	nan	nan	nan	0
958	38.32	12.00000033	-100.8948467	0	0	nan	nan	nan	nan	0
959	38.36	12.00000033	-97.70321981	0	0	nan	nan	nan	nan	0
960	38.4	12.00000033	-92.54864396	0	0	nan	nan	nan	nan	0
961	38.44	12.00000033	-85.79246747	0	0	nan	nan	nan	nan	0
962	38.48	12.00000033	-77.89194023	0	0	nan	nan	nan	nan	0
963	38.52	12.00000033	-69.44984871	0	0	nan	nan	nan	nan	0
964	38.56	12.00000033	-60.81253378	0	0	nan	nan	nan	nan	0
965	38.6	12.00000033	-52.43343083	0	0	nan	nan	nan	nan	0
966	38.64	12.00000033	-44.57215299	0	0	nan	nan	nan	nan	0
967	38.68	12.00000033	-37.51564348	0	0	nan	nan	nan	nan	0
968	38.72	12.00000033	-31.56321141	0	0	nan	nan	nan	nan	0
969	38.76	12.00000033	-26.52286418	0	0	nan	nan	nan	nan	0
970	38.8	12.00000033	-22.47422235	0	0	nan	nan	nan	nan	0
971	38.84	12.00000033	-19.32035914	0	0	nan	nan	nan	nan	0
972	38.88	12.00000033	-16.7669467	0	0	nan	nan	nan	nan	0
973	38.92	12.00000033	-14.7120681	0	0	nan	nan	nan	nan	0
974	38.96	12.00000033	-12.70611672	0	0	nan	nan	nan	nan	0
975	39	12.00000033	-10.64402468	0	0	nan	nan	nan	nan	0
976	39.04	12.00000033	-8.586672811	0	0	nan	nan	nan	nan	0
977	39.08	12.00000033	-6.347628953	0	0	nan	nan	nan	nan	0
978	39.12	12.00000033	-3.990408415	0	0	nan	nan	nan	nan	0
979	39.16	12.00000033	-1.408957209	0	0	nan	nan	nan	nan	0
980	39.2	12.00000033	1.302443474	0	0	nan	nan	nan	nan	0
981	39.24	12.00000033	3.740615976	0	0	nan	nan	nan	nan	0
982	39.28	12.00000033	5.910854601	0	0	nan	nan	nan	nan	0
983	39.32	12.00000033	7.663861842	0	0	nan	nan	nan	nan	0
984	39.36	12.00000033	8.853337152	0	0	nan	nan	nan	nan	0
985	39.4	12.00000033	9.55680958	0	0	nan	nan	nan	nan	0
986	39.44	12.00000033	9.545806809	0	0	nan	nan	nan	nan	0
987	39.48	12.00000033	9.077196543	0	0	nan	nan	nan	nan	0
988	39.52	12.00000033	8.285128616	0	0	nan	nan	nan	nan	0
989	39.56	12.00000033	7.151769536	0	0	nan	nan	nan	nan	0
990	39.6	12.00000033	5.880305424	0	0	nan	nan	nan	nan	0
991	39.64	12.00000033	4.525937764	0	0	nan	nan	nan	nan	0
992	39.68	12.00000033	3.343717404	0	0	nan	nan	nan	nan	0
993	39.72	12.00000033	2.331397302	0	0	nan	nan	nan	nan	0
994	39.76	12.00000033	1.514439613	0	0	nan	nan	nan	nan	0
995	39.8	12.00000033	0.9477814359	0	0	nan	nan	nan	nan	0
996	39.84	12.00000033	0.6941775385	0	0	nan	nan	nan	nan	0
997	39.88	12.00000033	0.600865667	0	0	nan	nan	nan	nan	0
998	39.92	12.00000033	0.6606415468	0	0	nan	nan	nan	nan	0
999	39.96	12.00000033	0.7498695565	0	0	nan	nan	nan	nan	0
1000	40	12.00000033	0.7766339263	0	0	3.155329161	3.155329161	0	nan	0
1001	40.04	12.00000033	0.8891918086	0	0	3.170170666	3.170170666	0	nan	0
1002	40.08	12.00000033	0.8610816077	0	0	3.184887033	3.184887033	0	nan	0
1003	40.12	12.00000033	0.7057450374	0	0	3.199464585	3.199464585	0	nan	0
1004	40.16	12.00000033	0.3842727645	0	0	3.213890088	3.213890088	0	nan	0
1005	40.2	12.00000033	-0.001838192447	0	0	3.228150754	3.228150754	0	nan	0
1006	40.24	12.00000033	-0.3636958487	0	0	3.242234245	3.242234245	0	nan	0
1007	40.28	12.00000033	-0.6000472227	0	0	3.256128679	3.256128679	0	nan	0
1008	40.32	12.00000033	-0.7995913327	0	0	3.269822632	3.269822632	0	nan	0
1009	40.36	12.00000033	-0.6577103166	0	0	3.28330514	3.28330514	0	nan	0
1010	40.4	12.00000033	-0.2205440587	0	0	3.296565706	3.296565706	0	nan	0
1011	40.44	12.00000033	0.5741727674	0	0	3.309594302	3.309594302	0	nan	0
1012	40.48	12.00000033	1.85938474	0	0	3.322381371	3.322381371	0	nan	0
1013	40.52	12.00000033	3.412778887	0	0	3.334917828	3.334917828	0	nan	0
1014	40.56	12.00000033	5.444753784	0	0	3.347195066	3.347195066	0	nan	0
1015	40.6	12.00000033	7.737755151	0	0	3.359204953	3.359204953	0	nan	0
1016	40.64	12.00000033	10.23624016	0	0	3.370939834	3.370939834	0	nan	0
1017	40.68	12.00000033	12.81005738	0	0	3.382392532	3.382392532	0	nan	0
1018	40.72	12.00000033	15.30586993	0	0	3.393556348	3.393556348	0	nan	0
1019	40.76	12.00000033	17.62516228	0	0	nan	nan	nan	nan	0
1020	40.8	12.00000033	19.65374008	0	0	nan	nan	nan	nan	0
1021	40.84	12.00000033	21.32792024	0	0	nan	nan	nan	nan	0
1022	40.88	12.00000033	22.42139819	0	0	nan	nan	nan	nan	0
1023	40.92	12.00000033	22.9405834	0	0	nan	nan	nan	nan	0
1024	40.96	12.00000033	22.84671668	0	0	nan	nan	nan	nan	0
1025	41	12.00000033	22.18413544	0	0	nan	nan	nan	nan	0
1026	41.04	12.00000033	21.17387007	0	0	nan	nan	nan	nan	0
1027	41.08	12.00000033	19.58349088	0	0	nan	nan	nan	nan	0
1028	41.12	12.00000033	17.5290027	0	0	nan	nan	nan	nan	0
1029	41.16	12.00000033	15.16759085	0	0	3.404425055	3.404425055	0	nan	0
1030	41.2	12.00000033	12.6569709	0	0	3.414992902	3.414992902	0	nan	0
1031	41.24	12.00000033	10.25002504	0	0	3.425254607	3.425254607	0	nan	0
1032	41.28	12.00000033	7.78410919	0	0	3.435205356	3.435205356	0	nan	0
1033	41.32	12.00000033	5.25740151	0	0	3.444840796	3.444840796	0	nan	0
1034	41.36	12.00000033	2.94796294	0	0	3.454157034	3.454157034	0	nan	0
1035	41.4	12.00000033	1.015463367	0	0	3.463150628	3.463150628	0	nan	0
1036	41.44	12.00000033	-0.5585400756	0	0	3.47181858	3.47181858	0	nan	0
1037	41.48	12.00000033	-1.913733065	0	0	3.480158335	3.480158335	0	nan	0
1038	41.52	12.00000033	-3.24522695	0	0	3.488167765	3.488167765	0	nan	0
1039	41.56	12.00000033	-4.376949275	0	0	3.495845167	3.495845167	0	nan	0
1040	41.6	12.00000033	-5.286912907	0	0	3.503189253	3.503189253	0	nan	0
1041	41.64	12.00000033	-6.222582953	0	0	3.510199135	3.510199135	0	nan	0
1042	41.68	12.00000033	-7.497341	0	0	3.516874326	3.516874326	0	nan	0
1043	41.72	12.00000033	-9.306849721	0	0	3.523214717	3.523214717	0	nan	0
1044	41.76	12.00000033	-11.52376094	0	0	3.529220575	3.529220575	0	nan	0
1045	41.8	12.00000033	-14.29421841	0	0	3.53489253	3.53489253	0	nan	0
1046	41.84	12.00000033	-17.62368893	0	0	nan	nan	nan	nan	0
1047	41.88	12.00000033	-21.75586551	0	0	nan	nan	nan	nan	0
1048	41.92	12.00000033	-26.60463613	0	0	nan	nan	nan	nan	0
1049	41.96	12.00000033	-31.90363539	0	0	nan	nan	nan	nan	0
1050	42	12.00000033	-37.67682871	0	0	nan	nan	nan	nan	0
1051	42.04	12.00000033	-43.55953048	0	0	nan	nan	nan	nan	0
1052	42.08	12.00000033	-49.66278831	0	0	nan	nan	nan	nan	0
1053	42.12	12.00000033	-55.58816762	0	0	nan	nan	nan	nan	0
1054	42.16	12.00000033	-61.02549623	0	0	nan	nan	nan	nan	0
1055	42.2	12.00000033	-65.86511404	0	0	nan	nan	nan	nan	0
1056	42.24	12.00000033	-69.67772279	0	0	nan	nan	nan	nan	0
1057	42.28	12.00000033	-72.6556146	0	0	nan	nan	nan	nan	0
1058	42.32	12.00000033	-74.3615549	0	0	nan	nan	nan	nan	0
1059	42.36	12.00000033	-74.7676381	0	0	nan	nan	nan	nan	0
1060	42.4	12.00000033	-73.82705038	0	0	nan	nan	nan	nan	0
1061	42.44	12.00000033	-71.46909358	0	0	nan	nan	nan	nan	0
1062	42.48	12.00000033	-68.08610563	0	0	nan	nan	nan	nan	0
1063	42.52	12.00000033	-63.47333595	0	0	nan	nan	nan	nan	0
1064	42.56	12.00000033	-57.66098821	0	0	nan	nan	nan	nan	0
1065	42.6	12.00000033	-50.78224541	0	0	nan	nan	nan	nan	0
1066	42.64	12.00000033	-43.00105532	0	0	nan	nan	nan	nan	0
1067	42.68	12.00000033	-34.62255429	0	0	nan	nan	nan	nan	0
1068	42.72	12.00000033	-25.84999568	0	0	nan	nan	nan	nan	0
1069	42.76	12.00000033	-16.59422989	0	0	nan	nan	nan	nan	0
1070	42.8	12.00000033	-7.359548456	0	0	nan	nan	nan	nan	0
1071	42.84	12.00000033	1.59025754	0	0	nan	nan	nan	nan	0
1072	42.88	12.00000033	9.863546676	0	0	nan	nan	nan	nan	0
1073	42.92	12.00000033	17.11009617	0	0	nan	nan	nan	nan	0
1074	42.96	12.00000033	23.24547878	0	0	nan	nan	nan	nan	0
1075	43	12.00000033	27.86420116	0	0	nan	nan	nan	nan	0
1076	43.04	12.00000033	30.75361213	0	0	nan	nan	nan	nan	0
1077	43.08	12.00000033	31.78639982	0	0	nan	nan	nan	nan	0
1078	43.12	12.00000033	31.1384793	0	0	nan	nan	nan	nan	0
1079	43.16	12.00000033	28.85299626	0	0	nan	nan	nan	nan	0
1080	43.2	12.00000033	25.19813168	0	0	nan	nan	nan	nan	0
1081	43.24	12.00000033	20.45101716	0	0	nan	nan	nan	nan	0
1082	43.28	12.00000033	14.94337554	0	0	nan	nan	nan	nan	0
1083	43.32	12.00000033	9.326392911	0	0	nan	nan	nan	nan	0
1084	43.36	12.00000033	4.086155602	0	0	nan	nan	nan	nan	0
1085	43.4	12.00000033	-0.2208964405	0	0	nan	nan	nan	nan	0
1086	43.44	12.00000033	-2.892412788	0	0	nan	nan	nan	nan	0
1087	43.48	12.00000033	-3.770844543	0	0	nan	nan	nan	nan	0
1088	43.52	12.00000033	-2.480603992	0	0	nan	nan	nan	nan	0
1089	43.56	12.00000033	1.126159219	0	0	nan	nan	nan	nan	0
1090	43.6	12.00000033	6.943220389	0	0	nan	nan	nan	nan	0
1091	43.64	12.00000033	15.04524206	0	0	nan	nan	nan	nan	0
1092	43.68	12.00000033	24.77539354	0	0	nan	nan	nan	nan	0
1093	43.72	12.00000033	35.73067327	0	0	nan	nan	nan	nan	0
1094	43.76	12.00000033	47.2996427	0	0	nan	nan	nan	nan	0
1095	43.8	12.00000033	58.85178473	0	0	nan	nan	nan	nan	0
1096	43.84	12.00000033	69.82809178	0	0	nan	nan	nan	nan	0
1097	43.88	12.00000033	79.4985027	0	0	nan	nan	nan	nan	0
1098	43.92	12.00000033	87.43747205	0	0	nan	nan	nan	nan	0
1099	43.96	12.00000033	93.12202221	0	0	nan	nan	nan	nan	0
1100	44	12.00000033	96.43115495	0	0	nan	nan	nan	nan	0
1101	44.04	12.00000033	97.14302288	0	0	nan	nan	nan	nan	0
1102	44.08	12.00000033	95.19348672	0	0	nan	nan	nan	nan	0
1103	44.12	12.00000033	90.73260765	0	0	nan	nan	nan	nan	0
1104	44.16	12.00000033	83.874557	0	0	nan	nan	nan	nan	0
1105	44.2	12.00000033	75.09311559	0	0	nan	nan	nan	nan	0
1106	44.24	12.00000033	65.0840933	0	0	nan	nan	nan	nan	0
1107	44.28	12.00000033	54.20026417	0	0	nan	nan	nan	nan	0
1108	44.32	12.00000033	43.00773705	0	0	nan	nan	nan	nan	0
1109	44.36	12.00000033	32.01434837	0	0	nan	nan	nan	nan	0
1110	44.4	12.00000033	21.74789814	0	0	nan	nan	nan	nan	0
1111	44.44	12.00000033	12.96972967	0	0	nan	nan	nan	nan	0
1112	44.48	12.00000033	5.928375015	0	0	nan	nan	nan	nan	0
1113	44.52	12.00000033	0.9564950668	0	0	nan	nan	nan	nan	0
1114	44.56	12.00000033	-1.84028692	0	0	nan	nan	nan	nan	0
1115	44.6	12.00000033	-2.323283836	0	0	nan	nan	nan	nan	0
1116	44.64	12.00000033	-0.398527264	0	0	nan	nan	nan	nan	0
1117	44.68	12.00000033	3.694022139	0	0	nan	nan	nan	nan	0
1118	44.72	12.00000033	9.600584363	0	0	nan	nan	nan	nan	0
1119	44.76	12.00000033	17.07425224	0	0	nan	nan	nan	nan	0
1120	44.8	12.00000033	25.61255471	0	0	nan	nan	nan	nan	0
1121	44.84	12.00000033	34.79457971	0	0	nan	nan	nan	nan	0
1122	44.88	12.00000033	43.94354933	0	0	nan	nan	nan	nan	0
1123	44.92	12.00000033	52.59754368	0	0	nan	nan	nan	nan	0
1124	44.96	12.00000033	60.52270703	0	0	nan	nan	nan	nan	0
1125	45	12.00000033	67.12272926	0	0	nan	nan	nan	nan	0
1126	45.04	12.00000033	72.29796597	0	0	nan	nan	nan	nan	0
1127	45.08	12.00000033	75.74543138	0	0	nan	nan	nan	nan	0
1128	45.12	12.00000033	77.67997906	0	0	nan	nan	nan	nan	0
1129	45.16	12.00000033	78.43680624	0	0	nan	nan	nan	nan	0
1130	45.2	12.00000033	78.04068183	0	0	nan	nan	nan	nan	0
1131	45.24	12.00000033	76.77264156	0	0	nan	nan	nan	nan	0
1132	45.28	12.00000033	75.13707782	0	0	nan	nan	nan	nan	0
1133	45.32	12.00000033	73.50582279	0	0	nan	nan	nan	nan	0
1134	45.36	12.00000033	72.21143743	0	0	nan	nan	nan	nan	0
1135	45.4	12.00000033	71.54013087	0	0	nan	nan	nan	nan	0
1136	45.44	12.00000033	71.35562279	0	0	nan	nan	nan	nan	0
1137	45.48	12.00000033	72.09187972	0	0	nan	nan	nan	nan	0
1138	45.52	12.00000033	73.53071409	0	0	nan	nan	nan	nan	0
1139	45.56	12.00000033	75.51475408	0	0	nan	nan	nan	nan	0
1140	45.6	12.00000033	77.93202111	0	0	nan	nan	nan	nan	0
1141	45.64	12.00000033	77.10654294	0	0	nan	nan	nan	nan	0
1142	45.68	12.00000033	78.55721062	0	0	nan	nan	nan	nan	0
1143	45.72	12.00000033	78.07118716	0	0	nan	nan	nan	nan	0
1144	45.76	12.00000033	80.32307302	0	0	nan	nan	nan	nan	0
1145	45.8	12.00000033	84.10619622	0	0	nan	nan	nan	nan	0
1146	45.84	12.00000033	81.3438761	0	0	nan	nan	nan	nan	0
1147	45.88	12.00000033	84.1336384	0	0	nan	nan	nan	nan	0
1148	45.92	12.00000033	85.9882539	0	0	nan	nan	nan	nan	0
1149	45.96	12.00000033	92.01563449	0	0	nan	nan	nan	nan	0
1150	46	12.00000033	99.07764787	0	0	nan	nan	nan	nan	0
1151	46.04	12.00000033	100.8589425	0	0	nan	nan	nan	nan	0
1152	46.08	12.00000033	102.7718726	0	0	nan	nan	nan	nan	0
1153	46.12	12.00000033	105.4033929	0	0	nan	nan	nan	nan	0
1154	46.16	12.00000033	100.9626174	0	0	nan	nan	nan	nan	0
1155	46.2	12.00000033	91.86043789	0	0	nan	nan	nan	nan	0
1156	46.24	12.00000033	72.39982899	0	0	nan	nan	nan	nan	0
1157	46.28	12.00000033	43.29255214	0	0	nan	nan	nan	nan	0
1158	46.32	12.00000033	12.87085104	0	0	nan	nan	nan	nan	0
1159	46.36	12.00000033	-30.60147215	0	0	nan	nan	nan	nan	0
1160	46.4	12.00000033	-79.81151746	0	0	nan	nan	nan	nan	0
1161	46.44	12.00000033	-138.7179724	0	0	nan	nan	nan	nan	0
1162	46.48	12.00000033	-202.3227499	0	0	nan	nan	nan	nan	0
1163	46.52	12.00000033	-262.4829878	0	0	nan	nan	nan	nan	0
1164	46.56	12.00000033	-322.9483891	0	0	nan	nan	nan	nan	0
1165	46.6	12.00000033	-379.1548544	0	0	nan	nan	nan	nan	0
1166	46.64	12.00000033	-427.2039336	0	0	nan	nan	nan	nan	0
1167	46.68	12.00000033	-463.6415585	0	0	nan	nan	nan	nan	0
1168	46.72	12.00000033	-486.4177767	0	0	nan	nan	nan	nan	0
1169	46.76	12.00000033	-494.1785678	0	0	nan	nan	nan	nan	0
1170	46.8	12.00000033	-486.5218271	0	0	nan	nan	nan	nan	0
1171	46.84	12.00000033	-463.8369323	0	0	nan	nan	nan	nan	0
1172	46.88	12.00000033	-427.1224988	0	0	nan	nan	nan	nan	0
1173	46.92	12.00000033	-378.7351468	0	0	nan	nan	nan	nan	0
1174	46.96	12.00000033	-321.9694522	0	0	nan	nan	nan	nan	0
1175	47	12.00000033	-261.0011062	0	0	nan	nan	nan	nan	0
1176	47.04	12.00000033	-200.8722539	0	0	nan	nan	nan	nan	0
1177	47.08	12.00000033	-138.2855633	0	0	nan	nan	nan	nan	0
1178	47.12	12.00000033	-81.9713983	0	0	nan	nan	nan	nan	0
1179	47.16	12.00000033	-28.22634087	0	0	nan	nan	nan	nan	0
1180	47.2	12.00000033	15.20196105	0	0	nan	nan	nan	nan	0
1181	47.24	12.00000033	44.1320458	0	0	nan	nan	nan	nan	0
1182	47.28	12.00000033	69.84614601	0	0	nan	nan	nan	nan	0
1183	47.32	12.00000033	83.99473038	0	0	nan	nan	nan	nan	0
1184	47.36	12.00000033	91.86140171	0	0	nan	nan	nan	nan	0
1185	47.4	12.00000033	90.66360424	0	0	nan	nan	nan	nan	0
1186	47.44	12.00000033	81.36729487	0	0	nan	nan	nan	nan	0
1187	47.48	12.00000033	72.12489728	0	0	nan	nan	nan	nan	0
1188	47.52	12.00000033	63.29190431	0	0	nan	nan	nan	nan	0
1189	47.56	12.00000033	49.95135977	0	0	nan	nan	nan	nan	0
1190	47.6	12.00000033	39.3924163	0	0	nan	nan	nan	nan	0
1191	47.64	12.00000033	26.08920136	0	0	nan	nan	nan	nan	0
1192	47.68	12.00000033	16.82265881	0	0	nan	nan	nan	nan	0
1193	47.72	12.00000033	14.74955914	0	0	nan	nan	nan	nan	0
1194	47.76	12.00000033	8.123485586	0	0	nan	nan	nan	nan	0
1195	47.8	12.00000033	5.503107338	0	0	nan	nan	nan	nan	0
1196	47.84	12.00000033	1.341797036	0	0	nan	nan	nan	nan	0
1197	47.88	12.00000033	0.0258698158	0	0	nan	nan	nan	nan	0
1198	47.92	12.00000033	1.985205821	0	0	nan	nan	nan	nan	0
1199	47.96	12.00000033	1.776570934	0	0	nan	nan	nan	nan	0
1200	48	12.00000033	2.744528979	0	0	nan	nan	nan	nan	0
1201	48.04	12.00000033	4.339820897	0	0	nan	nan	nan	nan	0
1202	48.08	12.00000033	6.611109103	0	0	nan	nan	nan	nan	0
1203	48.12	12.00000033	9.542383296	0	0	nan	nan	nan	nan	0
1204	48.16	12.00000033	12.86398735	0	0	nan	nan	nan	nan	0
1205	48.2	12.00000033	16.64321705	0	0	nan	nan	nan	nan	0
1206	48.24	12.00000033	20.52371041	0	0	nan	nan	nan	nan	0
1207	48.28	12.00000033	24.11800366	0	0	nan	nan	nan	nan	0
1208	48.32	12.00000033	27.86559376	0	0	nan	nan	nan	nan	0
1209	48.36	12.00000033	31.2460211	0	0	nan	nan	nan	nan	0
1210	48.4	12.00000033	34.40747993	0	0	nan	nan	nan	nan	0
1211	48.44	12.00000033	37.15615699	0	0	nan	nan	nan	nan	0
1212	48.48	12.00000033	39.08209626	0	0	nan	nan	nan	nan	0
1213	48.52	12.00000033	40.51250531	0	0	nan	nan	nan	nan	0
1214	48.56	12.00000033	41.18204835	0	0	nan	nan	nan	nan	0
1215	48.6	12.00000033	41.01606527	0	0	nan	nan	nan	nan	0
1216	48.64	12.00000033	40.04027124	0	0	nan	nan	nan	nan	0
1217	48.68	12.00000033	38.17197924	0	0	nan	nan	nan	nan	0
1218	48.72	12.00000033	35.55338195	0	0	nan	nan	nan	nan	0
1219	48.76	12.00000033	32.29981043	0	0	nan	nan	nan	nan	0
1220	48.8	12.00000033	28.39304966	0	0	nan	nan	nan	nan	0
1221	48.84	12.00000033	24.10922592	0	0	nan	nan	nan	nan	0
1222	48.88	12.00000033	19.61512533	0	0	nan	nan	nan	nan	0
1223	48.92	12.00000033	15.07642514	0	0	nan	nan	nan	nan	0
1224	48.96	12.00000033	10.83359125	0	0	nan	nan	nan	nan	0
1225	49	12.00000033	6.985637767	0	0	nan	nan	nan	nan	0
1226	49.04	12.00000033	3.465573211	0	0	nan	nan	nan	nan	0
1227	49.08	12.00000033	0.6234061584	0	0	nan	nan	nan	nan	0
1228	49.12	12.00000033	-1.766587904	0	0	nan	nan	nan	nan	0
1229	49.16	12.00000033	-3.425040213	0	0	nan	nan	nan	nan	0
1230	49.2	12.00000033	-4.274193652	0	0	nan	nan	nan	nan	0
1231	49.24	12.00000033	-4.89633349	0	0	nan	nan	nan	nan	0
1232	49.28	12.00000033	-4.913512928	0	0	nan	nan	nan	nan	0
1233	49.32	12.00000033	-4.697718971	0	0	nan	nan	nan	nan	0
1234	49.36	12.00000033	-4.193103847	0	0	nan	nan	nan	nan	0
1235	49.4	12.00000033	-3.391033524	0	0	nan	nan	nan	nan	0
1236	49.44	12.00000033	-2.745830547	0	0	nan	nan	nan	nan	0
1237	49.48	12.00000033	-2.104516234	0	0	nan	nan	nan	nan	0
1238	49.52	12.00000033	-1.393707296	0	0	nan	nan	nan	nan	0
1239	49.56	12.00000033	-0.8071607105	0	0	nan	nan	nan	nan	0
1240	49.6	12.00000033	-0.1148003166	0	0	nan	nan	nan	nan	0
1241	49.64	12.00000033	0.4482424145	0	0	nan	nan	nan	nan	0
1242	49.68	12.00000033	0.8560081023	0	0	nan	nan	nan	nan	0
1243	49.72	12.00000033	1.439894672	0	0	nan	nan	nan	nan	0
1244	49.76	12.00000033	1.94503048	0	0	nan	nan	nan	nan	0
1245	49.8	12.00000033	2.488855789	0	0	nan	nan	nan	nan	0
1246	49.84	12.00000033	2.887107088	0	0	nan	nan	nan	nan	0
1247	49.88	12.00000033	3.045017356	0	0	nan	nan	nan	nan	0
1248	49.92	12.00000033	2.78296707	0	0	nan	nan	nan	nan	0
1249	49.96	12.00000033	2.338870215	0	0	nan	nan	nan	nan	0
1250	50	12.00000033	1.461579248	0	0	nan	nan	nan	nan	0
1251	50.04	12.00000033	0.504002149	0	0	nan	nan	nan	nan	0
1252	50.08	12.00000033	-0.6948734214	0	0	nan	nan	nan	nan	0
1253	50.12	12.00000033	-2.650251172	0	0	nan	nan	nan	nan	0
1254	50.16	12.00000033	-4.40574334	0	0	nan	nan	nan	nan	0
1255	50.2	12.00000033	-6.206724611	0	0	nan	nan	nan	nan	0
1256	50.24	12.00000033	-7.572099792	0	0	nan	nan	nan	nan	0
1257	50.28	12.00000033	-8.737411114	0	0	nan	nan	nan	nan	0
1258	50.32	12.00000033	-9.961159506	0	0	nan	nan	nan	nan	0
1259	50.36	12.00000033	-10.81219669	0	0	nan	nan	nan	nan	0
1260	50.4	12.00000033	-11.11742966	0	0	nan	nan	nan	nan	0
1261	50.44	12.00000033	-11.52493096	0	0	nan	nan	nan	nan	0
1262	50.48	12.00000033	-12.01826098	0	0	nan	nan	nan	nan	0
1263	50.52	12.00000033	-13.07521914	0	0	nan	nan	nan	nan	0
1264	50.56	12.00000033	-14.75569973	0	0	3.540231558	3.540231558	0	nan	0
1265	50.6	12.00000033	-16.55933103	0	0	nan	nan	nan	nan	0
1266	50.64	12.00000033	-16.33014513	0	0	nan	nan	nan	nan	0
1267	50.68	12.00000033	-19.34138835	0	0	nan	nan	nan	nan	0
1268	50.72	12.00000033	-22.10381633	0	0	nan	nan	nan	nan	0
1269	50.76	12.00000033	-29.16880476	0	0	nan	nan	nan	nan	0
1270	50.8	12.00000033	-38.91626282	0	0	nan	nan	nan	nan	0
1271	50.84	12.00000033	-43.39663261	0	0	nan	nan	nan	nan	0
1272	50.88	12.00000033	-54.64393523	0	0	nan	nan	nan	nan	0
1273	50.92	12.00000033	-65.46045261	0	0	nan	nan	nan	nan	0
1274	50.96	12.00000033	-80.39663605	0	0	nan	nan	nan	nan	0
1275	51	12.00000033	-95.81752601	0	0	nan	nan	nan	nan	0
1276	51.04	12.00000033	-104.6813708	0	0	nan	nan	nan	nan	0
1277	51.08	12.00000033	-112.3022777	0	0	nan	nan	nan	nan	0
1278	51.12	12.00000033	-118.7586923	0	0	nan	nan	nan	nan	0
1279	51.16	12.00000033	-115.8932098	0	0	nan	nan	nan	nan	0
1280	51.2	12.00000033	-106.2985955	0	0	nan	nan	nan	nan	0
1281	51.24	12.00000033	-84.44751358	0	0	nan	nan	nan	nan	0
1282	51.28	12.00000033	-51.50088898	0	0	nan	nan	nan	nan	0
1283	51.32	12.00000033	-16.45732174	0	0	nan	nan	nan	nan	0
1284	51.36	12.00000033	32.65855586	0	0	nan	nan	nan	nan	0
1285	51.4	12.00000033	87.33597544	0	0	nan	nan	nan	nan	0
1286	51.44	12.00000033	151.3140173	0	0	nan	nan	nan	nan	0
1287	51.48	12.00000033	219.0111294	0	0	nan	nan	nan	nan	0
1288	51.52	12.00000033	281.5979761	0	0	nan	nan	nan	nan	0
1289	51.56	12.00000033	343.4705007	0	0	nan	nan	nan	nan	0
1290	51.6	12.00000033	399.3207564	0	0	nan	nan	nan	nan	0
1291	51.64	12.00000033	445.3216137	0	0	nan	nan	nan	nan	0
1292	51.68	12.00000033	478.3780635	0	0	nan	nan	nan	nan	0
1293	51.72	12.00000033	496.5677186	0	0	nan	nan	nan	nan	0
1294	51.76	12.00000033	499.2251745	0	0	nan	nan	nan	nan	0
1295	51.8	12.00000033	486.2911412	0	0	nan	nan	nan	nan	0
1296	51.84	12.00000033	457.9875621	0	0	nan	nan	nan	nan	0
1297	51.88	12.00000033	416.3579082	0	0	nan	nan	nan	nan	0
1298	51.92	12.00000033	363.6426941	0	0	nan	nan	nan	nan	0
1299	51.96	12.00000033	303.6559809	0	0	nan	nan	nan	nan	0
1300	52	12.00000033	240.8685658	0	0	nan	nan	nan	nan	0
1301	52.04	12.00000033	179.7743118	0	0	nan	nan	nan	nan	0
1302	52.08	12.00000033	117.4247009	0	0	nan	nan	nan	nan	0
1303	52.12	12.00000033	62.24653976	0	0	nan	nan	nan	nan	0
1304	52.16	12.00000033	10.41179404	0	0	nan	nan	nan	nan	0
1305	52.2	12.00000033	-30.71211351	0	0	nan	nan	nan	nan	0
1306	52.24	12.00000033	-57.32075135	0	0	nan	nan	nan	nan	0
1307	52.28	12.00000033	-81.06921949	0	0	nan	nan	nan	nan	0
1308	52.32	12.00000033	-93.71427171	0	0	nan	nan	nan	nan	0
1309	52.36	12.00000033	-100.7872997	0	0	nan	nan	nan	nan	0
1310	52.4	12.00000033	-99.80710543	0	0	nan	nan	nan	nan	0
1311	52.44	12.00000033	-91.84732274	0	0	nan	nan	nan	nan	0
1312	52.48	12.00000033	-84.97331648	0	0	nan	nan	nan	nan	0
1313	52.52	12.00000033	-79.4659023	0	0	nan	nan	nan	nan	0
1314	52.56	12.00000033	-69.94621848	0	0	nan	nan	nan	nan	0
1315	52.6	12.00000033	-63.50503657	0	0	nan	nan	nan	nan	0
1316	52.64	12.00000033	-54.60885094	0	0	nan	nan	nan	nan	0
1317	52.68	12.00000033	-49.28822026	0	0	nan	nan	nan	nan	0
1318	52.72	12.00000033	-50.81574179	0	0	nan	nan	nan	nan	0
1319	52.76	12.00000033	-46.65722618	0	0	nan	nan	nan	nan	0
1320	52.8	12.00000033	-44.99663312	0	0	nan	nan	nan	nan	0
1321	52.84	12.00000033	-40.8220509	0	0	nan	nan	nan	nan	0
1322	52.88	12.00000033	-37.70991695	0	0	nan	nan	nan	nan	0
1323	52.92	12.00000033	-36.52796433	0	0	nan	nan	nan	nan	0
1324	52.96	12.00000033	-31.71210325	0	0	nan	nan	nan	nan	0
1325	53	12.00000033	-26.51078945	0	0	nan	nan	nan	nan	0
1326	53.04	12.00000033	-21.29640082	0	0	nan	nan	nan	nan	0
1327	53.08	12.00000033	-16.13720035	0	0	nan	nan	nan	nan	0
1328	53.12	12.00000033	-11.1713374	0	0	nan	nan	nan	nan	0
1329	53.16	12.00000033	-6.623963718	0	0	nan	nan	nan	nan	0
1330	53.2	12.00000033	-2.482626976	0	0	nan	nan	nan	nan	0
1331	53.24	12.00000033	1.033168594	0	0	nan	nan	nan	nan	0
1332	53.28	12.00000033	3.791273523	0	0	nan	nan	nan	nan	0
1333	53.32	12.00000033	5.913462494	0	0	nan	nan	nan	nan	0
1334	53.36	12.00000033	7.383246366	0	0	nan	nan	nan	nan	0
1335	53.4	12.00000033	8.376229525	0	0	nan	nan	nan	nan	0
1336	53.44	12.00000033	9.109650613	0	0	nan	nan	nan	nan	0
1337	53.48	12.00000033	9.540594877	0	0	nan	nan	nan	nan	0
1338	53.52	12.00000033	9.917036306	0	0	nan	nan	nan	nan	0
1339	53.56	12.00000033	10.41123106	0	0	nan	nan	nan	nan	0
1340	53.6	12.00000033	11.01865891	0	0	nan	nan	nan	nan	0
1341	53.64	12.00000033	11.86996027	0	0	nan	nan	nan	nan	0
1342	53.68	12.00000033	12.94299563	0	0	nan	nan	nan	nan	0
1343	53.72	12.00000033	14.15482101	0	0	nan	nan	nan	nan	0
1344	53.76	12.00000033	15.61896295	0	0	nan	nan	nan	nan	0
1345	53.8	12.00000033	17.07082887	0	0	nan	nan	nan	nan	0
1346	53.84	12.00000033	18.30726007	0	0	nan	nan	nan	nan	0
1347	53.88	12.00000033	19.33466211	0	0	nan	nan	nan	nan	0
1348	53.92	12.00000033	19.87196534	0	0	nan	nan	nan	nan	0
1349	53.96	12.00000033	19.98561423	0	0	nan	nan	nan	nan	0
1350	54	12.00000033	19.53137582	0	0	nan	nan	nan	nan	0
1351	54.04	12.00000033	18.42667099	0	0	nan	nan	nan	nan	0
1352	54.08	12.00000033	16.86468095	0	0	nan	nan	nan	nan	0
1353	54.12	12.00000033	14.85406797	0	0	nan	nan	nan	nan	0
1354	54.16	12.00000033	12.64474142	0	0	3.545238976	3.545238976	0	nan	0
1355	54.2	12.00000033	10.26580071	3.703703704	0	3.554775997	3.554775997	0	nan	0
1356	54.24	12.00000033	7.891102355	11.11111111	0	3.573727961	3.573727961	0	nan	0
1357	54.28	12.00000033	5.774086535	11.11111111	0	3.592386768	3.592386768	0	nan	0
1358	54.32	12.00000033	4.01984436	11.11111111	0	3.61075098	3.61075098	0	nan	0
1359	54.36	12.00000033	2.739112008	11.11111111	0	3.628819481	3.628819481	0	nan	0
1360	54.4	12.00000033	1.914714015	11.11111111	0	3.646591465	3.646591465	0	nan	0
1361	54.44	12.00000033	1.469271741	11.11111111	0	3.664066433	3.664066433	0	nan	0
1362	54.48	12.00000033	1.470519288	11.11111111	0	3.681244178	3.681244178	0	nan	0
1363	54.52	12.00000033	1.808689841	11.11111111	0	3.698124782	3.698124782	0	nan	0
1364	54.56	12.00000033	2.397974156	11.11111111	0	3.714708604	3.714708604	0	nan	0
1365	54.6	12.00000033	3.140450507	11.11111111	0	3.73099627	3.73099627	0	nan	0
1366	54.64	12.00000033	3.749113944	11.11111111	0	3.746988664	3.746988664	0	nan	0
1367	54.68	12.00000033	4.226709141	11.11111111	0	3.762686918	3.762686918	0	nan	0
1368	54.72	12.00000033	4.437531245	11.11111111	0	3.778092405	3.778092405	0	nan	0
1369	54.76	12.00000033	4.349598221	9.259259259	0	3.790754746	3.790754746	0	nan	0
1370	54.8	12.00000033	3.921778324	9.259259259	0	3.80312759	3.80312759	0	nan	0
1371	54.84	12.00000033	3.086841111	7.407407407	0	3.81276158	3.81276158	0	nan	0
1372	54.88	12.00000033	1.914786414	3.703703704	0	3.817208715	3.817208715	0	nan	0
1373	54.92	12.00000033	0.5743430506	3.703703704	0	3.821377636	3.821377636	0	nan	0
1374	54.96	12.00000033	-0.8368972102	0	-3.703703704	3.8105824	3.8105824	0	nan	0
1375	55	12.00000033	-2.271000969	0	-11.11111111	3.780105459	3.780105459	0	nan	0
1376	55.04	12.00000033	-3.613586967	0	-14.81481481	3.740006559	3.740006559	0	nan	0
1377	55.08	12.00000033	-4.764184716	0	-14.81481481	3.700082389	3.700082389	0	nan	0
1378	55.12	12.00000033	-5.599031505	0	-14.81481481	3.660339869	3.660339869	0	nan	0
1379	55.16	12.00000033	-6.042855477	0	-14.81481481	3.620785695	3.620785695	0	nan	0
1380	55.2	12.00000033	-6.156449587	0	-14.81481481	3.581426334	3.581426334	0	nan	0
1381	55.24	12.00000033	-6.019914757	0	-14.81481481	3.542268022	3.542268022	0	nan	0
1382	55.28	12.00000033	-5.56287674	0	-14.81481481	3.50331676	3.50331676	0	nan	0
1383	55.32	12.00000033	-4.901699132	0	-14.81481481	3.464578311	3.464578311	0	nan	0
1384	55.36	12.00000033	-4.026805705	0	-14.81481481	3.426058201	3.426058201	0	nan	0
1385	55.4	12.00000033	-3.09742302	0	-14.81481481	3.387761716	3.387761716	0	nan	0
1386	55.44	12.00000033	-2.234394343	0	-12.96296296	3.354010099	3.354010099	0	nan	0
1387	55.48	12.00000033	-1.408698688	0	-11.11111111	3.32468577	3.32468577	0	nan	0
1388	55.52	12.00000033	-0.7064870331	0	-7.407407407	3.303943411	3.303943411	0	nan	0
1389	55.56	12.00000033	-0.121500824	0	-3.703703704	3.291637948	3.291637948	0	nan	0
1390	55.6	12.00000033	0.2826299539	0	-1.851851852	3.283449621	3.283449621	0	nan	0
1391	55.64	12.00000033	0.547829148	0	0	3.279353482	3.279353482	0	nan	0
1392	55.68	12.00000033	0.6763898556	5.555555556	0	3.282294174	3.282294174	0	nan	0
1393	55.72	12.00000033	0.7104848523	5.555555556	0	3.285077811	3.285077811	0	nan	0
1394	55.76	12.00000033	0.7019912682	9.259259259	0	3.292482375	3.292482375	0	nan	0
1395	55.8	12.00000033	0.6492415082	9.259259259	0	3.29972468	3.29972468	0	nan	0
1396	55.84	12.00000033	0.622674337	12.96296296	0	3.31156894	3.31156894	0	nan	0
1397	55.88	12.00000033	0.646459744	16.66666667	0	3.327998122	3.327998122	0	nan	0
1398	55.92	12.00000033	0.6870596324	18.51851852	0	3.346620775	3.346620775	0	nan	0
1399	55.96	12.00000033	0.8189635901	18.51851852	0	3.365058638	3.365058638	0	nan	0
1400	56	12.00000033	0.9716710267	22.22222222	0	3.388047028	3.388047028	0	nan	0
1401	56.04	12.00000033	1.167044978	22.22222222	0	3.410840486	3.410840486	0	nan	0
1402	56.08	12.00000033	1.384291804	22.22222222	0	3.433440858	3.433440858	0	nan	0
1403	56.12	12.00000033	1.574802092	22.22222222	0	3.455850055	3.455850055	0	nan	0
1404	56.16	12.00000033	1.796076772	22.22222222	0	3.47807005	3.47807005	0	nan	0
1405	56.2	12.00000033	1.936174209	22.22222222	0	3.500102874	3.500102874	0	nan	0
1406	56.24	12.00000033	2.020567303	22.22222222	0	3.521950608	3.521950608	0	nan	0
1407	56.28	12.00000033	2.071622626	22.22222222	0	3.543615384	3.543615384	0	nan	0
1408	56.32	12.00000033	2.063325102	25.92592593	0	3.569770551	3.569770551	0	nan	0
1409	56.36	12.00000033	2.038238653	33.33333333	0	3.605056666	3.605056666	0	nan	0
1410	56.4	12.00000033	1.987911928	33.33333333	0	3.640116434	3.640116434	0	nan	0
1411	56.44	12.00000033	1.928548098	33.33333333	0	3.674951201	3.674951201	0	nan	0
1412	56.48	12.00000033	1.942253759	35.18518519	0	3.711881473	3.711881473	0	nan	0
1413	56.52	12.00000033	1.986581449	35.18518519	0	3.748581189	3.748581189	0	nan	0
1414	56.56	12.00000033	2.154771782	35.18518519	0	3.785051819	3.785051819	0	nan	0
1415	56.6	12.00000033	2.399470342	35.18518519	0	3.821294921	3.821294921	0	nan	0
1416	56.64	12.00000033	2.676057634	37.03703704	0	3.859613937	3.859613937	0	nan	0
1417	56.68	12.00000033	3.097826043	40.74074074	0	3.902294762	3.902294762	0	nan	0
1418	56.72	12.00000033	3.593400705	44.44444444	0	3.949312526	3.949312526	0	nan	0
1419	56.76	12.00000033	4.196456605	46.2962963	0	3.998353536	3.998353536	0	nan	0
1420	56.8	12.00000033	4.850056261	46.2962963	0	4.047121687	4.047121687	0	nan	0
1421	56.84	12.00000033	5.43447867	46.2962963	0	4.0956184	4.0956184	0	nan	0
1422	56.88	12.00000033	5.982128396	46.2962963	0	4.143845211	4.143845211	0	nan	0
1423	56.92	12.00000033	6.509666001	46.2962963	0	4.191803754	4.191803754	0	nan	0
1424	56.96	12.00000033	6.960785292	46.2962963	0	4.239495765	4.239495765	0	nan	0
1425	57	12.00000033	7.26780022	46.2962963	0	4.286923065	4.286923065	0	nan	0
1426	57.04	12.00000033	7.341024295	46.2962963	0	4.334087566	4.334087566	0	nan	0
1427	57.08	12.00000033	7.150914102	46.2962963	0	4.380991254	4.380991254	0	nan	0
1428	57.12	12.00000033	6.779437781	44.44444444	0	4.425388817	4.425388817	0	nan	0
1429	57.16	12.00000033	6.180209989	42.59259259	0	4.467296488	4.467296488	0	nan	0
1430	57.2	12.00000033	5.19416131	42.59259259	0	4.508968607	4.508968607	0	nan	0
1431	57.24	12.00000033	3.912022567	40.74074074	0	4.548174303	4.548174303	0	nan	0
1432	57.28	12.00000033	2.273302949	31.48148148	0	4.576016532	4.576016532	0	nan	0
1433	57.32	12.00000033	0.4374438751	7.407407407	0	4.574781462	4.574781462	0	nan	0
1434	57.36	12.00000033	-1.530654227	3.703703704	0	4.569066809	4.569066809	0	nan	0
1435	57.4	12.00000033	-3.800731397	0	0	4.558904694	4.558904694	0	nan	0
1436	57.44	12.00000033	-6.158538279	0	0	4.548744664	4.548744664	0	nan	0
1437	57.48	12.00000033	-8.579988534	0	0	4.53858916	4.53858916	0	nan	0
1438	57.52	12.00000033	-10.96154518	0	0	4.528440532	4.528440532	0	nan	0
1439	57.56	12.00000033	-13.26454196	0	0	4.518301048	4.518301048	0	nan	0
1440	57.6	12.00000033	-15.52921521	0	0	4.508172889	4.508172889	0	nan	0
1441	57.64	12.00000033	-17.52304111	0	0	nan	nan	nan	nan	0
1442	57.68	12.00000033	-19.1449785	0	0	nan	nan	nan	nan	0
1443	57.72	12.00000033	-20.43396184	0	0	nan	nan	nan	nan	0
1444	57.76	12.00000033	-21.32255167	0	0	nan	nan	nan	nan	0
1445	57.8	12.00000033	-21.8373684	0	0	nan	nan	nan	nan	0
1446	57.84	12.00000033	-21.80781431	0	0	nan	nan	nan	nan	0
1447	57.88	12.00000033	-21.2381476	0	0	nan	nan	nan	nan	0
1448	57.92	12.00000033	-20.21694088	0	0	nan	nan	nan	nan	0
1449	57.96	12.00000033	-18.72785079	0	0	nan	nan	nan	nan	0
1450	58	12.00000033	-16.85477955	0	0	nan	nan	nan	nan	0
1451	58.04	12.00000033	-14.48555863	0	0	nan	nan	nan	nan	0
1452	58.08	12.00000033	-11.71206581	0	0	nan	nan	nan	nan	0
1453	58.12	12.00000033	-8.638596182	0	0	nan	nan	nan	nan	0
1454	58.16	12.00000033	-5.288238035	0	0	nan	nan	nan	nan	0
1455	58.2	12.00000033	-1.7604252	0	0	nan	nan	nan	nan	0
1456	58.24	12.00000033	1.913126267	0	0	nan	nan	nan	nan	0
1457	58.28	12.00000033	5.637073583	0	0	nan	nan	nan	nan	0
1458	58.32	12.00000033	9.251895706	0	0	nan	nan	nan	nan	0
1459	58.36	12.00000033	12.731844	0	0	nan	nan	nan	nan	0
1460	58.4	12.00000033	15.83298574	0	0	nan	nan	nan	nan	0
1461	58.44	12.00000033	18.60654153	0	0	nan	nan	nan	nan	0
1462	58.48	12.00000033	20.96738302	0	0	nan	nan	nan	nan	0
1463	58.52	12.00000033	22.9299321	0	0	nan	nan	nan	nan	0
1464	58.56	12.00000033	24.38751107	0	0	nan	nan	nan	nan	0
1465	58.6	12.00000033	25.05528633	0	0	nan	nan	nan	nan	0
1466	58.64	12.00000033	25.23683134	0	0	nan	nan	nan	nan	0
1467	58.68	12.00000033	24.84811081	0	0	nan	nan	nan	nan	0
1468	58.72	12.00000033	24.03906399	0	0	nan	nan	nan	nan	0
1469	58.76	12.00000033	22.77278344	0	0	nan	nan	nan	nan	0
1470	58.8	12.00000033	20.99838496	0	0	nan	nan	nan	nan	0
1471	58.84	12.00000033	19.00476338	0	0	nan	nan	nan	nan	0
1472	58.88	12.00000033	16.86128815	0	0	nan	nan	nan	nan	0
1473	58.92	12.00000033	14.63162816	0	0	nan	nan	nan	nan	0
1474	58.96	12.00000033	12.36960629	0	0	nan	nan	nan	nan	0
1475	59	12.00000033	10.15261481	0	0	nan	nan	nan	nan	0
1476	59.04	12.00000033	8.156515561	0	0	nan	nan	nan	nan	0
1477	59.08	12.00000033	6.406700129	0	0	nan	nan	nan	nan	0
1478	59.12	12.00000033	4.848717852	0	0	nan	nan	nan	nan	0
1479	59.16	12.00000033	3.532356112	0	0	nan	nan	nan	nan	0
1480	59.2	12.00000033	2.456964497	0	0	nan	nan	nan	nan	0
1481	59.24	12.00000033	1.679921719	0	0	nan	nan	nan	nan	0
1482	59.28	12.00000033	1.09152061	0	0	nan	nan	nan	nan	0
1483	59.32	12.00000033	0.6342605451	0	0	nan	nan	nan	nan	0
1484	59.36	12.00000033	0.2919669674	0	0	nan	nan	nan	nan	0
1485	59.4	12.00000033	0.07136757646	0	0	nan	nan	nan	nan	0
1486	59.44	12.00000033	0.007042520897	0	0	nan	nan	nan	nan	0
1487	59.48	12.00000033	-0.05302082012	0	0	nan	nan	nan	nan	0
