# Supplementary material for: The BET PROTAC inhibitor dBET6 protects against retinal degeneration and inhibits the cGAS-STING in response to light damage
Source: J Neuroinflammation. 2023 May 22;20:119. doi: 10.1186/s12974-023-02804-y (PMC10201800; doi:10.1186/s12974-023-02804-y)
Supplement: Supplementary file 8 — Additional file 8: Figure S8. dBET6 treatment did not cause retinal microglia/macrophages cell death but reduced CD86 protein level. Two injections of vehicle or dBET6 were performed with a 24 h interval. The indicated analysis was conducted at 24 h after the second injection. A IF analysis using retinal flat mounts. The microglia/macrophages were labeled by anti-IBA1 antibody. Note not detectable cell death existed in vehicle or dBET6 treatment, as indicated by TUNEL staining. n = 3 eyes per group, scale bar: 20 μm. B WB analysis of the indicated proteins. C Quantification of WB results. ns not significant, *: p < 0.05, unpaired t-test, n = 3 eyes per group. D RNA-seq result of the indicated genes. The RNA-seq was conducted as described in Fig. 7. ns not significant, **: p < 0.01, ****: p < 0.0001. [file 12974_2023_2804_MOESM8_ESM.zip › 12974_2023_2804_MOESM8_ESM/LD+dBET6/LD+dBET6-1 (2).csv]

To be continued...
thresholdReached	reached
reachedAfterExperimentTime	59.48
reachedAfterStillSittingTime	8.24
reachedAfterStillSittingTime_LeftOnly	0
reachedAfterStillSittingTime_RightOnly	8.24
##################################################
frameIndex	time	potentialTrackingTime	isStimulusEnabled	isStimulusVirtuallyEnabled	evolvingScore	nosePosition_x	nosePosition_y	bodyPosition_x	bodyPosition_y	tailPosition_x	tailPosition_y	projectionCenter_x	projectionCenter_y	patternRotationSpeed	isNoseTailSwitch_Automatic	isNoseTailSwitch_Manual	isAnalysisPaused
0	0	0	0	0	0	458	106	374	199	343	278	20.3414	41.094	0.20944	0	0	0
1	0.04	0	0	0	0	464	105	375	198	342	276	22.4188	41.4403	0.20944	0	0	0
2	0.08	0	0	0	0	467	105	376	197	343	276	23.4576	41.4403	0.20944	0	0	0
3	0.12	0	0	0	0	473	103	378	196	346	275	25.535	42.1327	0.20944	0	0	0
4	0.16	0	0	0	0	476	103	380	195	348	274	26.5737	42.1327	0.20944	0	0	0
5	0.2	0	0	0	0	477	102	383	193	351	275	26.9199	42.479	0.20944	0	0	0
6	0.24	0	0	0	0	493	130	385	192	355	274	32.4597	32.7843	0.20944	0	0	0
7	0.28	0	0	0	0	495	127	388	191	358	274	33.1522	33.823	0.20944	0	0	0
8	0.32	0	0	0	0	495	127	389	190	361	270	33.1522	33.823	0.20944	0	0	0
9	0.36	0	0	0	0	494	127	391	189	363	272	32.806	33.823	0.20944	0	0	0
10	0.4	0	0	0	0	492	124	392	188	366	270	32.1135	34.8617	0.20944	0	0	0
11	0.44	0	0	0	0	492	122	392	187	368	268	32.1135	35.5542	0.20944	0	0	0
12	0.48	0	0	0	0	490	122	393	186	368	268	31.421	35.5542	0.20944	0	0	0
13	0.52	0	0	0	0	491	118	393	184	368	266	31.7673	36.9392	0.20944	0	0	0
14	0.56	0	0	0	0	489	118	393	183	368	266	31.0748	36.9392	0.20944	0	0	0
15	0.6	0	0	0	0	485	116	392	183	369	266	29.6898	37.6316	0.20944	0	0	0
16	0.64	0	0	0	0	483	113	392	183	369	265	28.9974	38.6704	0.20944	0	0	0
17	0.68	0	0	0	0	479	111	391	183	369	264	27.6124	39.3628	0.20944	0	0	0
18	0.72	0	0	0	0	478	109	390	183	369	266	27.2662	40.0553	0.20944	0	0	0
19	0.76	0	0	0	0	479	109	390	183	368	265	27.6124	40.0553	0.20944	0	0	0
20	0.8	0	0	0	0	479	109	390	183	368	265	27.6124	40.0553	0.20944	0	0	0
21	0.84	0	0	0	0	479	109	389	182	367	264	27.6124	40.0553	0.20944	0	0	0
22	0.88	0	0	0	0	480	109	389	182	367	266	27.9586	40.0553	0.20944	0	0	0
23	0.92	0	0	0	0	481	110	389	182	366	266	28.3049	39.7091	0.20944	0	0	0
24	0.96	0	0	0	0	481	111	389	182	365	266	28.3049	39.3628	0.20944	0	0	0
25	1	0	0	0	0	481	112	389	182	365	267	28.3049	39.0166	0.20944	0	0	0
26	1.04	0	0	0	0	482	109	389	182	363	269	28.6511	40.0553	0.20944	0	0	0
27	1.08	0	0	0	0	425	63	388	184	397	266	8.9156	55.9822	0.20944	0	0	0
28	1.12	0	0	0	0	419	64	387	185	359	271	6.83818	55.636	0.20944	0	0	0
29	1.16	0	0	0	0	412	65	386	185	354	269	4.41452	55.2897	0.20944	0	0	0
30	1.2	0	0	0	0	408	65	385	186	350	270	3.02957	55.2897	0.20944	0	0	0
31	1.24	0	0	0	0	402	65	383	186	348	268	0.952152	55.2897	0.20944	0	0	0
32	1.28	0	0	0	0	402	64	382	186	347	268	0.952152	55.636	0.20944	0	0	0
33	1.32	0	0	0	0	401	63	381	186	347	266	0.605915	55.9822	0.20944	0	0	0
34	1.36	0	0	0	0	399	63	380	185	347	266	-0.0865593	55.9822	0.20944	0	0	0
35	1.4	0	0	0	0	398	65	380	185	345	268	-0.432796	55.2897	0.20944	0	0	0
36	1.44	0	0	0	0	445	78	379	185	344	266	15.8403	50.7887	0.20944	0	0	0
37	1.48	0	0	0	0	440	78	378	185	343	270	14.1092	50.7887	0.20944	0	0	0
38	1.52	0	0	0	0	435	79	376	186	340	270	12.378	50.4424	0.20944	0	0	0
39	1.56	0	0	0	0	434	82	374	187	338	272	12.0317	49.4037	0.20944	0	0	0
40	1.6	0	0	0	0	433	81	373	188	338	272	11.6855	49.7499	0.20944	0	0	0
41	1.64	0	0	0	0	432	79	372	189	338	272	11.3393	50.4424	0.20944	0	0	0
42	1.68	0	0	0	0	429	77	372	189	339	272	10.3006	51.1349	0.20944	0	0	0
43	1.72	0	0	0	0	428	78	371	188	339	271	9.95432	50.7887	0.20944	0	0	0
44	1.76	0	0	0	0	427	77	371	187	339	272	9.60808	51.1349	0.20944	0	0	0
45	1.8	0	0	0	0	427	76	371	187	340	272	9.60808	51.4811	0.20944	0	0	0
46	1.84	0	0	0	0	426	75	370	187	340	274	9.26184	51.8274	0.20944	0	0	0
47	1.88	0	0	0	0	361	59	370	187	339	276	-13.2436	57.3672	0.20944	0	0	0
48	1.92	0	0	0	0	361	56	369	187	340	276	-13.2436	58.4059	0.20944	0	0	0
49	1.96	0	0	0	0	362	60	368	188	342	280	-12.8973	57.0209	0.20944	0	0	0
50	2	0	0	0	0	369	72	367	192	341	286	-10.4737	52.8661	0.20944	0	0	0
51	2.04	0	0	0	0	380	88	364	198	336	298	-6.66506	47.3263	0.20944	0	0	0
52	2.08	0	0	0	0	376	102	361	206	329	303	-8.05001	42.479	0.20944	0	0	0
53	2.12	0	0	0	0	386	116	357	215	322	304	-4.58764	37.6316	0.20944	0	0	0
54	2.16	0	0	0	0	400	131	353	222	319	304	0.259678	32.4381	0.20944	0	0	0
55	2.2	0	0	0	0	400	137	350	226	318	304	0.259678	30.3607	0.20944	0	0	0
56	2.24	0	0	0	0	396	139	347	229	315	303	-1.12527	29.6682	0.20944	0	0	0
57	2.28	0	0	0	0	395	143	345	231	312	304	-1.47151	28.2832	0.20944	0	0	0
58	2.32	0	0	0	0	398	151	342	234	308	306	-0.432796	25.5133	0.20944	0	0	0
59	2.36	0	0	0	0	401	163	339	237	301	306	0.605915	21.3585	0.20944	0	0	0
60	2.4	0	0	0	0	405	177	336	241	294	307	1.99086	16.5112	0.20944	0	0	0
61	2.44	0	0	0	0	409	187	334	245	290	306	3.37581	13.0488	0.20944	0	0	0
62	2.48	0	0	0	0	414	191	332	247	290	306	5.107	11.6639	0.20944	0	0	0
63	2.52	0	0	0	0	418	193	332	248	289	306	6.49195	10.9714	0.20944	0	0	0
64	2.56	0	0	0	0	422	198	332	248	289	304	7.87689	9.2402	0.20944	0	0	0
65	2.6	0	0	0	0	425	201	333	248	288	306	8.9156	8.20149	0.20944	0	0	0
66	2.64	0	0	0	0	427	203	333	248	288	306	9.60808	7.50902	0.20944	0	0	0
67	2.68	0	0	0	0	433	207	334	248	288	304	11.6855	6.12407	0.20944	0	0	0
68	2.72	0	0	0	0	440	212	334	248	287	302	14.1092	4.39288	0.20944	0	0	0
69	2.76	0	0	0	0	443	220	335	247	286	300	15.1479	1.62299	0.20944	0	0	0
70	2.8	0	0	0	0	447	226	336	246	285	299	16.5328	-0.454436	0.20944	0	0	0
71	2.84	0	0	0	0	450	231	338	246	285	298	17.5715	-2.18562	0.20944	0	0	0
72	2.88	0	0	0	0	454	233	339	246	286	297	18.9565	-2.8781	0.20944	0	0	0
73	2.92	0	0	0	0	457	236	341	246	286	296	19.9952	-3.91681	0.20944	0	0	0
74	2.96	0	0	0	0	462	237	343	245	285	296	21.7264	-4.26304	0.20944	0	0	0
75	3	0	0	0	0	466	239	345	245	285	295	23.1113	-4.95552	0.20944	0	0	0
76	3.04	0	0	0	0	466	240	346	245	285	293	23.1113	-5.30176	0.20944	0	0	0
77	3.08	0	0	0	0	463	243	348	245	284	292	22.0726	-6.34047	0.20944	0	0	0
78	3.12	0	0	0	0	460	247	348	245	285	291	21.0339	-7.72541	0.20944	0	0	0
79	3.16	0	0	0	0	455	251	348	246	284	290	19.3027	-9.11036	0.20944	0	0	0
80	3.2	0	0	0	0	447	256	347	246	284	288	16.5328	-10.8415	0.20944	0	0	0
81	3.24	0	0	0	0	442	260	346	246	281	287	14.8016	-12.2265	0.20944	0	0	0
82	3.28	0	0	0	0	443	268	345	247	277	277	15.1479	-14.9964	0.20944	0	0	0
83	3.32	0	0	0	0	447	275	345	246	274	265	16.5328	-17.4201	0.20944	0	0	0
84	3.36	0	0	0	0	453	279	348	246	281	252	18.6102	-18.805	0.20944	0	0	0
85	3.4	0	0	0	0	460	282	352	245	285	242	21.0339	-19.8437	0.20944	0	0	0
86	3.44	0	0	0	0	466	286	357	244	287	237	23.1113	-21.2287	0.20944	0	0	0
87	3.48	0	0	0	0	473	290	363	243	291	234	25.535	-22.6136	0.20944	0	0	0
88	3.52	0	0	0	0	482	297	368	242	298	231	28.6511	-25.0373	0.20944	0	0	0
89	3.56	0	0	0	0	492	304	374	243	305	231	32.1135	-27.4609	0.20944	0	0	0
90	3.6	0	0	0	0	501	307	381	244	311	231	35.2296	-28.4996	0.20944	0	0	0
91	3.64	0	0	0	0	512	313	388	246	315	232	39.0382	-30.5771	0.20944	0	0	0
92	3.68	0	0	0	0	522	319	395	248	317	231	42.5006	-32.6545	0.20944	0	0	0
93	3.72	0	0	0	0	526	319	401	251	319	230	43.8855	-32.6545	0.20944	0	0	0
94	3.76	0	0	0	0	525	315	405	253	322	231	43.5393	-31.2695	0.20944	0	0	0
95	3.8	0	0	0	0	521	314	408	255	326	232	42.1544	-30.9233	0.20944	0	0	0
96	3.84	0	0	0	0	528	281	411	256	331	234	44.578	-19.4975	0.20944	0	0	0
97	3.88	0	0	0	0	528	285	413	257	335	237	44.578	-20.8824	0.20944	0	0	0
98	3.92	0	0	0	0	527	286	414	259	339	240	44.2318	-21.2287	0.20944	0	0	0
99	3.96	0	0	0	0	526	287	416	260	341	242	43.8855	-21.5749	0.20944	0	0	0
100	4	0	0	0	0	525	288	417	261	344	244	43.5393	-21.9211	0.20944	0	0	0
101	4.04	0	0	0	0	526	289	418	261	343	244	43.8855	-22.2674	0.20944	0	0	0
102	4.08	0	0	0	0	528	291	418	262	344	244	44.578	-22.9598	0.20944	0	0	0
103	4.12	0	0	0	0	528	293	419	262	342	244	44.578	-23.6523	0.20944	0	0	0
104	4.16	0	0	0	0	529	296	420	263	344	245	44.9243	-24.691	0.20944	0	0	0
105	4.2	0	0	0	0	529	296	421	265	346	246	44.9243	-24.691	0.20944	0	0	0
106	4.24	0	0	0	0	527	298	421	265	349	242	44.2318	-25.3835	0.20944	0	0	0
107	4.28	0	0	0	0	525	301	422	265	349	242	43.5393	-26.4222	0.20944	0	0	0
108	4.32	0	0	0	0	522	302	422	265	350	242	42.5006	-26.7685	0.20944	0	0	0
109	4.36	0	0	0	0	519	304	421	264	350	244	41.4619	-27.4609	0.20944	0	0	0
110	4.4	0	0	0	0	518	304	421	264	352	244	41.1157	-27.4609	0.20944	0	0	0
111	4.44	0	0	0	0	519	305	421	264	350	244	41.4619	-27.8072	0.20944	0	0	0
112	4.48	0	0	0	0	520	306	421	264	350	243	41.8081	-28.1534	0.20944	0	0	0
113	4.52	0	0	0	0	520	306	421	264	349	242	41.8081	-28.1534	0.20944	0	0	0
114	4.56	0	0	0	0	521	308	421	264	349	242	42.1544	-28.8459	0.20944	0	0	0
115	4.6	0	0	0	0	520	308	421	264	350	241	41.8081	-28.8459	0.20944	0	0	0
116	4.64	0	0	0	0	519	308	421	264	349	241	41.4619	-28.8459	0.20944	0	0	0
117	4.68	0	0	0	0	516	308	421	264	350	242	40.4232	-28.8459	0.20944	0	0	0
118	4.72	0	0	0	0	516	307	420	264	349	242	40.4232	-28.4996	0.20944	0	0	0
119	4.76	0	0	0	0	514	306	420	263	350	243	39.7307	-28.1534	0.20944	0	0	0
120	4.8	0	0	0	0	515	306	420	263	351	243	40.0769	-28.1534	0.20944	0	0	0
121	4.84	0	0	0	0	516	307	420	263	349	242	40.4232	-28.4996	0.20944	0	0	0
122	4.88	0	0	0	0	517	307	420	263	350	242	40.7694	-28.4996	0.20944	0	0	0
123	4.92	0	0	0	0	521	305	420	263	347	240	42.1544	-27.8072	0.20944	0	0	0
124	4.96	0	0	0	0	523	300	420	263	342	239	42.8468	-26.076	0.20944	0	0	0
125	5	0	0	0	0	525	292	420	263	340	237	43.5393	-23.3061	0.20944	0	0	0
126	5.04	0	0	0	0	527	288	419	262	339	237	44.2318	-21.9211	0.20944	0	0	0
127	5.08	0	1	1	0	529	285	419	261	339	236	44.9243	-20.8824	0.20944	0	0	0
128	5.12	0	1	1	0	530	281	419	260	338	235	45.2705	-19.4975	0.20944	0	0	0
129	5.16	0	1	1	0	528	274	419	259	338	235	44.578	-17.0738	0.20944	0	0	0
130	5.2	0	1	1	0	525	267	419	258	338	234	43.5393	-14.6502	0.20944	0	0	0
131	5.24	0	1	1	0	524	264	418	257	338	232	43.1931	-13.6114	0.20944	0	0	0
132	5.28	0	1	1	0	524	263	418	256	339	232	43.1931	-13.2652	0.20944	0	0	0
133	5.32	0	1	1	0	524	263	418	255	338	231	43.1931	-13.2652	0.20944	0	0	0
134	5.36	0	1	1	0	526	262	418	255	339	231	43.8855	-12.919	0.20944	0	0	0
135	5.4	0	1	1	0	527	260	418	254	339	231	44.2318	-12.2265	0.20944	0	0	0
136	5.44	0	1	1	0	527	256	418	254	338	231	44.2318	-10.8415	0.20944	0	0	0
137	5.48	0	1	1	0	526	251	417	254	338	230	43.8855	-9.11036	0.20944	0	0	0
138	5.52	0	1	1	0	523	243	417	253	335	230	42.8468	-6.34047	0.20944	0	0	0
139	5.56	0	1	1	0	515	233	415	251	331	228	40.0769	-2.8781	0.20944	0	0	0
140	5.6	0	1	1	0	510	224	413	249	329	228	38.3458	0.238038	0.20944	0	0	0
141	5.64	0	1	1	0	509	221	411	246	327	227	37.9995	1.27675	0.20944	0	0	0
142	5.68	0	1	1	0	505	213	409	243	326	228	36.6146	4.04665	0.20944	0	0	0
143	5.72	0	1	1	0	505	209	407	240	325	228	36.6146	5.43159	0.20944	0	0	0
144	5.76	0	1	1	0	506	199	406	237	324	228	36.9608	8.89396	0.20944	0	0	0
145	5.8	0	1	1	0	502	185	406	234	325	229	35.5759	13.7413	0.20944	0	0	0
146	5.84	0	1	1	0	502	181	406	232	324	231	35.5759	15.1262	0.20944	0	0	0
147	5.88	0	1	1	0	504	176	406	230	324	230	36.2683	16.8574	0.20944	0	0	0
148	5.92	0	1	1	0	509	173	407	229	324	230	37.9995	17.8961	0.20944	0	0	0
149	5.96	0	1	1	0	511	170	408	228	323	230	38.692	18.9348	0.20944	0	0	0
150	6	0	1	1	0	517	165	409	227	321	233	40.7694	20.666	0.20944	0	0	0
151	6.04	0	1	1	0	521	159	410	226	319	241	42.1544	22.7434	0.20944	0	0	0
152	6.08	0	1	1	0	517	156	410	225	319	246	40.7694	23.7822	0.20944	0	0	0
153	6.12	0	0	0	0	507	150	409	223	320	248	37.307	25.8596	0.20944	0	0	0
154	6.16	0	0	0	0	497	140	407	221	321	251	33.8447	29.322	0.20944	0	0	0
155	6.2	0	0	0	0	485	130	405	219	322	253	29.6898	32.7843	0.20944	0	0	0
156	6.24	0	0	0	0	475	123	403	217	318	256	26.2275	35.208	0.20944	0	0	0
157	6.28	0	0	0	0	469	117	401	215	316	258	24.15	37.2854	0.20944	0	0	0
158	6.32	0	0	0	0	467	111	399	212	318	256	23.4576	39.3628	0.20944	0	0	0
159	6.36	0	0	0	0	465	102	397	209	318	256	22.7651	42.479	0.20944	0	0	0
160	6.4	0	0	0	0	466	97	397	207	318	257	23.1113	44.2101	0.20944	0	0	0
161	6.44	0	0	0	0	465	93	396	204	318	257	22.7651	45.5951	0.20944	0	0	0
162	6.48	0	0	0	0	467	85	396	202	317	256	23.4576	48.365	0.20944	0	0	0
163	6.52	0	0	0	0	470	85	396	201	318	258	24.4963	48.365	0.20944	0	0	0
164	6.56	0	0	0	0	471	86	396	200	320	260	24.8425	48.0188	0.20944	0	0	0
165	6.6	0	0	0	0	468	88	397	199	325	262	23.8038	47.3263	0.20944	0	0	0
166	6.64	0	0	0	0	459	89	398	198	329	263	20.6877	46.98	0.20944	0	0	0
167	6.68	0	0	0	0	453	87	398	197	334	265	18.6102	47.6725	0.20944	0	0	0
168	6.72	0	0	0	0	434	78	399	195	337	266	12.0317	50.7887	0.20944	0	0	0
169	6.76	0	0	0	0	429	72	399	192	339	267	10.3006	52.8661	0.20944	0	0	0
170	6.8	0	0	0	0	426	70	399	188	342	267	9.26184	53.5585	0.20944	0	0	0
171	6.84	0	0	0	0	427	67	400	185	343	271	9.60808	54.5973	0.20944	0	0	0
172	6.88	0	0	0	0	426	66	401	182	344	270	9.26184	54.9435	0.20944	0	0	0
173	6.92	0	0	0	0	427	64	401	180	345	269	9.60808	55.636	0.20944	0	0	0
174	6.96	0	0	0	0	425	64	401	178	345	265	8.9156	55.636	0.20944	0	0	0
175	7	0	0	0	0	426	63	401	177	354	252	9.26184	55.9822	0.20944	0	0	0
176	7.04	0	0	0	0	428	61	401	176	344	267	9.95432	56.6747	0.20944	0	0	0
177	7.08	0	0	0	0	425	64	398	176	347	254	8.9156	55.636	0.20944	0	0	0
178	7.12	0	0	0	0	425	65	396	177	348	253	8.9156	55.2897	0.20944	0	0	0
179	7.16	0	0	0	0	425	68	394	178	348	254	8.9156	54.251	0.20944	0	0	0
180	7.2	0	0	0	0	425	68	392	179	350	250	8.9156	54.251	0.20944	0	0	0
181	7.24	0	0	0	0	424	68	392	179	349	249	8.56937	54.251	0.20944	0	0	0
182	7.28	0	0	0	0	425	67	392	178	349	250	8.9156	54.5973	0.20944	0	0	0
183	7.32	0	0	0	0	425	68	392	178	349	249	8.9156	54.251	0.20944	0	0	0
184	7.36	0	0	0	0	427	68	392	178	349	249	9.60808	54.251	0.20944	0	0	0
185	7.4	0	0	0	0	428	68	392	178	349	250	9.95432	54.251	0.20944	0	0	0
186	7.44	0	0	0	0	428	67	392	177	348	250	9.95432	54.5973	0.20944	0	0	0
187	7.48	0	0	0	0	428	67	392	177	348	251	9.95432	54.5973	0.20944	0	0	0
188	7.52	0	0	0	0	428	66	392	177	348	249	9.95432	54.9435	0.20944	0	0	0
189	7.56	0	0	0	0	426	66	391	177	345	250	9.26184	54.9435	0.20944	0	0	0
190	7.6	0	0	0	0	425	66	391	177	343	251	8.9156	54.9435	0.20944	0	0	0
191	7.64	0	0	0	0	424	65	390	178	342	255	8.56937	55.2897	0.20944	0	0	0
192	7.68	0	0	0	0	422	65	390	179	339	255	7.87689	55.2897	0.20944	0	0	0
193	7.72	0	0	0	0	417	69	389	180	334	256	6.14571	53.9048	0.20944	0	0	0
194	7.76	0	0	0	0	413	76	387	182	326	257	4.76076	51.4811	0.20944	0	0	0
195	7.8	0	0	0	0	413	81	384	185	319	258	4.76076	49.7499	0.20944	0	0	0
196	7.84	0	0	0	0	412	88	381	189	311	261	4.41452	47.3263	0.20944	0	0	0
197	7.88	0	0	0	0	411	92	377	193	307	264	4.06829	45.9413	0.20944	0	0	0
198	7.92	0	0	0	0	409	95	373	197	307	265	3.37581	44.9026	0.20944	0	0	0
199	7.96	0	0	0	0	408	96	370	200	306	266	3.02957	44.5564	0.20944	0	0	0
200	8	0	0	0	0	404	100	368	202	305	266	1.64463	43.1714	0.20944	0	0	0
201	8.04	0	0	0	0	403	102	367	203	304	268	1.29839	42.479	0.20944	0	0	0
202	8.08	0	0	0	0	397	103	367	204	307	268	-0.779033	42.1327	0.20944	0	0	0
203	8.12	0	0	0	0	391	105	367	205	307	270	-2.85646	41.4403	0.20944	0	0	0
204	8.16	0	0	0	0	432	97	367	205	305	270	11.3393	44.2101	0.20944	0	0	0
205	8.2	0	0	0	0	432	98	367	205	306	268	11.3393	43.8639	0.20944	0	0	0
206	8.24	0	0	0	0	431	94	366	205	306	268	10.993	45.2489	0.20944	0	0	0
207	8.28	0	0	0	0	428	86	367	204	306	269	9.95432	48.0188	0.20944	0	0	0
208	8.32	0	0	0	0	425	87	367	204	307	269	8.9156	47.6725	0.20944	0	0	0
209	8.36	0	0	0	0	420	88	368	204	307	270	7.18442	47.3263	0.20944	0	0	0
210	8.4	0	0	0	0	419	86	368	204	307	270	6.83818	48.0188	0.20944	0	0	0
211	8.44	0	0	0	0	415	82	369	204	307	271	5.45323	49.4037	0.20944	0	0	0
212	8.48	0	0	0	0	414	79	369	203	307	271	5.107	50.4424	0.20944	0	0	0
213	8.52	0	0	0	0	412	77	370	203	307	272	4.41452	51.1349	0.20944	0	0	0
214	8.56	0	0	0	0	413	77	371	202	308	272	4.76076	51.1349	0.20944	0	0	0
215	8.6	0	0	0	0	413	78	372	202	309	272	4.76076	50.7887	0.20944	0	0	0
216	8.64	0	0	0	0	414	78	372	202	309	272	5.107	50.7887	0.20944	0	0	0
217	8.68	0	0	0	0	414	76	372	202	309	272	5.107	51.4811	0.20944	0	0	0
218	8.72	0	0	0	0	417	76	373	202	310	271	6.14571	51.4811	0.20944	0	0	0
219	8.76	0	0	0	0	418	76	373	202	310	272	6.49195	51.4811	0.20944	0	0	0
220	8.8	0	0	0	0	420	75	373	202	310	271	7.18442	51.8274	0.20944	0	0	0
221	8.84	0	0	0	0	424	75	373	201	310	272	8.56937	51.8274	0.20944	0	0	0
222	8.88	0	0	0	0	423	75	373	201	310	272	8.22313	51.8274	0.20944	0	0	0
223	8.92	0	0	0	0	421	75	373	201	310	271	7.53066	51.8274	0.20944	0	0	0
224	8.96	0	0	0	0	420	75	373	201	309	273	7.18442	51.8274	0.20944	0	0	0
225	9	0	0	0	0	418	75	373	201	310	272	6.49195	51.8274	0.20944	0	0	0
226	9.04	0	0	0	0	416	74	373	201	309	273	5.79947	52.1736	0.20944	0	0	0
227	9.08	0	0	0	0	416	74	373	201	310	271	5.79947	52.1736	0.20944	0	0	0
228	9.12	0	0	0	0	416	74	373	201	310	273	5.79947	52.1736	0.20944	0	0	0
229	9.16	0	0	0	0	418	74	373	201	311	272	6.49195	52.1736	0.20944	0	0	0
230	9.2	0	0	0	0	416	74	373	201	311	272	5.79947	52.1736	0.20944	0	0	0
231	9.24	0	0	0	0	415	74	374	201	311	272	5.45323	52.1736	0.20944	0	0	0
232	9.28	0	0	0	0	416	74	374	201	310	273	5.79947	52.1736	0.20944	0	0	0
233	9.32	0	0	0	0	416	74	374	201	310	273	5.79947	52.1736	0.20944	0	0	0
234	9.36	0	0	0	0	415	75	374	201	310	273	5.45323	51.8274	0.20944	0	0	0
235	9.4	0	0	0	0	414	76	373	201	310	273	5.107	51.4811	0.20944	0	0	0
236	9.44	0	0	0	0	413	77	373	201	310	273	4.76076	51.1349	0.20944	0	0	0
237	9.48	0	0	0	0	412	79	373	201	310	272	4.41452	50.4424	0.20944	0	0	0
238	9.52	0	0	0	0	411	81	372	201	310	272	4.06829	49.7499	0.20944	0	0	0
239	9.56	0	0	0	0	411	84	372	202	310	272	4.06829	48.7112	0.20944	0	0	0
240	9.6	0	1	1	0	411	87	371	203	310	272	4.06829	47.6725	0.20944	0	0	0
241	9.64	0.04	1	1	0	415	93	370	204	310	273	5.45323	45.5951	0.20944	0	0	0
242	9.68	0.08	1	1	0	420	100	369	205	311	271	7.18442	43.1714	0.20944	0	0	0
243	9.72	0.12	1	1	0	422	104	369	206	311	271	7.87689	41.7865	0.20944	0	0	0
244	9.76	0.16	1	1	0	423	104	369	206	313	270	8.22313	41.7865	0.20944	0	0	0
245	9.8	0.2	1	1	0	425	101	369	206	313	270	8.9156	42.8252	0.20944	0	0	0
246	9.84	0.2	1	1	0	428	100	370	205	313	271	9.95432	43.1714	0.20944	0	0	0
247	9.88	0.2	1	1	0	428	96	371	203	315	270	9.95432	44.5564	0.20944	0	0	0
248	9.92	0.2	1	1	0	430	92	372	202	315	270	10.6468	45.9413	0.20944	0	0	0
249	9.96	0.2	1	1	0	429	87	373	200	315	270	10.3006	47.6725	0.20944	0	0	0
250	10	0.2	1	1	0	429	87	373	199	316	270	10.3006	47.6725	0.20944	0	0	0
251	10.04	0.2	1	1	0	429	84	374	198	317	269	10.3006	48.7112	0.20944	0	0	0
252	10.08	0.2	1	1	0	431	80	375	197	319	268	10.993	50.0962	0.20944	0	0	0
253	10.12	0.2	1	1	0	432	72	376	195	321	266	11.3393	52.8661	0.20944	0	0	0
254	10.16	0.2	1	1	0	433	69	377	193	326	263	11.6855	53.9048	0.20944	0	0	0
255	10.2	0.2	1	1	0	432	69	379	190	328	263	11.3393	53.9048	0.20944	0	0	0
256	10.24	0.2	1	1	0	428	69	380	187	331	257	9.95432	53.9048	0.20944	0	0	0
257	10.28	0.2	1	1	0	399	63	381	183	336	253	-0.0865593	55.9822	0.20944	0	0	0
258	10.32	0.2	1	1	0	398	60	382	180	338	254	-0.432796	57.0209	0.20944	0	0	0
259	10.36	0.2	1	1	0	398	57	384	177	343	248	-0.432796	58.0596	0.20944	0	0	0
260	10.4	0.2	1	1	0	397	57	385	175	346	248	-0.779033	58.0596	0.20944	0	0	0
261	10.44	0.2	1	1	0	398	55	386	173	349	249	-0.432796	58.7521	0.20944	0	0	0
262	10.48	0.2	1	1	0	398	54	386	172	350	247	-0.432796	59.0983	0.20944	0	0	0
263	10.52	0.2	1	1	0	399	52	386	171	349	246	-0.0865593	59.7908	0.20944	0	0	0
264	10.56	0.2	1	1	0	398	52	387	170	349	246	-0.432796	59.7908	0.20944	0	0	0
265	10.6	0.2	1	1	0	398	50	387	169	349	246	-0.432796	60.4833	0.20944	0	0	0
266	10.64	0.2	0	0	0	399	49	387	168	349	246	-0.0865593	60.8295	0.20944	0	0	0
267	10.68	0.2	0	0	0	398	49	386	168	348	247	-0.432796	60.8295	0.20944	0	0	0
268	10.72	0.2	0	0	0	397	49	386	168	347	247	-0.779033	60.8295	0.20944	0	0	0
269	10.76	0.2	0	0	0	390	51	385	169	345	254	-3.20269	60.1371	0.20944	0	0	0
270	10.8	0.2	0	0	0	383	53	384	170	346	254	-5.62635	59.4446	0.20944	0	0	0
271	10.84	0.2	0	0	0	381	52	383	171	346	254	-6.31883	59.7908	0.20944	0	0	0
272	10.88	0.2	0	0	0	381	51	382	171	347	254	-6.31883	60.1371	0.20944	0	0	0
273	10.92	0.2	0	0	0	375	51	381	171	349	258	-8.39625	60.1371	0.20944	0	0	0
274	10.96	0.2	0	0	0	376	48	381	171	351	257	-8.05001	61.1758	0.20944	0	0	0
275	11	0.2	0	0	0	369	47	380	170	354	256	-10.4737	61.522	0.20944	0	0	0
276	11.04	0.2	0	0	0	362	49	379	169	354	260	-12.8973	60.8295	0.20944	0	0	0
277	11.08	0.2	0	0	0	358	49	378	168	357	259	-14.2823	60.8295	0.20944	0	0	0
278	11.12	0.2	0	0	0	346	53	376	168	358	258	-18.4371	59.4446	0.20944	0	0	0
279	11.16	0.2	0	0	0	340	54	374	167	362	260	-20.5145	59.0983	0.20944	0	0	0
280	11.2	0.2	0	0	0	335	54	373	166	363	260	-22.2457	59.0983	0.20944	0	0	0
281	11.24	0.2	0	0	0	332	55	371	166	363	259	-23.2844	58.7521	0.20944	0	0	0
282	11.28	0.2	0	0	0	330	54	370	165	364	259	-23.9769	59.0983	0.20944	0	0	0
283	11.32	0.2	0	0	0	329	52	368	164	364	259	-24.3232	59.7908	0.20944	0	0	0
284	11.36	0.2	0	0	0	327	51	367	163	364	262	-25.0156	60.1371	0.20944	0	0	0
285	11.4	0.2	0	0	0	329	48	367	162	364	260	-24.3232	61.1758	0.20944	0	0	0
286	11.44	0.2	0	0	0	330	46	366	162	364	260	-23.9769	61.8682	0.20944	0	0	0
287	11.48	0.2	0	0	0	330	45	366	161	364	260	-23.9769	62.2145	0.20944	0	0	0
288	11.52	0.2	0	0	0	333	42	366	160	364	260	-22.9382	63.2532	0.20944	0	0	0
289	11.56	0.2	0	0	0	332	42	366	160	363	252	-23.2844	63.2532	0.20944	0	0	0
290	11.6	0.2	0	0	0	330	46	366	160	363	260	-23.9769	61.8682	0.20944	0	0	0
291	11.64	0.2	0	0	0	331	47	367	160	364	260	-23.6307	61.522	0.20944	0	0	0
292	11.68	0.2	0	0	0	332	46	367	160	364	258	-23.2844	61.8682	0.20944	0	0	0
293	11.72	0.2	0	0	0	334	44	367	160	364	260	-22.592	62.5607	0.20944	0	0	0
294	11.76	0.2	0	0	0	334	44	367	160	364	260	-22.592	62.5607	0.20944	0	0	0
295	11.8	0.2	0	0	0	349	30	367	160	364	260	-17.3984	67.408	0.20944	0	0	0
296	11.84	0.2	0	0	0	349	31	367	159	364	260	-17.3984	67.0618	0.20944	0	0	0
297	11.88	0.2	0	0	0	351	36	367	159	361	256	-16.7059	65.3306	0.20944	0	0	0
298	11.92	0.2	0	0	0	359	44	366	162	355	265	-13.936	62.5607	0.20944	0	0	0
299	11.96	0.2	0	0	0	342	66	366	167	346	276	-19.8221	54.9435	0.20944	0	0	0
300	12	0.2	0	0	0	352	77	364	175	338	280	-16.3597	51.1349	0.20944	0	0	0
301	12.04	0.2	0	0	0	402	92	362	185	333	284	0.952152	45.9413	0.20944	0	0	0
302	12.08	0.2	0	0	0	409	112	359	196	323	286	3.37581	39.0166	0.20944	0	0	0
303	12.12	0.2	0	0	0	408	125	355	204	312	285	3.02957	34.5155	0.20944	0	0	0
304	12.16	0.2	0	0	0	413	134	351	211	301	283	4.76076	31.3994	0.20944	0	0	0
305	12.2	0.2	0	0	0	417	147	346	217	294	285	6.14571	26.8983	0.20944	0	0	0
306	12.24	0.2	0	0	0	424	176	341	221	287	286	8.56937	16.8574	0.20944	0	0	0
307	12.28	0.2	0	0	0	425	195	337	225	281	286	8.9156	10.2789	0.20944	0	0	0
308	12.32	0.2	0	0	0	424	204	333	229	274	282	8.56937	7.16278	0.20944	0	0	0
309	12.36	0.2	0	0	0	424	215	329	231	266	277	8.56937	3.35417	0.20944	0	0	0
310	12.4	0.2	0	0	0	424	223	327	232	262	272	8.56937	0.584275	0.20944	0	0	0
311	12.44	0.2	0	0	0	425	230	325	232	259	267	8.9156	-1.83938	0.20944	0	0	0
312	12.48	0.2	0	0	0	427	235	324	231	259	262	9.60808	-3.57057	0.20944	0	0	0
313	12.52	0.2	0	0	0	430	239	324	230	260	259	10.6468	-4.95552	0.20944	0	0	0
314	12.56	0.2	0	0	0	433	238	326	229	262	258	11.6855	-4.60928	0.20944	0	0	0
315	12.6	0.2	0	0	0	439	240	328	227	264	258	13.7629	-5.30176	0.20944	0	0	0
316	12.64	0.2	0	0	0	450	244	332	226	264	248	17.5715	-6.6867	0.20944	0	0	0
317	12.68	0.2	0	0	0	457	244	337	225	268	238	19.9952	-6.6867	0.20944	0	0	0
318	12.72	0.2	0	0	0	463	242	341	224	272	231	22.0726	-5.99423	0.20944	0	0	0
319	12.76	0.2	0	0	0	465	241	345	222	271	231	22.7651	-5.64799	0.20944	0	0	0
320	12.8	0.2	0	0	0	464	240	348	221	272	230	22.4188	-5.30176	0.20944	0	0	0
321	12.84	0.2	0	0	0	458	236	348	220	272	230	20.3414	-3.91681	0.20944	0	0	0
322	12.88	0.2	0	0	0	455	235	346	219	273	229	19.3027	-3.57057	0.20944	0	0	0
323	12.92	0.2	0	0	0	453	235	345	219	270	229	18.6102	-3.57057	0.20944	0	0	0
324	12.96	0.2	0	0	0	451	234	343	219	270	229	17.9178	-3.22433	0.20944	0	0	0
325	13	0.2	0	0	0	449	234	342	219	271	229	17.2253	-3.22433	0.20944	0	0	0
326	13.04	0.2	0	0	0	448	233	342	219	270	229	16.8791	-2.8781	0.20944	0	0	0
327	13.08	0.2	0	0	0	447	232	341	219	270	229	16.5328	-2.53186	0.20944	0	0	0
328	13.12	0.2	0	0	0	446	232	341	219	270	229	16.1866	-2.53186	0.20944	0	0	0
329	13.16	0.2	0	0	0	443	231	340	218	270	228	15.1479	-2.18562	0.20944	0	0	0
330	13.2	0.2	0	0	0	441	231	339	218	268	228	14.4554	-2.18562	0.20944	0	0	0
331	13.24	0.2	0	0	0	438	234	338	218	268	227	13.4167	-3.22433	0.20944	0	0	0
332	13.28	0.2	0	0	0	433	236	337	217	267	226	11.6855	-3.91681	0.20944	0	0	0
333	13.32	0.2	0	0	0	431	238	336	217	266	225	10.993	-4.60928	0.20944	0	0	0
334	13.36	0.2	0	0	0	430	242	335	217	264	224	10.6468	-5.99423	0.20944	0	0	0
335	13.4	0.2	0	0	0	431	246	334	216	264	223	10.993	-7.37918	0.20944	0	0	0
336	13.44	0.2	0	0	0	431	250	334	216	266	222	10.993	-8.76413	0.20944	0	0	0
337	13.48	0.2	0	0	0	431	252	335	216	266	221	10.993	-9.4566	0.20944	0	0	0
338	13.52	0.2	0	0	0	432	256	335	217	266	221	11.3393	-10.8415	0.20944	0	0	0
339	13.56	0.2	0	0	0	431	259	336	217	266	220	10.993	-11.8803	0.20944	0	0	0
340	13.6	0.2	0	0	0	426	260	336	216	265	218	9.26184	-12.2265	0.20944	0	0	0
341	13.64	0.2	0	0	0	424	261	335	216	267	214	8.56937	-12.5727	0.20944	0	0	0
342	13.68	0.2	0	0	0	420	268	335	216	266	213	7.18442	-14.9964	0.20944	0	0	0
343	13.72	0.2	0	0	0	410	276	334	215	266	211	3.72205	-17.7663	0.20944	0	0	0
344	13.76	0.2	0	0	0	403	281	334	214	267	207	1.29839	-19.4975	0.20944	0	0	0
345	13.8	0.2	0	0	0	399	284	335	214	268	202	-0.0865593	-20.5362	0.20944	0	0	0
346	13.84	0.2	0	0	0	396	288	336	213	271	194	-1.12527	-21.9211	0.20944	0	0	0
347	13.88	0.2	0	0	0	395	292	338	212	277	182	-1.47151	-23.3061	0.20944	0	0	0
348	13.92	0.2	0	0	0	387	300	341	210	286	168	-4.2414	-26.076	0.20944	0	0	0
349	13.96	0.2	0	0	0	380	305	345	209	296	160	-6.66506	-27.8072	0.20944	0	0	0
350	14	0.2	0	0	0	374	313	350	209	317	153	-8.74249	-30.5771	0.20944	0	0	0
351	14.04	0.2	0	0	0	374	313	354	210	328	148	-8.74249	-30.5771	0.20944	0	0	0
352	14.08	0.2	0	0	0	370	315	358	211	329	150	-10.1274	-31.2695	0.20944	0	0	0
353	14.12	0.2	0	0	0	366	318	361	212	329	151	-11.5124	-32.3082	0.20944	0	0	0
354	14.16	0.2	0	0	0	364	322	362	212	333	151	-12.2049	-33.6932	0.20944	0	0	0
355	14.2	0.2	0	0	0	362	322	365	213	342	151	-12.8973	-33.6932	0.20944	0	0	0
356	14.24	0.2	0	0	0	360	321	368	215	347	152	-13.5898	-33.347	0.20944	0	0	0
357	14.28	0.2	0	0	0	356	319	370	216	347	153	-14.9748	-32.6545	0.20944	0	0	0
358	14.32	0.2	0	0	0	350	320	372	217	346	152	-17.0522	-33.0007	0.20944	0	0	0
359	14.36	0.2	0	0	0	344	319	373	217	355	150	-19.1296	-32.6545	0.20944	0	0	0
360	14.4	0.2	0	0	0	334	312	374	217	371	151	-22.592	-30.2308	0.20944	0	0	0
361	14.44	0.2	0	0	0	328	309	376	218	378	157	-24.6694	-29.1921	0.20944	0	0	0
362	14.48	0.2	0	0	0	325	308	378	220	379	154	-25.7081	-28.8459	0.20944	0	0	0
363	14.52	0.2	0	0	0	321	304	379	222	384	153	-27.0931	-27.4609	0.20944	0	0	0
364	14.56	0.2	0	0	0	320	299	382	223	390	154	-27.4393	-25.7297	0.20944	0	0	0
365	14.6	0.2	0	0	0	319	292	385	223	399	156	-27.7855	-23.3061	0.20944	0	0	0
366	14.64	0.2	0	0	0	318	286	389	222	402	155	-28.1318	-21.2287	0.20944	0	0	0
367	14.68	0.2	0	0	0	314	276	392	220	406	152	-29.5167	-17.7663	0.20944	0	0	0
368	14.72	0.2	0	0	0	316	270	394	219	409	152	-28.8242	-15.6889	0.20944	0	0	0
369	14.76	0.2	0	0	0	315	265	394	217	415	156	-29.1705	-13.9577	0.20944	0	0	0
370	14.8	0.2	0	0	0	314	264	395	216	418	155	-29.5167	-13.6114	0.20944	0	0	0
371	14.84	0.2	0	0	0	313	262	396	215	421	156	-29.8629	-12.919	0.20944	0	0	0
372	14.88	0.2	0	0	0	308	260	395	215	422	155	-31.5941	-12.2265	0.20944	0	0	0
373	14.92	0.2	0	0	0	302	251	394	215	424	158	-33.6716	-9.11036	0.20944	0	0	0
374	14.96	0.2	0	0	0	297	249	393	216	427	161	-35.4027	-8.41789	0.20944	0	0	0
375	15	0.2	0	0	0	294	248	392	217	428	162	-36.4415	-8.07165	0.20944	0	0	0
376	15.04	0.2	0	0	0	288	246	390	218	429	164	-38.5189	-7.37918	0.20944	0	0	0
377	15.08	0.2	0	0	0	281	247	388	220	429	167	-40.9425	-7.72541	0.20944	0	0	0
378	15.12	0.2	0	0	0	276	247	385	221	429	169	-42.6737	-7.72541	0.20944	0	0	0
379	15.16	0.2	0	0	0	269	251	382	223	429	173	-45.0974	-9.11036	0.20944	0	0	0
380	15.2	0.2	0	0	0	262	252	379	225	430	175	-47.521	-9.4566	0.20944	0	0	0
381	15.24	0.2	0	0	0	263	255	376	227	431	178	-47.1748	-10.4953	0.20944	0	0	0
382	15.28	0.2	0	0	0	264	259	374	228	432	187	-46.8286	-11.8803	0.20944	0	0	0
383	15.32	0.2	0	0	0	263	260	371	230	434	193	-47.1748	-12.2265	0.20944	0	0	0
384	15.36	0.2	0	0	0	262	260	369	232	437	197	-47.521	-12.2265	0.20944	0	0	0
385	15.4	0.2	0	0	0	261	260	367	234	436	198	-47.8673	-12.2265	0.20944	0	0	0
386	15.44	0.2	0	0	0	255	257	366	236	436	202	-49.9447	-11.1878	0.20944	0	0	0
387	15.48	0.2	0	0	0	248	254	364	238	436	207	-52.3684	-10.1491	0.20944	0	0	0
388	15.52	0.2	0	0	0	242	256	361	239	432	213	-54.4458	-10.8415	0.20944	0	0	0
389	15.56	0.2	0	0	0	239	257	357	241	425	222	-55.4845	-11.1878	0.20944	0	0	0
390	15.6	0.2	0	0	0	232	262	353	242	426	217	-57.9081	-12.919	0.20944	0	0	0
391	15.64	0.2	0	0	0	227	268	349	244	420	216	-59.6393	-14.9964	0.20944	0	0	0
392	15.68	0.2	0	0	0	226	270	345	246	419	215	-59.9856	-15.6889	0.20944	0	0	0
393	15.72	0.2	0	0	0	227	276	343	247	418	215	-59.6393	-17.7663	0.20944	0	0	0
394	15.76	0.2	0	0	0	230	280	341	247	417	216	-58.6006	-19.1512	0.20944	0	0	0
395	15.8	0.2	0	0	0	234	282	340	248	416	218	-57.2157	-19.8437	0.20944	0	0	0
396	15.84	0.2	0	0	0	235	284	339	249	416	218	-56.8694	-20.5362	0.20944	0	0	0
397	15.88	0.2	0	0	0	238	290	339	249	415	219	-55.8307	-22.6136	0.20944	0	0	0
398	15.92	0.2	0	0	0	235	294	338	250	415	219	-56.8694	-23.9986	0.20944	0	0	0
399	15.96	0.2	0	0	0	233	302	337	251	415	219	-57.5619	-26.7685	0.20944	0	0	0
400	16	0.2	0	0	0	233	308	335	251	412	219	-57.5619	-28.8459	0.20944	0	0	0
401	16.04	0.2	0	0	0	232	315	334	252	413	218	-57.9081	-31.2695	0.20944	0	0	0
402	16.08	0.2	0	0	0	229	321	332	253	412	219	-58.9469	-33.347	0.20944	0	0	0
403	16.12	0.2	0	0	0	232	329	330	255	409	220	-57.9081	-36.1169	0.20944	0	0	0
404	16.16	0.2	0	0	0	231	336	327	257	405	221	-58.2544	-38.5405	0.20944	0	0	0
405	16.2	0.2	0	0	0	232	340	324	260	400	222	-57.9081	-39.9255	0.20944	0	0	0
406	16.24	0.2	0	0	0	253	359	321	263	397	222	-50.6372	-46.504	0.20944	0	0	0
407	16.28	0.2	0	0	0	253	362	319	267	394	219	-50.6372	-47.5427	0.20944	0	0	0
408	16.32	0.2	0	0	0	253	363	317	269	388	220	-50.6372	-47.8889	0.20944	0	0	0
409	16.36	0.2	0	0	0	252	364	316	271	387	220	-50.9834	-48.2352	0.20944	0	0	0
410	16.4	0.2	0	0	0	250	364	316	272	384	221	-51.6759	-48.2352	0.20944	0	0	0
411	16.44	0.2	0	0	0	249	364	315	273	381	223	-52.0221	-48.2352	0.20944	0	0	0
412	16.48	0.2	0	0	0	247	364	314	274	380	222	-52.7146	-48.2352	0.20944	0	0	0
413	16.52	0.2	0	0	0	245	365	312	275	378	223	-53.4071	-48.5814	0.20944	0	0	0
414	16.56	0.2	0	0	0	242	365	311	275	380	220	-54.4458	-48.5814	0.20944	0	0	0
415	16.6	0.2	0	0	0	240	365	310	275	380	223	-55.1383	-48.5814	0.20944	0	0	0
416	16.64	0.2	0	0	0	239	365	309	276	381	222	-55.4845	-48.5814	0.20944	0	0	0
417	16.68	0.2	0	0	0	236	365	309	276	382	220	-56.5232	-48.5814	0.20944	0	0	0
418	16.72	0.2	0	0	0	235	365	308	276	382	222	-56.8694	-48.5814	0.20944	0	0	0
419	16.76	0.2	0	0	0	234	364	308	277	384	221	-57.2157	-48.2352	0.20944	0	0	0
420	16.8	0.2	0	0	0	234	363	308	276	384	220	-57.2157	-47.8889	0.20944	0	0	0
421	16.84	0.2	0	0	0	234	358	310	276	386	223	-57.2157	-46.1577	0.20944	0	0	0
422	16.88	0.2	0	0	0	234	355	312	276	386	225	-57.2157	-45.119	0.20944	0	0	0
423	16.92	0.2	0	0	0	235	352	315	275	384	224	-56.8694	-44.0803	0.20944	0	0	0
424	16.96	0.2	0	0	0	233	350	317	275	382	225	-57.5619	-43.3878	0.20944	0	0	0
425	17	0.2	0	0	0	233	350	317	275	384	223	-57.5619	-43.3878	0.20944	0	0	0
426	17.04	0.2	0	0	0	230	348	317	275	384	222	-58.6006	-42.6954	0.20944	0	0	0
427	17.08	0.2	0	0	0	229	347	316	275	383	224	-58.9469	-42.3491	0.20944	0	0	0
428	17.12	0.2	0	0	0	227	347	316	275	382	224	-59.6393	-42.3491	0.20944	0	0	0
429	17.16	0.2	0	0	0	225	346	316	275	382	224	-60.3318	-42.0029	0.20944	0	0	0
430	17.2	0.2	0	0	0	223	346	315	275	384	224	-61.0243	-42.0029	0.20944	0	0	0
431	17.24	0.2	0	0	0	221	347	314	275	387	222	-61.7168	-42.3491	0.20944	0	0	0
432	17.28	0.2	0	0	0	224	349	314	274	392	220	-60.678	-43.0416	0.20944	0	0	0
433	17.32	0.2	0	0	0	234	352	316	274	394	219	-57.2157	-44.0803	0.20944	0	0	0
434	17.36	0.2	0	0	0	247	356	318	273	393	218	-52.7146	-45.4653	0.20944	0	0	0
435	17.4	0.2	0	0	0	229	335	321	273	392	217	-58.9469	-38.1943	0.20944	0	0	0
436	17.44	0.2	0	0	0	231	338	324	272	393	217	-58.2544	-39.233	0.20944	0	0	0
437	17.48	0.2	0	0	0	228	342	325	272	393	217	-59.2931	-40.6179	0.20944	0	0	0
438	17.52	0.2	0	0	0	240	356	326	272	392	215	-55.1383	-45.4653	0.20944	0	0	0
439	17.56	0.2	0	0	0	261	368	327	271	393	212	-47.8673	-49.6201	0.20944	0	0	0
440	17.6	0.2	0	0	0	275	370	329	270	395	204	-43.02	-50.3126	0.20944	0	0	0
441	17.64	0.2	0	0	0	278	374	331	268	396	203	-41.9812	-51.6975	0.20944	0	0	0
442	17.68	0.2	0	0	0	274	381	333	267	398	205	-43.3662	-54.1212	0.20944	0	0	0
443	17.72	0.2	0	0	0	273	388	334	268	399	204	-43.7124	-56.5448	0.20944	0	0	0
444	17.76	0.2	0	0	0	277	395	335	270	399	204	-42.3275	-58.9685	0.20944	0	0	0
445	17.8	0.2	0	0	0	281	399	336	272	399	201	-40.9425	-60.3535	0.20944	0	0	0
446	17.84	0.2	0	0	0	286	401	337	273	395	199	-39.2113	-61.0459	0.20944	0	0	0
447	17.88	0.2	0	0	0	291	401	337	273	387	198	-37.4802	-61.0459	0.20944	0	0	0
448	17.92	0.2	0	0	0	294	400	337	273	385	198	-36.4415	-60.6997	0.20944	0	0	0
449	17.96	0.2	0	0	0	298	399	336	274	383	198	-35.0565	-60.3535	0.20944	0	0	0
450	18	0.2	0	0	0	301	404	336	275	380	198	-34.0178	-62.0846	0.20944	0	0	0
451	18.04	0.2	0	0	0	304	411	336	276	374	197	-32.9791	-64.5083	0.20944	0	0	0
452	18.08	0.2	0	0	0	306	420	337	280	373	198	-32.2866	-67.6244	0.20944	0	0	0
453	18.12	0.2	0	0	0	307	427	338	284	372	200	-31.9404	-70.0481	0.20944	0	0	0
454	18.16	0.2	0	0	0	306	435	338	288	371	201	-32.2866	-72.818	0.20944	0	0	0
455	18.2	0.2	0	0	0	303	439	339	291	372	202	-33.3253	-74.2029	0.20944	0	0	0
456	18.24	0.2	0	0	0	299	440	340	293	371	201	-34.7103	-74.5492	0.20944	0	0	0
457	18.28	0.2	0	0	0	294	443	340	295	371	201	-36.4415	-75.5879	0.20944	0	0	0
458	18.32	0.2	0	0	0	291	441	339	295	372	201	-37.4802	-74.8954	0.20944	0	0	0
459	18.36	0.2	0	0	0	289	441	339	295	373	200	-38.1726	-74.8954	0.20944	0	0	0
460	18.4	0.2	0	0	0	287	438	339	294	373	200	-38.8651	-73.8567	0.20944	0	0	0
461	18.44	0.2	0	0	0	290	433	339	293	374	196	-37.8264	-72.1255	0.20944	0	0	0
462	18.48	0.2	0	0	0	301	420	340	289	375	186	-34.0178	-67.6244	0.20944	0	0	0
463	18.52	0.2	0	0	0	310	414	343	283	376	179	-30.9017	-65.547	0.20944	0	0	0
464	18.56	0.2	0	0	0	308	417	345	279	374	178	-31.5941	-66.5857	0.20944	0	0	0
465	18.6	0.2	0	0	0	307	417	347	276	375	180	-31.9404	-66.5857	0.20944	0	0	0
466	18.64	0.2	0	0	0	301	415	348	276	375	181	-34.0178	-65.8932	0.20944	0	0	0
467	18.68	0.2	0	0	0	295	413	348	277	375	180	-36.0952	-65.2008	0.20944	0	0	0
468	18.72	0.2	0	0	0	290	409	348	277	376	180	-37.8264	-63.8158	0.20944	0	0	0
469	18.76	0.2	0	0	0	288	403	348	276	378	176	-38.5189	-61.7384	0.20944	0	0	0
470	18.8	0.2	0	0	0	298	386	350	270	385	160	-35.0565	-55.8524	0.20944	0	0	0
471	18.84	0.2	0	0	0	306	359	355	260	392	148	-32.2866	-46.504	0.20944	0	0	0
472	18.88	0.2	0	0	0	322	350	361	247	391	141	-26.7468	-43.3878	0.20944	0	0	0
473	18.92	0.2	0	0	0	346	345	367	236	390	137	-18.4371	-41.6566	0.20944	0	0	0
474	18.96	0.2	0	0	0	371	341	372	228	391	133	-9.7812	-40.2717	0.20944	0	0	0
475	19	0.2	0	0	0	380	340	375	225	394	132	-6.66506	-39.9255	0.20944	0	0	0
476	19.04	0.2	0	0	0	379	333	377	222	394	131	-7.0113	-37.5018	0.20944	0	0	0
477	19.08	0.2	0	0	0	368	325	378	218	400	126	-10.8199	-34.7319	0.20944	0	0	0
478	19.12	0.2	0	0	0	353	313	380	211	408	122	-16.0135	-30.5771	0.20944	0	0	0
479	19.16	0.2	0	0	0	345	303	382	204	413	120	-18.7834	-27.1147	0.20944	0	0	0
480	19.2	0.2	0	0	0	327	287	384	199	417	121	-25.0156	-21.5749	0.20944	0	0	0
481	19.24	0.2	0	0	0	321	275	387	194	423	123	-27.0931	-17.4201	0.20944	0	0	0
482	19.28	0.2	0	0	0	322	269	390	192	430	125	-26.7468	-15.3426	0.20944	0	0	0
483	19.32	0.2	0	0	0	321	261	392	190	430	126	-27.0931	-12.5727	0.20944	0	0	0
484	19.36	0.2	0	0	0	315	252	394	188	434	123	-29.1705	-9.4566	0.20944	0	0	0
485	19.4	0.2	0	0	0	311	239	396	185	440	120	-30.5554	-4.95552	0.20944	0	0	0
486	19.44	0.2	0	0	0	309	230	397	181	448	118	-31.2479	-1.83938	0.20944	0	0	0
487	19.48	0.2	0	0	0	308	230	398	177	453	118	-31.5941	-1.83938	0.20944	0	0	0
488	19.52	0.2	0	0	0	312	225	399	174	453	118	-30.2092	-0.108199	0.20944	0	0	0
489	19.56	0.2	0	0	0	316	222	401	171	453	116	-28.8242	0.930512	0.20944	0	0	0
490	19.6	0.2	0	0	0	318	223	403	170	454	114	-28.1318	0.584275	0.20944	0	0	0
491	19.64	0.2	0	0	0	330	230	405	168	453	109	-23.9769	-1.83938	0.20944	0	0	0
492	19.68	0.2	0	0	0	346	233	407	166	453	105	-18.4371	-2.8781	0.20944	0	0	0
493	19.72	0.2	0	0	0	356	234	410	163	452	102	-14.9748	-3.22433	0.20944	0	0	0
494	19.76	0.2	0	0	0	362	229	413	160	455	99	-12.8973	-1.49315	0.20944	0	0	0
495	19.8	0.2	0	0	0	369	227	415	155	456	94	-10.4737	-0.800673	0.20944	0	0	0
496	19.84	0.2	0	0	0	361	217	417	150	455	85	-13.2436	2.6617	0.20944	0	0	0
497	19.88	0.2	0	0	0	375	224	419	146	458	80	-8.39625	0.238038	0.20944	0	0	0
498	19.92	0.2	0	0	0	375	224	421	141	470	61	-8.39625	0.238038	0.20944	0	0	0
499	19.96	0.2	0	0	0	361	219	423	138	463	78	-13.2436	1.96922	0.20944	0	0	0
500	20	0.2	0	0	0	341	212	424	138	471	93	-20.1683	4.39288	0.20944	0	0	0
501	20.04	0.2	0	0	0	336	212	424	137	473	90	-21.8995	4.39288	0.20944	0	0	0
502	20.08	0.2	0	0	0	333	216	422	138	461	67	-22.9382	3.00793	0.20944	0	0	0
503	20.12	0.2	0	0	0	329	217	420	139	463	67	-24.3232	2.6617	0.20944	0	0	0
504	20.16	0.2	0	0	0	326	218	419	139	462	75	-25.3619	2.31546	0.20944	0	0	0
505	20.2	0.2	0	0	0	322	217	418	140	467	82	-26.7468	2.6617	0.20944	0	0	0
506	20.24	0.2	0	0	0	321	220	416	142	469	84	-27.0931	1.62299	0.20944	0	0	0
507	20.28	0.2	0	0	0	311	215	414	144	472	85	-30.5554	3.35417	0.20944	0	0	0
508	20.32	0.2	0	0	0	300	212	412	146	475	86	-34.364	4.39288	0.20944	0	0	0
509	20.36	0.2	0	0	0	290	198	409	148	474	99	-37.8264	9.2402	0.20944	0	0	0
510	20.4	0.2	0	0	0	283	186	406	150	472	106	-40.2501	13.395	0.20944	0	0	0
511	20.44	0.2	0	0	0	276	179	402	153	464	114	-42.6737	15.8187	0.20944	0	0	0
512	20.48	0.2	0	0	0	274	170	397	155	463	117	-43.3662	18.9348	0.20944	0	0	0
513	20.52	0.2	0	0	0	273	156	393	157	460	119	-43.7124	23.7822	0.20944	0	0	0
514	20.56	0.2	0	0	0	275	142	388	159	456	122	-43.02	28.6295	0.20944	0	0	0
515	20.6	0.2	0	0	0	267	135	383	159	452	125	-45.7899	31.0531	0.20944	0	0	0
516	20.64	0.2	0	0	0	257	133	377	159	449	131	-49.2522	31.7456	0.20944	0	0	0
517	20.68	0.2	0	0	0	249	129	370	160	442	145	-52.0221	33.1306	0.20944	0	0	0
518	20.72	0.2	0	0	0	241	127	362	161	438	154	-54.792	33.823	0.20944	0	0	0
519	20.76	0.2	0	0	0	234	125	355	162	432	161	-57.2157	34.5155	0.20944	0	0	0
520	20.8	0.2	0	0	0	228	124	349	162	426	164	-59.2931	34.8617	0.20944	0	0	0
521	20.84	0.2	0	0	0	218	125	344	163	419	164	-62.7555	34.5155	0.20944	0	0	0
522	20.88	0.2	0	0	0	212	125	338	163	415	162	-64.8329	34.5155	0.20944	0	0	0
523	20.92	0.2	0	0	0	214	127	334	163	413	160	-64.1404	33.823	0.20944	0	0	0
524	20.96	0.2	0	0	0	221	130	331	163	411	160	-61.7168	32.7843	0.20944	0	0	0
525	21	0.2	0	0	0	226	133	330	163	411	160	-59.9856	31.7456	0.20944	0	0	0
526	21.04	0.2	0	0	0	229	135	331	163	410	160	-58.9469	31.0531	0.20944	0	0	0
527	21.08	0.2	0	0	0	230	136	332	163	410	160	-58.6006	30.7069	0.20944	0	0	0
528	21.12	0.2	0	0	0	230	137	333	163	410	161	-58.6006	30.3607	0.20944	0	0	0
529	21.16	0.2	0	0	0	228	148	333	163	409	162	-59.2931	26.5521	0.20944	0	0	0
530	21.2	0.2	0	0	0	228	163	333	163	408	162	-59.2931	21.3585	0.20944	0	0	0
531	21.24	0.2	0	0	0	227	171	333	163	410	161	-59.6393	18.5886	0.20944	0	0	0
532	21.28	0.2	0	0	0	225	178	333	163	409	162	-60.3318	16.1649	0.20944	0	0	0
533	21.32	0.2	0	0	0	223	184	332	163	409	162	-61.0243	14.0875	0.20944	0	0	0
534	21.36	0.2	0	0	0	221	186	332	164	407	162	-61.7168	13.395	0.20944	0	0	0
535	21.4	0.2	0	0	0	218	186	332	164	409	161	-62.7555	13.395	0.20944	0	0	0
536	21.44	0.2	0	0	0	217	186	331	165	410	161	-63.1017	13.395	0.20944	0	0	0
537	21.48	0.2	0	0	0	217	184	331	165	410	161	-63.1017	14.0875	0.20944	0	0	0
538	21.52	0.2	0	0	0	214	179	331	165	407	162	-64.1404	15.8187	0.20944	0	0	0
539	21.56	0.2	0	0	0	213	179	331	164	409	161	-64.4867	15.8187	0.20944	0	0	0
540	21.6	0.2	0	0	0	217	186	331	164	409	161	-63.1017	13.395	0.20944	0	0	0
541	21.64	0.2	0	0	0	220	190	331	164	409	161	-62.063	12.0101	0.20944	0	0	0
542	21.68	0.2	0	0	0	219	194	330	164	409	161	-62.4092	10.6252	0.20944	0	0	0
543	21.72	0.2	0	0	0	220	200	330	164	408	161	-62.063	8.54773	0.20944	0	0	0
544	21.76	0.2	0	0	0	221	202	330	164	409	161	-61.7168	7.85525	0.20944	0	0	0
545	21.8	0.2	0	0	0	221	203	330	164	408	161	-61.7168	7.50902	0.20944	0	0	0
546	21.84	0.2	0	0	0	222	205	330	165	409	161	-61.3705	6.81654	0.20944	0	0	0
547	21.88	0.2	0	0	0	224	206	330	165	409	161	-60.678	6.47031	0.20944	0	0	0
548	21.92	0.2	0	0	0	226	208	330	165	410	160	-59.9856	5.77783	0.20944	0	0	0
549	21.96	0.2	0	0	0	227	209	330	165	409	161	-59.6393	5.43159	0.20944	0	0	0
550	22	0.2	0	0	0	227	212	329	165	408	161	-59.6393	4.39288	0.20944	0	0	0
551	22.04	0.2	0	0	0	226	217	329	165	408	160	-59.9856	2.6617	0.20944	0	0	0
552	22.08	0.2	0	0	0	224	219	329	165	409	159	-60.678	1.96922	0.20944	0	0	0
553	22.12	0.2	0	0	0	223	222	328	165	408	158	-61.0243	0.930512	0.20944	0	0	0
554	22.16	0.2	0	0	0	226	227	327	166	407	157	-59.9856	-0.800673	0.20944	0	0	0
555	22.2	0.2	0	0	0	231	232	327	166	408	156	-58.2544	-2.53186	0.20944	0	0	0
556	22.24	0.2	0	0	0	240	240	327	166	406	154	-55.1383	-5.30176	0.20944	0	0	0
557	22.28	0.2	0	0	0	247	249	326	166	405	152	-52.7146	-8.41789	0.20944	0	0	0
558	22.32	0.2	0	0	0	254	254	326	167	404	150	-50.2909	-10.1491	0.20944	0	0	0
559	22.36	0.2	0	0	0	258	261	325	169	400	146	-48.906	-12.5727	0.20944	0	0	0
560	22.4	0.2	0	0	0	254	266	323	171	391	140	-50.2909	-14.3039	0.20944	0	0	0
561	22.44	0.2	0	0	0	252	274	319	174	380	136	-50.9834	-17.0738	0.20944	0	0	0
562	22.48	0.2	0	0	0	249	281	314	177	368	131	-52.0221	-19.4975	0.20944	0	0	0
563	22.52	0.2	0	0	0	248	288	308	180	358	124	-52.3684	-21.9211	0.20944	0	0	0
564	22.56	0.2	0	0	0	249	296	302	182	347	118	-52.0221	-24.691	0.20944	0	0	0
565	22.6	0.2	0	0	0	251	307	297	184	340	116	-51.3296	-28.4996	0.20944	0	0	0
566	22.64	0.2	0	0	0	252	317	293	187	332	118	-50.9834	-31.962	0.20944	0	0	0
567	22.68	0.2	0	0	0	255	331	290	192	327	121	-49.9447	-36.8093	0.20944	0	0	0
568	22.72	0.2	0	0	0	258	346	289	199	322	126	-48.906	-42.0029	0.20944	0	0	0
569	22.76	0.2	0	0	0	257	354	288	207	315	131	-49.2522	-44.7728	0.20944	0	0	0
570	22.8	0.2	0	0	0	259	357	287	216	304	139	-48.5597	-45.8115	0.20944	0	0	0
571	22.84	0.2	0	0	0	261	358	287	224	302	144	-47.8673	-46.1577	0.20944	0	0	0
572	22.88	0.2	0	0	0	265	360	287	231	300	149	-46.4823	-46.8502	0.20944	0	0	0
573	22.92	0.2	0	0	0	265	363	287	236	300	153	-46.4823	-47.8889	0.20944	0	0	0
574	22.96	0.2	0	0	0	267	370	286	241	296	158	-45.7899	-50.3126	0.20944	0	0	0
575	23	0.2	0	0	0	268	371	286	246	294	166	-45.4436	-50.6588	0.20944	0	0	0
576	23.04	0.2	0	0	0	292	373	287	250	298	172	-37.1339	-51.3513	0.20944	0	0	0
577	23.08	0.2	0	0	0	289	376	288	253	300	177	-38.1726	-52.39	0.20944	0	0	0
578	23.12	0.2	0	0	0	286	376	289	255	302	180	-39.2113	-52.39	0.20944	0	0	0
579	23.16	0.2	0	0	0	284	375	289	256	301	178	-39.9038	-52.0438	0.20944	0	0	0
580	23.2	0.2	0	0	0	283	376	289	257	300	179	-40.2501	-52.39	0.20944	0	0	0
581	23.24	0.2	0	0	0	281	376	289	257	301	180	-40.9425	-52.39	0.20944	0	0	0
582	23.28	0.2	0	0	0	278	376	288	257	300	180	-41.9812	-52.39	0.20944	0	0	0
583	23.32	0.2	0	0	0	277	377	288	258	300	180	-42.3275	-52.7362	0.20944	0	0	0
584	23.36	0.2	0	0	0	276	376	287	258	299	180	-42.6737	-52.39	0.20944	0	0	0
585	23.4	0.2	0	0	0	273	378	287	258	300	179	-43.7124	-53.0825	0.20944	0	0	0
586	23.44	0.2	0	0	0	272	376	286	258	301	178	-44.0587	-52.39	0.20944	0	0	0
587	23.48	0.2	0	0	0	272	374	286	258	300	178	-44.0587	-51.6975	0.20944	0	0	0
588	23.52	0.2	0	0	0	270	371	286	257	300	178	-44.7511	-50.6588	0.20944	0	0	0
589	23.56	0.2	0	0	0	268	369	287	256	299	180	-45.4436	-49.9663	0.20944	0	0	0
590	23.6	0.2	0	0	0	268	368	286	255	299	182	-45.4436	-49.6201	0.20944	0	0	0
591	23.64	0.2	0	0	0	266	367	286	254	298	183	-46.1361	-49.2739	0.20944	0	0	0
592	23.68	0.2	0	0	0	265	368	285	255	295	180	-46.4823	-49.6201	0.20944	0	0	0
593	23.72	0.2	0	0	0	267	366	284	254	290	170	-45.7899	-48.9276	0.20944	0	0	0
594	23.76	0.2	0	0	0	268	366	284	253	289	164	-45.4436	-48.9276	0.20944	0	0	0
595	23.8	0.2	0	0	0	271	366	285	251	289	163	-44.4049	-48.9276	0.20944	0	0	0
596	23.84	0.2	0	0	0	272	363	286	249	289	162	-44.0587	-47.8889	0.20944	0	0	0
597	23.88	0.2	0	0	0	277	363	288	248	289	159	-42.3275	-47.8889	0.20944	0	0	0
598	23.92	0.2	0	0	0	285	362	289	247	291	159	-39.5576	-47.5427	0.20944	0	0	0
599	23.96	0.2	0	0	0	299	355	290	245	293	158	-34.7103	-45.119	0.20944	0	0	0
600	24	0.2	0	0	0	310	345	291	242	294	155	-30.9017	-41.6566	0.20944	0	0	0
601	24.04	0.2	0	0	0	319	334	292	238	293	150	-27.7855	-37.848	0.20944	0	0	0
602	24.08	0.2	0	0	0	325	327	293	234	293	149	-25.7081	-35.4244	0.20944	0	0	0
603	24.12	0.2	0	0	0	333	320	295	229	294	148	-22.9382	-33.0007	0.20944	0	0	0
604	24.16	0.2	0	0	0	336	318	296	226	292	147	-21.8995	-32.3082	0.20944	0	0	0
605	24.2	0.2	0	0	0	340	319	298	224	290	148	-20.5145	-32.6545	0.20944	0	0	0
606	24.24	0.2	0	0	0	341	319	299	224	290	149	-20.1683	-32.6545	0.20944	0	0	0
607	24.28	0.2	0	0	0	342	321	299	224	290	150	-19.8221	-33.347	0.20944	0	0	0
608	24.32	0.2	0	0	0	345	321	300	225	290	150	-18.7834	-33.347	0.20944	0	0	0
609	24.36	0.2	0	0	0	359	314	300	226	288	151	-13.936	-30.9233	0.20944	0	0	0
610	24.4	0.2	0	0	0	369	309	299	228	284	153	-10.4737	-29.1921	0.20944	0	0	0
611	24.44	0.2	0	0	0	377	307	299	230	276	155	-7.70377	-28.4996	0.20944	0	0	0
612	24.48	0.2	0	0	0	382	304	298	232	270	158	-5.97259	-27.4609	0.20944	0	0	0
613	24.52	0.2	0	0	0	386	302	298	233	270	159	-4.58764	-26.7685	0.20944	0	0	0
614	24.56	0.2	0	0	0	391	305	300	234	268	161	-2.85646	-27.8072	0.20944	0	0	0
615	24.6	0.2	0	0	0	402	310	302	236	265	165	0.952152	-29.5384	0.20944	0	0	0
616	24.64	0.2	0	0	0	412	318	306	239	261	175	4.41452	-32.3082	0.20944	0	0	0
617	24.68	0.2	0	0	0	419	325	311	244	261	193	6.83818	-34.7319	0.20944	0	0	0
618	24.72	0.2	0	0	0	426	331	317	251	265	208	9.26184	-36.8093	0.20944	0	0	0
619	24.76	0.2	0	0	0	436	337	324	258	270	220	12.7242	-38.8868	0.20944	0	0	0
620	24.8	0.2	0	0	0	446	341	331	264	275	229	16.1866	-40.2717	0.20944	0	0	0
621	24.84	0.2	0	0	0	455	342	338	271	279	235	19.3027	-40.6179	0.20944	0	0	0
622	24.88	0.2	0	0	0	463	345	344	277	282	243	22.0726	-41.6566	0.20944	0	0	0
623	24.92	0.2	0	0	0	468	344	349	281	282	246	23.8038	-41.3104	0.20944	0	0	0
624	24.96	0.2	0	0	0	467	342	352	283	282	246	23.4576	-40.6179	0.20944	0	0	0
625	25	0.2	0	0	0	464	338	354	284	282	246	22.4188	-39.233	0.20944	0	0	0
626	25.04	0.2	0	0	0	462	335	354	284	282	246	21.7264	-38.1943	0.20944	0	0	0
627	25.08	0.2	0	0	0	459	337	354	283	282	246	20.6877	-38.8868	0.20944	0	0	0
628	25.12	0.2	0	0	0	459	337	354	283	283	246	20.6877	-38.8868	0.20944	0	0	0
629	25.16	0.2	0	0	0	458	337	353	283	284	246	20.3414	-38.8868	0.20944	0	0	0
630	25.2	0.2	0	0	0	459	337	353	283	283	246	20.6877	-38.8868	0.20944	0	0	0
631	25.24	0.2	0	0	0	459	339	353	283	284	246	20.6877	-39.5792	0.20944	0	0	0
632	25.28	0.2	0	0	0	458	339	353	283	284	246	20.3414	-39.5792	0.20944	0	0	0
633	25.32	0.2	0	0	0	459	339	353	283	284	246	20.6877	-39.5792	0.20944	0	0	0
634	25.36	0.2	0	0	0	459	339	353	283	284	246	20.6877	-39.5792	0.20944	0	0	0
635	25.4	0.2	0	0	0	459	339	353	283	284	246	20.6877	-39.5792	0.20944	0	0	0
636	25.44	0.2	0	0	0	459	340	353	283	284	246	20.6877	-39.9255	0.20944	0	0	0
637	25.48	0.2	0	0	0	459	341	353	283	284	246	20.6877	-40.2717	0.20944	0	0	0
638	25.52	0.2	0	0	0	459	342	353	283	283	245	20.6877	-40.6179	0.20944	0	0	0
639	25.56	0.2	0	0	0	459	343	353	283	283	245	20.6877	-40.9642	0.20944	0	0	0
640	25.6	0.2	0	0	0	464	338	353	283	283	245	22.4188	-39.233	0.20944	0	0	0
641	25.64	0.2	0	0	0	469	326	353	283	282	246	24.15	-35.0781	0.20944	0	0	0
642	25.68	0.2	0	0	0	473	322	353	284	284	247	25.535	-33.6932	0.20944	0	0	0
643	25.72	0.2	0	0	0	477	320	354	284	283	247	26.9199	-33.0007	0.20944	0	0	0
644	25.76	0.2	0	0	0	482	317	355	285	282	247	28.6511	-31.962	0.20944	0	0	0
645	25.8	0.2	0	0	0	486	319	356	286	282	248	30.0361	-32.6545	0.20944	0	0	0
646	25.84	0.2	0	0	0	488	322	357	286	282	249	30.7285	-33.6932	0.20944	0	0	0
647	25.88	0.2	0	0	0	489	325	358	287	281	249	31.0748	-34.7319	0.20944	0	0	0
648	25.92	0.2	0	0	0	489	328	359	287	281	249	31.0748	-35.7706	0.20944	0	0	0
649	25.96	0.2	0	0	0	489	328	360	287	281	249	31.0748	-35.7706	0.20944	0	0	0
650	26	0.2	0	0	0	489	326	360	288	281	249	31.0748	-35.0781	0.20944	0	0	0
651	26.04	0.2	0	0	0	489	324	360	288	282	249	31.0748	-34.3857	0.20944	0	0	0
652	26.08	0.2	0	0	0	489	322	359	288	282	250	31.0748	-33.6932	0.20944	0	0	0
653	26.12	0.2	0	0	0	489	320	359	287	281	249	31.0748	-33.0007	0.20944	0	0	0
654	26.16	0.2	0	0	0	488	319	359	287	282	250	30.7285	-32.6545	0.20944	0	0	0
655	26.2	0.2	0	0	0	488	317	359	287	282	250	30.7285	-31.962	0.20944	0	0	0
656	26.24	0.2	0	0	0	486	315	359	287	281	249	30.0361	-31.2695	0.20944	0	0	0
657	26.28	0.2	0	0	0	482	313	359	286	281	249	28.6511	-30.5771	0.20944	0	0	0
658	26.32	0.2	0	0	0	478	310	358	286	281	250	27.2662	-29.5384	0.20944	0	0	0
659	26.36	0.2	0	0	0	473	302	357	286	281	250	25.535	-26.7685	0.20944	0	0	0
660	26.4	0.2	0	0	0	466	298	355	285	281	250	23.1113	-25.3835	0.20944	0	0	0
661	26.44	0.2	0	0	0	461	293	354	284	280	250	21.3801	-23.6523	0.20944	0	0	0
662	26.48	0.2	1	1	0	459	293	352	284	281	250	20.6877	-23.6523	0.20944	0	0	0
663	26.52	0.2	1	1	0	459	293	351	283	281	251	20.6877	-23.6523	0.20944	0	0	0
664	26.56	0.2	1	1	0	461	293	351	282	281	252	21.3801	-23.6523	0.20944	0	0	0
665	26.6	0.2	1	1	0	464	294	351	282	281	252	22.4188	-23.9986	0.20944	0	0	0
666	26.64	0.2	1	1	0	470	295	353	283	282	252	24.4963	-24.3448	0.20944	0	0	0
667	26.68	0.2	1	1	0	478	295	355	283	283	255	27.2662	-24.3448	0.20944	0	0	0
668	26.72	0.2	1	1	0	488	292	359	284	284	259	30.7285	-23.3061	0.20944	0	0	0
669	26.76	0.2	1	1	0	499	284	364	284	288	269	34.5371	-20.5362	0.20944	0	0	0
670	26.8	0.2	1	1	0	507	280	372	284	299	280	37.307	-19.1512	0.20944	0	0	0
671	26.84	0.2	1	1	0	514	275	380	283	305	285	39.7307	-17.4201	0.20944	0	0	0
672	26.88	0.2	1	1	0	522	269	388	281	308	286	42.5006	-15.3426	0.20944	0	0	0
673	26.92	0.2	1	1	0	532	262	395	280	316	291	45.963	-12.919	0.20944	0	0	0
674	26.96	0.2	1	1	0	540	257	400	279	322	298	48.7329	-11.1878	0.20944	0	0	0
675	27	0.2	1	1	0	546	254	405	278	322	300	50.8103	-10.1491	0.20944	0	0	0
676	27.04	0.2	1	1	0	551	255	409	277	324	299	52.5415	-10.4953	0.20944	0	0	0
677	27.08	0.2	1	1	0	554	257	412	275	324	297	53.5802	-11.1878	0.20944	0	0	0
678	27.12	0.2	1	1	0	559	259	414	274	324	296	55.3114	-11.8803	0.20944	0	0	0
679	27.16	0.2	1	1	0	561	263	415	274	325	296	56.0038	-13.2652	0.20944	0	0	0
680	27.2	0.2	1	1	0	560	267	415	274	322	298	55.6576	-14.6502	0.20944	0	0	0
681	27.24	0.2	1	1	0	561	270	415	274	322	297	56.0038	-15.6889	0.20944	0	0	0
682	27.28	0.2	1	1	0	561	272	415	275	320	297	56.0038	-16.3813	0.20944	0	0	0
683	27.32	0.2	1	1	0	555	269	414	275	320	297	53.9264	-15.3426	0.20944	0	0	0
684	27.36	0.2	1	1	0	548	265	412	276	318	298	51.5028	-13.9577	0.20944	0	0	0
685	27.4	0.2	1	1	0	543	260	410	276	316	299	49.7716	-12.2265	0.20944	0	0	0
686	27.44	0.2	1	1	0	539	253	408	276	316	300	48.3866	-9.80284	0.20944	0	0	0
687	27.48	0.2	1	1	0	528	241	405	276	316	300	44.578	-5.64799	0.20944	0	0	0
688	27.52	0.2	0	0	0	511	232	402	277	312	300	38.692	-2.53186	0.20944	0	0	0
689	27.56	0.2	0	0	0	498	231	398	277	310	301	34.1909	-2.18562	0.20944	0	0	0
690	27.6	0.2	0	0	0	485	228	393	277	308	302	29.6898	-1.14691	0.20944	0	0	0
691	27.64	0.2	0	0	0	473	224	388	278	305	304	25.535	0.238038	0.20944	0	0	0
692	27.68	0.2	0	0	0	462	220	384	279	304	304	21.7264	1.62299	0.20944	0	0	0
693	27.72	0.2	0	0	0	457	215	380	279	304	305	19.9952	3.35417	0.20944	0	0	0
694	27.76	0.2	0	0	0	458	209	378	278	304	308	20.3414	5.43159	0.20944	0	0	0
695	27.8	0.2	0	0	0	458	200	377	277	308	308	20.3414	8.54773	0.20944	0	0	0
696	27.84	0.2	0	0	0	457	191	378	274	310	308	19.9952	11.6639	0.20944	0	0	0
697	27.88	0.2	0	0	0	450	182	381	272	312	307	17.5715	14.78	0.20944	0	0	0
698	27.92	0.2	0	0	0	447	173	383	269	315	307	16.5328	17.8961	0.20944	0	0	0
699	27.96	0.2	0	0	0	446	162	386	266	319	307	16.1866	21.7047	0.20944	0	0	0
700	28	0.2	0	0	0	448	152	389	263	327	307	16.8791	25.1671	0.20944	0	0	0
701	28.04	0.2	0	0	0	453	144	394	259	339	307	18.6102	27.937	0.20944	0	0	0
702	28.08	0.2	0	0	0	457	134	402	254	354	302	19.9952	31.3994	0.20944	0	0	0
703	28.12	0.2	0	0	0	459	125	409	247	360	304	20.6877	34.5155	0.20944	0	0	0
704	28.16	0.2	0	0	0	458	115	415	240	374	301	20.3414	37.9779	0.20944	0	0	0
705	28.2	0.2	0	0	0	457	105	420	233	384	300	19.9952	41.4403	0.20944	0	0	0
706	28.24	0.2	0	0	0	455	104	422	227	387	300	19.3027	41.7865	0.20944	0	0	0
707	28.28	0.2	0	0	0	455	106	423	224	387	300	19.3027	41.094	0.20944	0	0	0
708	28.32	0.2	0	0	0	456	110	423	224	387	300	19.649	39.7091	0.20944	0	0	0
709	28.36	0.2	0	0	0	457	113	423	224	386	301	19.9952	38.6704	0.20944	0	0	0
710	28.4	0.2	0	0	0	458	116	423	225	386	302	20.3414	37.6316	0.20944	0	0	0
711	28.44	0.2	0	0	0	457	118	423	226	386	302	19.9952	36.9392	0.20944	0	0	0
712	28.48	0.2	0	0	0	454	116	423	227	386	302	18.9565	37.6316	0.20944	0	0	0
713	28.52	0.2	0	0	0	447	115	423	227	387	301	16.5328	37.9779	0.20944	0	0	0
714	28.56	0.2	0	0	0	437	116	422	228	387	302	13.0704	37.6316	0.20944	0	0	0
715	28.6	0.2	0	0	0	431	117	422	229	387	304	10.993	37.2854	0.20944	0	0	0
716	28.64	0.2	0	0	0	428	119	421	230	387	305	9.95432	36.5929	0.20944	0	0	0
717	28.68	0.2	0	0	0	423	124	419	233	389	309	8.22313	34.8617	0.20944	0	0	0
718	28.72	0.2	0	0	0	408	130	418	235	391	312	3.02957	32.7843	0.20944	0	0	0
719	28.76	0.2	0	0	0	396	133	417	238	392	314	-1.12527	31.7456	0.20944	0	0	0
720	28.8	0.2	0	0	0	388	134	416	239	396	314	-3.89517	31.3994	0.20944	0	0	0
721	28.84	0.2	0	0	0	382	134	416	239	398	314	-5.97259	31.3994	0.20944	0	0	0
722	28.88	0.2	0	0	0	376	133	416	239	402	314	-8.05001	31.7456	0.20944	0	0	0
723	28.92	0.2	0	0	0	374	133	416	238	405	315	-8.74249	31.7456	0.20944	0	0	0
724	28.96	0.2	0	0	0	370	134	415	237	408	316	-10.1274	31.3994	0.20944	0	0	0
725	29	0.2	0	0	0	364	133	415	236	409	314	-12.2049	31.7456	0.20944	0	0	0
726	29.04	0.2	0	0	0	358	132	414	235	411	311	-14.2823	32.0919	0.20944	0	0	0
727	29.08	0.2	0	0	0	349	136	413	234	412	310	-17.3984	30.7069	0.20944	0	0	0
728	29.12	0.2	0	0	0	336	139	412	231	416	310	-21.8995	29.6682	0.20944	0	0	0
729	29.16	0.2	0	0	0	326	134	411	228	425	307	-25.3619	31.3994	0.20944	0	0	0
730	29.2	0.2	0	0	0	319	129	409	224	435	300	-27.7855	33.1306	0.20944	0	0	0
731	29.24	0.2	0	0	0	314	124	406	220	442	290	-29.5167	34.8617	0.20944	0	0	0
732	29.28	0.2	0	0	0	309	122	404	215	444	282	-31.2479	35.5542	0.20944	0	0	0
733	29.32	0.2	0	0	0	305	122	402	210	446	280	-32.6328	35.5542	0.20944	0	0	0
734	29.36	0.2	0	0	0	301	122	399	207	446	274	-34.0178	35.5542	0.20944	0	0	0
735	29.4	0.2	0	0	0	295	119	396	203	446	268	-36.0952	36.5929	0.20944	0	0	0
736	29.44	0.2	0	0	0	286	112	392	199	443	260	-39.2113	39.0166	0.20944	0	0	0
737	29.48	0.2	0	0	0	275	105	387	194	439	251	-43.02	41.4403	0.20944	0	0	0
738	29.52	0.2	0	0	0	264	98	381	187	437	242	-46.8286	43.8639	0.20944	0	0	0
739	29.56	0.2	0	0	0	255	94	375	181	434	235	-49.9447	45.2489	0.20944	0	0	0
740	29.6	0.2	0	0	0	244	90	368	175	430	227	-53.7533	46.6338	0.20944	0	0	0
741	29.64	0.2	0	0	0	236	84	360	171	424	216	-56.5232	48.7112	0.20944	0	0	0
742	29.68	0.2	0	0	0	228	78	353	167	422	210	-59.2931	50.7887	0.20944	0	0	0
743	29.72	0.2	0	0	0	224	73	346	165	423	207	-60.678	52.5198	0.20944	0	0	0
744	29.76	0.2	0	0	0	nan	nan	341	162	422	207	nan	nan	0.20944	0	0	0
745	29.8	0.2	0	0	0	nan	nan	336	159	421	206	nan	nan	0.20944	0	0	0
746	29.84	0.2	0	0	0	nan	nan	336	160	421	205	nan	nan	0.20944	0	0	0
747	29.88	0.2	0	0	0	227	68	338	161	421	204	-59.6393	54.251	0.20944	0	0	0
748	29.92	0.2	0	0	0	232	68	338	161	423	205	-57.9081	54.251	0.20944	0	0	0
749	29.96	0.2	0	0	0	234	76	339	162	426	206	-57.2157	51.4811	0.20944	0	0	0
750	30	0.2	0	0	0	235	99	342	163	435	207	-56.8694	43.5177	0.20944	0	0	0
751	30.04	0.2	0	0	0	241	129	348	166	443	206	-54.792	33.1306	0.20944	0	0	0
752	30.08	0.2	0	0	0	244	149	355	170	445	204	-53.7533	26.2058	0.20944	0	0	0
753	30.12	0.2	0	0	0	243	157	360	174	446	204	-54.0995	23.4359	0.20944	0	0	0
754	30.16	0.2	0	0	0	243	158	363	176	447	202	-54.0995	23.0897	0.20944	0	0	0
755	30.2	0.2	0	0	0	246	169	364	177	448	200	-53.0608	19.2811	0.20944	0	0	0
756	30.24	0.2	0	0	0	249	178	366	177	453	194	-52.0221	16.1649	0.20944	0	0	0
757	30.28	0.2	0	0	0	253	182	368	177	455	192	-50.6372	14.78	0.20944	0	0	0
758	30.32	0.2	0	0	0	255	188	370	178	455	192	-49.9447	12.7026	0.20944	0	0	0
759	30.36	0.2	0	0	0	256	193	372	179	456	191	-49.5985	10.9714	0.20944	0	0	0
760	30.4	0.2	0	0	0	257	197	373	180	456	189	-49.2522	9.58644	0.20944	0	0	0
761	30.44	0.2	0	0	0	262	209	373	181	456	185	-47.521	5.43159	0.20944	0	0	0
762	30.48	0.2	0	0	0	265	222	374	181	457	182	-46.4823	0.930512	0.20944	0	0	0
763	30.52	0.2	0	0	0	267	228	374	182	458	181	-45.7899	-1.14691	0.20944	0	0	0
764	30.56	0.2	0	0	0	269	232	374	183	458	181	-45.0974	-2.53186	0.20944	0	0	0
765	30.6	0.2	0	0	0	270	234	374	184	457	181	-44.7511	-3.22433	0.20944	0	0	0
766	30.64	0.2	0	0	0	271	234	374	184	456	181	-44.4049	-3.22433	0.20944	0	0	0
767	30.68	0.2	0	0	0	272	234	374	185	456	181	-44.0587	-3.22433	0.20944	0	0	0
768	30.72	0.2	0	0	0	274	233	374	185	456	182	-43.3662	-2.8781	0.20944	0	0	0
769	30.76	0.2	0	0	0	277	232	374	185	456	182	-42.3275	-2.53186	0.20944	0	0	0
770	30.8	0.2	0	0	0	279	227	375	185	455	182	-41.635	-0.800673	0.20944	0	0	0
771	30.84	0.2	0	0	0	279	226	376	185	455	182	-41.635	-0.454436	0.20944	0	0	0
772	30.88	0.2	0	0	0	280	226	376	185	455	182	-41.2888	-0.454436	0.20944	0	0	0
773	30.92	0.2	0	0	0	281	225	377	185	454	182	-40.9425	-0.108199	0.20944	0	0	0
774	30.96	0.2	0	0	0	280	224	377	185	456	182	-41.2888	0.238038	0.20944	0	0	0
775	31	0.2	0	0	0	279	224	377	185	454	182	-41.635	0.238038	0.20944	0	0	0
776	31.04	0.2	0	0	0	279	224	377	185	454	182	-41.635	0.238038	0.20944	0	0	0
777	31.08	0.2	0	0	0	278	224	377	185	454	182	-41.9812	0.238038	0.20944	0	0	0
778	31.12	0.2	0	0	0	278	224	377	185	454	182	-41.9812	0.238038	0.20944	0	0	0
779	31.16	0.2	0	0	0	277	224	377	185	454	182	-42.3275	0.238038	0.20944	0	0	0
780	31.2	0.2	0	0	0	277	223	377	185	454	182	-42.3275	0.584275	0.20944	0	0	0
781	31.24	0.2	0	0	0	277	223	377	185	454	182	-42.3275	0.584275	0.20944	0	0	0
782	31.28	0.2	0	0	0	277	223	377	185	454	182	-42.3275	0.584275	0.20944	0	0	0
783	31.32	0.2	0	0	0	277	223	376	185	454	182	-42.3275	0.584275	0.20944	0	0	0
784	31.36	0.2	0	0	0	277	223	376	185	454	182	-42.3275	0.584275	0.20944	0	0	0
785	31.4	0.2	0	0	0	275	223	376	185	454	182	-43.02	0.584275	0.20944	0	0	0
786	31.44	0.2	0	0	0	273	222	376	185	454	182	-43.7124	0.930512	0.20944	0	0	0
787	31.48	0.2	0	0	0	272	223	375	185	454	182	-44.0587	0.584275	0.20944	0	0	0
788	31.52	0.2	0	0	0	268	223	375	185	454	182	-45.4436	0.584275	0.20944	0	0	0
789	31.56	0.2	0	0	0	266	222	374	185	454	182	-46.1361	0.930512	0.20944	0	0	0
790	31.6	0.2	1	1	7.71605	266	221	374	185	454	182	-46.1361	1.27675	0.20944	0	0	0
791	31.64	0.24	1	1	13.2275	266	221	374	185	454	182	-46.1361	1.27675	0.20944	0	0	0
792	31.68	0.28	1	1	17.5926	266	221	374	185	454	182	-46.1361	1.27675	0.20944	0	0	0
793	31.72	0.32	1	1	21.6049	267	221	374	184	454	181	-45.7899	1.27675	0.20944	0	0	0
794	31.76	0.36	1	1	24.8148	267	221	374	184	454	181	-45.7899	1.27675	0.20944	0	0	0
795	31.8	0.4	1	1	27.6094	267	221	374	184	454	182	-45.7899	1.27675	0.20944	0	0	0
796	31.84	0.44	1	1	30.0926	267	221	374	184	454	181	-45.7899	1.27675	0.20944	0	0	0
797	31.88	0.48	1	1	32.1937	267	221	374	184	453	182	-45.7899	1.27675	0.20944	0	0	0
798	31.92	0.52	1	1	33.9947	267	220	374	184	453	182	-45.7899	1.62299	0.20944	0	0	0
799	31.96	0.56	1	1	35.5556	267	220	374	184	453	182	-45.7899	1.62299	0.20944	0	0	0
800	32	0.6	1	1	36.9213	267	220	374	184	453	182	-45.7899	1.62299	0.20944	0	0	0
801	32.04	0.64	1	1	38.1264	266	219	374	184	453	182	-46.1361	1.96922	0.20944	0	0	0
802	32.08	0.68	1	1	39.1975	263	217	374	184	453	181	-47.1748	2.6617	0.20944	0	0	0
803	32.12	0.72	1	1	40.1559	262	216	373	184	454	182	-47.521	3.00793	0.20944	0	0	0
804	32.16	0.76	1	1	41.0185	260	214	373	184	454	181	-48.2135	3.70041	0.20944	0	0	0
805	32.2	0.8	1	1	41.7989	259	212	373	184	453	182	-48.5597	4.39288	0.20944	0	0	0
806	32.24	0.84	1	1	42.5084	260	213	373	184	452	182	-48.2135	4.04665	0.20944	0	0	0
807	32.28	0.88	1	1	43.1562	261	213	373	184	454	181	-47.8673	4.04665	0.20944	0	0	0
808	32.32	0.92	1	1	43.75	261	213	373	184	454	181	-47.8673	4.04665	0.20944	0	0	0
809	32.36	0.96	1	1	44.2963	262	213	373	184	454	181	-47.521	4.04665	0.20944	0	0	0
810	32.4	1	1	1	44.7293	262	212	373	184	453	181	-47.521	4.39288	0.20944	0	0	0
811	32.44	1.04	1	1	45.0617	262	213	373	184	454	181	-47.521	4.04665	0.20944	0	0	0
812	32.48	1.08	1	1	45.1058	261	212	373	184	454	181	-47.8673	4.39288	0.20944	0	0	0
813	32.52	1.12	1	1	44.8914	261	212	373	184	454	181	-47.8673	4.39288	0.20944	0	0	0
814	32.56	1.16	1	1	44.4444	260	211	373	184	454	181	-48.2135	4.73912	0.20944	0	0	0
815	32.6	1.2	1	1	44.0263	260	212	373	184	454	181	-48.2135	4.39288	0.20944	0	0	0
816	32.64	1.24	1	1	43.287	260	211	373	184	454	181	-48.2135	4.73912	0.20944	0	0	0
817	32.68	1.28	1	1	42.4804	260	212	373	184	454	181	-48.2135	4.39288	0.20944	0	0	0
818	32.72	1.32	1	1	41.7211	261	211	373	184	454	181	-47.8673	4.73912	0.20944	0	0	0
819	32.76	1.36	1	1	41.1111	261	211	373	184	453	181	-47.8673	4.73912	0.20944	0	0	0
820	32.8	1.4	1	1	40.535	261	211	373	184	454	181	-47.8673	4.73912	0.20944	0	0	0
821	32.84	1.44	1	1	39.99	261	212	373	184	454	181	-47.8673	4.39288	0.20944	0	0	0
822	32.88	1.48	1	1	39.5712	261	212	373	184	454	181	-47.8673	4.39288	0.20944	0	0	0
823	32.92	1.52	1	1	39.2688	260	211	373	184	454	181	-48.2135	4.73912	0.20944	0	0	0
824	32.96	1.56	1	1	39.1667	260	210	373	184	454	181	-48.2135	5.08536	0.20944	0	0	0
825	33	1.6	1	1	39.1599	260	210	373	184	454	181	-48.2135	5.08536	0.20944	0	0	0
826	33.04	1.64	1	1	39.2416	260	210	373	184	454	181	-48.2135	5.08536	0.20944	0	0	0
827	33.08	1.68	1	1	39.3196	261	210	373	184	454	181	-47.8673	5.08536	0.20944	0	0	0
828	33.12	1.72	1	1	39.436	261	210	373	184	454	181	-47.8673	5.08536	0.20944	0	0	0
829	33.16	1.76	1	1	39.6296	260	210	373	184	454	181	-48.2135	5.08536	0.20944	0	0	0
830	33.2	1.8	1	1	39.9356	259	209	373	184	454	181	-48.5597	5.43159	0.20944	0	0	0
831	33.24	1.84	1	1	40.2679	258	209	373	184	453	181	-48.906	5.43159	0.20944	0	0	0
832	33.28	1.88	1	1	40.5864	258	212	372	184	452	181	-48.906	4.39288	0.20944	0	0	0
833	33.32	1.92	1	1	40.8919	258	211	372	184	452	181	-48.906	4.73912	0.20944	0	0	0
834	33.36	1.96	1	1	41.1852	257	209	372	184	453	181	-49.2522	5.43159	0.20944	0	0	0
835	33.4	2	1	1	41.467	257	207	372	184	452	182	-49.2522	6.12407	0.20944	0	0	0
836	33.44	2.04	1	1	41.7379	254	205	371	184	452	182	-50.2909	6.81654	0.20944	0	0	0
837	33.48	2.08	1	1	41.9986	254	205	371	185	453	181	-50.2909	6.81654	0.20944	0	0	0
838	33.52	2.12	1	1	42.2497	255	204	371	185	453	181	-49.9447	7.16278	0.20944	0	0	0
839	33.56	2.16	1	1	42.4916	255	205	371	185	452	182	-49.9447	6.81654	0.20944	0	0	0
840	33.6	2.2	1	1	42.7249	256	205	372	184	454	181	-49.5985	6.81654	0.20944	0	0	0
841	33.64	2.24	1	1	42.95	256	205	372	184	454	181	-49.5985	6.81654	0.20944	0	0	0
842	33.68	2.28	1	1	43.1354	256	205	372	184	454	181	-49.5985	6.81654	0.20944	0	0	0
843	33.72	2.32	1	1	43.2517	255	204	372	184	452	182	-49.9447	7.16278	0.20944	0	0	0
844	33.76	2.36	1	1	43.3025	254	205	372	184	452	182	-50.2909	6.81654	0.20944	0	0	0
845	33.8	2.4	1	1	43.2605	254	203	372	184	452	182	-50.2909	7.50902	0.20944	0	0	0
846	33.84	2.44	1	1	43.1601	252	201	371	184	452	182	-50.9834	8.20149	0.20944	0	0	0
847	33.88	2.48	1	1	42.8277	252	202	371	185	452	181	-50.9834	7.85525	0.20944	0	0	0
848	33.92	2.52	1	1	42.2164	253	203	371	184	452	182	-50.6372	7.50902	0.20944	0	0	0
849	33.96	2.56	1	1	41.6239	253	202	371	184	452	181	-50.6372	7.85525	0.20944	0	0	0
850	34	2.6	1	1	40.9933	253	202	371	184	452	182	-50.6372	7.85525	0.20944	0	0	0
851	34.04	2.64	1	1	40.3814	254	203	372	184	452	181	-50.2909	7.50902	0.20944	0	0	0
852	34.08	2.68	1	1	39.7876	254	203	372	184	452	182	-50.2909	7.50902	0.20944	0	0	0
853	34.12	2.72	1	1	39.211	254	202	371	184	452	181	-50.2909	7.85525	0.20944	0	0	0
854	34.16	2.76	1	1	38.6508	253	202	371	184	452	181	-50.6372	7.85525	0.20944	0	0	0
855	34.2	2.8	1	1	38.1064	253	203	371	184	452	182	-50.6372	7.50902	0.20944	0	0	0
856	34.24	2.84	1	1	37.5772	254	204	371	184	452	181	-50.2909	7.16278	0.20944	0	0	0
857	34.28	2.88	1	1	37.0624	255	204	371	184	454	181	-49.9447	7.16278	0.20944	0	0	0
858	34.32	2.92	1	1	36.5616	256	204	371	184	452	181	-49.5985	7.16278	0.20944	0	0	0
859	34.36	2.96	1	1	36.0741	258	205	372	184	452	181	-48.906	6.81654	0.20944	0	0	0
860	34.4	3	1	1	35.5994	261	206	372	184	452	181	-47.8673	6.47031	0.20944	0	0	0
861	34.44	3.04	1	1	35.1371	265	205	373	184	453	181	-46.4823	6.81654	0.20944	0	0	0
862	34.48	3.08	1	1	34.6866	273	204	374	184	454	181	-43.7124	7.16278	0.20944	0	0	0
863	34.52	3.12	1	1	0	271	203	375	184	454	181	-44.4049	7.50902	0.20944	0	0	0
864	34.56	3.12	1	1	0	263	200	375	184	453	180	-47.1748	8.54773	0.20944	0	0	0
865	34.6	3.12	1	1	0	253	196	373	184	451	180	-50.6372	9.93268	0.20944	0	0	0
866	34.64	3.12	1	1	0	247	194	370	183	448	178	-52.7146	10.6252	0.20944	0	0	0
867	34.68	3.12	1	1	0	239	194	366	183	444	176	-55.4845	10.6252	0.20944	0	0	0
868	34.72	3.12	1	1	0	227	196	362	183	440	174	-59.6393	9.93268	0.20944	0	0	0
869	34.76	3.12	1	1	0	217	196	355	183	430	171	-63.1017	9.93268	0.20944	0	0	0
870	34.8	3.12	1	1	0	211	198	348	184	420	168	-65.1791	9.2402	0.20944	0	0	0
871	34.84	3.12	0	0	0	205	197	340	185	411	166	-67.2566	9.58644	0.20944	0	0	0
872	34.88	3.12	0	0	0	197	199	331	186	406	166	-70.0265	8.89396	0.20944	0	0	0
873	34.92	3.12	0	0	0	191	205	324	187	401	164	-72.1039	6.81654	0.20944	0	0	0
874	34.96	3.12	0	0	0	189	209	319	188	395	160	-72.7963	5.43159	0.20944	0	0	0
875	35	3.12	0	0	0	191	208	314	188	390	159	-72.1039	5.77783	0.20944	0	0	0
876	35.04	3.12	0	0	0	195	233	310	189	386	162	-70.7189	-2.8781	0.20944	0	0	0
877	35.08	3.12	0	0	0	194	233	307	190	384	164	-71.0652	-2.8781	0.20944	0	0	0
878	35.12	3.12	0	0	0	194	232	305	190	381	164	-71.0652	-2.53186	0.20944	0	0	0
879	35.16	3.12	0	0	0	192	230	303	190	380	162	-71.7576	-1.83938	0.20944	0	0	0
880	35.2	3.12	0	0	0	191	228	301	190	377	162	-72.1039	-1.14691	0.20944	0	0	0
881	35.24	3.12	0	0	0	190	226	300	190	376	161	-72.4501	-0.454436	0.20944	0	0	0
882	35.28	3.12	0	0	0	190	225	299	189	377	161	-72.4501	-0.108199	0.20944	0	0	0
883	35.32	3.12	0	0	0	189	223	298	189	377	161	-72.7963	0.584275	0.20944	0	0	0
884	35.36	3.12	0	0	0	188	221	297	188	378	162	-73.1426	1.27675	0.20944	0	0	0
885	35.4	3.12	0	0	0	186	218	298	188	379	162	-73.8351	2.31546	0.20944	0	0	0
886	35.44	3.12	0	0	0	185	217	298	188	381	161	-74.1813	2.6617	0.20944	0	0	0
887	35.48	3.12	0	0	0	182	212	298	187	380	162	-75.22	4.39288	0.20944	0	0	0
888	35.52	3.12	0	0	0	186	211	299	187	383	162	-73.8351	4.73912	0.20944	0	0	0
889	35.56	3.12	0	0	0	187	210	300	187	384	166	-73.4888	5.08536	0.20944	0	0	0
890	35.6	3.12	0	0	0	188	209	301	188	383	166	-73.1426	5.43159	0.20944	0	0	0
891	35.64	3.12	0	0	0	189	208	302	189	380	166	-72.7963	5.77783	0.20944	0	0	0
892	35.68	3.12	0	0	0	189	205	302	190	379	166	-72.7963	6.81654	0.20944	0	0	0
893	35.72	3.12	0	0	0	190	205	302	189	378	166	-72.4501	6.81654	0.20944	0	0	0
894	35.76	3.12	0	0	0	189	203	302	189	378	166	-72.7963	7.50902	0.20944	0	0	0
895	35.8	3.12	0	0	0	187	201	302	189	380	165	-73.4888	8.20149	0.20944	0	0	0
896	35.84	3.12	0	0	0	187	198	301	189	379	166	-73.4888	9.2402	0.20944	0	0	0
897	35.88	3.12	0	0	0	186	196	301	188	380	166	-73.8351	9.93268	0.20944	0	0	0
898	35.92	3.12	0	0	0	184	194	301	188	380	166	-74.5275	10.6252	0.20944	0	0	0
899	35.96	3.12	0	0	0	183	192	301	188	381	166	-74.8738	11.3176	0.20944	0	0	0
900	36	3.12	0	0	0	182	191	301	188	383	165	-75.22	11.6639	0.20944	0	0	0
901	36.04	3.12	0	0	0	183	188	301	187	382	166	-74.8738	12.7026	0.20944	0	0	0
902	36.08	3.12	0	0	0	184	184	301	187	385	166	-74.5275	14.0875	0.20944	0	0	0
903	36.12	3.12	0	0	0	187	188	303	187	391	164	-73.4888	12.7026	0.20944	0	0	0
904	36.16	3.12	0	0	0	186	187	304	187	392	164	-73.8351	13.0488	0.20944	0	0	0
905	36.2	3.12	0	0	0	189	192	306	187	394	163	-72.7963	11.3176	0.20944	0	0	0
906	36.24	3.12	0	0	0	187	184	308	187	395	162	-73.4888	14.0875	0.20944	0	0	0
907	36.28	3.12	0	0	0	196	183	311	187	398	162	-70.3727	14.4338	0.20944	0	0	0
908	36.32	3.12	0	0	0	199	182	314	187	400	162	-69.334	14.78	0.20944	0	0	0
909	36.36	3.12	0	0	0	199	184	317	187	400	161	-69.334	14.0875	0.20944	0	0	0
910	36.4	3.12	0	0	0	200	180	319	187	399	162	-68.9877	15.4725	0.20944	0	0	0
911	36.44	3.12	0	0	0	202	176	320	186	400	162	-68.2953	16.8574	0.20944	0	0	0
912	36.48	3.12	0	0	0	206	183	320	186	401	160	-66.9103	14.4338	0.20944	0	0	0
913	36.52	3.12	0	0	0	207	179	321	185	401	160	-66.5641	15.8187	0.20944	0	0	0
914	36.56	3.12	0	0	0	206	169	321	185	401	162	-66.9103	19.2811	0.20944	0	0	0
915	36.6	3.12	0	0	0	210	169	321	184	403	162	-65.5254	19.2811	0.20944	0	0	0
916	36.64	3.12	0	0	0	234	110	321	183	403	164	-57.2157	39.7091	0.20944	0	0	0
917	36.68	3.12	0	0	0	235	99	320	182	405	164	-56.8694	43.5177	0.20944	0	0	0
918	36.72	3.12	0	0	0	237	99	320	181	405	165	-56.177	43.5177	0.20944	0	0	0
919	36.76	3.12	0	0	0	242	98	319	180	406	164	-54.4458	43.8639	0.20944	0	0	0
920	36.8	3.12	0	0	0	243	92	319	180	405	165	-54.0995	45.9413	0.20944	0	0	0
921	36.84	3.12	0	0	0	242	89	320	180	406	165	-54.4458	46.98	0.20944	0	0	0
922	36.88	3.12	0	0	0	241	85	319	179	406	166	-54.792	48.365	0.20944	0	0	0
923	36.92	3.12	0	0	0	240	83	319	179	406	166	-55.1383	49.0575	0.20944	0	0	0
924	36.96	3.12	0	0	0	238	84	318	178	406	166	-55.8307	48.7112	0.20944	0	0	0
925	37	3.12	0	0	0	235	85	318	178	407	166	-56.8694	48.365	0.20944	0	0	0
926	37.04	3.12	0	0	0	232	85	318	178	407	165	-57.9081	48.365	0.20944	0	0	0
927	37.08	3.12	0	0	0	232	85	317	178	407	166	-57.9081	48.365	0.20944	0	0	0
928	37.12	3.12	0	0	0	234	85	317	178	407	166	-57.2157	48.365	0.20944	0	0	0
929	37.16	3.12	0	0	0	236	86	317	178	406	166	-56.5232	48.0188	0.20944	0	0	0
930	37.2	3.12	0	0	0	236	88	318	178	408	165	-56.5232	47.3263	0.20944	0	0	0
931	37.24	3.12	0	0	0	237	89	318	178	407	166	-56.177	46.98	0.20944	0	0	0
932	37.28	3.12	0	0	0	238	90	318	178	406	166	-55.8307	46.6338	0.20944	0	0	0
933	37.32	3.12	0	0	0	238	92	319	178	407	166	-55.8307	45.9413	0.20944	0	0	0
934	37.36	3.12	0	0	0	238	92	319	179	407	166	-55.8307	45.9413	0.20944	0	0	0
935	37.4	3.12	0	0	0	238	92	319	179	407	166	-55.8307	45.9413	0.20944	0	0	0
936	37.44	3.12	0	0	0	238	92	319	179	406	167	-55.8307	45.9413	0.20944	0	0	0
937	37.48	3.12	0	0	0	240	90	319	179	407	166	-55.1383	46.6338	0.20944	0	0	0
938	37.52	3.12	0	0	0	239	91	319	179	407	166	-55.4845	46.2876	0.20944	0	0	0
939	37.56	3.12	0	0	0	239	91	319	179	407	166	-55.4845	46.2876	0.20944	0	0	0
940	37.6	3.12	0	0	0	239	91	319	179	407	166	-55.4845	46.2876	0.20944	0	0	0
941	37.64	3.12	0	0	0	239	89	319	179	407	166	-55.4845	46.98	0.20944	0	0	0
942	37.68	3.12	0	0	0	239	87	319	179	407	166	-55.4845	47.6725	0.20944	0	0	0
943	37.72	3.12	0	0	0	238	88	319	179	406	167	-55.8307	47.3263	0.20944	0	0	0
944	37.76	3.12	0	0	0	236	87	318	179	407	166	-56.5232	47.6725	0.20944	0	0	0
945	37.8	3.12	1	1	34.2475	235	85	318	179	407	166	-56.8694	48.365	0.20944	0	0	0
946	37.84	3.16	1	1	33.8194	236	87	318	179	407	166	-56.5232	47.6725	0.20944	0	0	0
947	37.88	3.2	1	1	33.4019	237	87	318	179	407	166	-56.177	47.6725	0.20944	0	0	0
948	37.92	3.24	1	1	32.9946	237	89	318	179	406	167	-56.177	46.98	0.20944	0	0	0
949	37.96	3.28	1	1	0	237	92	319	179	406	167	-56.177	45.9413	0.20944	0	0	0
950	38	3.28	1	1	0	236	93	319	179	406	166	-56.5232	45.5951	0.20944	0	0	0
951	38.04	3.28	1	1	0	236	94	319	179	406	167	-56.5232	45.2489	0.20944	0	0	0
952	38.08	3.28	1	1	0	236	95	320	179	406	167	-56.5232	44.9026	0.20944	0	0	0
953	38.12	3.28	1	1	0	237	96	320	179	406	166	-56.177	44.5564	0.20944	0	0	0
954	38.16	3.28	1	1	0	237	99	320	179	406	166	-56.177	43.5177	0.20944	0	0	0
955	38.2	3.28	1	1	0	231	112	322	180	406	166	-58.2544	39.0166	0.20944	0	0	0
956	38.24	3.28	1	1	0	220	143	323	180	408	164	-62.063	28.2832	0.20944	0	0	0
957	38.28	3.28	1	1	0	220	172	326	181	410	160	-62.063	18.2424	0.20944	0	0	0
958	38.32	3.28	1	1	0	227	189	329	182	412	160	-59.6393	12.3563	0.20944	0	0	0
959	38.36	3.28	1	1	0	235	208	333	183	414	162	-56.8694	5.77783	0.20944	0	0	0
960	38.4	3.28	1	1	0	243	217	337	184	416	162	-54.0995	2.6617	0.20944	0	0	0
961	38.44	3.28	1	1	0	246	221	339	185	415	163	-53.0608	1.27675	0.20944	0	0	0
962	38.48	3.28	1	1	0	246	221	341	186	415	163	-53.0608	1.27675	0.20944	0	0	0
963	38.52	3.28	1	1	0	243	224	342	187	415	163	-54.0995	0.238038	0.20944	0	0	0
964	38.56	3.28	1	1	0	242	229	342	187	414	162	-54.4458	-1.49315	0.20944	0	0	0
965	38.6	3.28	1	1	0	241	232	340	188	413	162	-54.792	-2.53186	0.20944	0	0	0
966	38.64	3.28	1	1	0	240	233	339	188	412	162	-55.1383	-2.8781	0.20944	0	0	0
967	38.68	3.28	1	1	0	239	233	338	188	413	162	-55.4845	-2.8781	0.20944	0	0	0
968	38.72	3.28	1	1	0	238	233	338	188	413	162	-55.8307	-2.8781	0.20944	0	0	0
969	38.76	3.28	1	1	0	238	234	338	189	413	162	-55.8307	-3.22433	0.20944	0	0	0
970	38.8	3.28	1	1	0	236	236	337	189	412	162	-56.5232	-3.91681	0.20944	0	0	0
971	38.84	3.28	0	0	0	239	243	337	189	413	162	-55.4845	-6.34047	0.20944	0	0	0
972	38.88	3.28	0	0	0	242	250	336	189	412	162	-54.4458	-8.76413	0.20944	0	0	0
973	38.92	3.28	0	0	0	244	252	336	189	412	161	-53.7533	-9.4566	0.20944	0	0	0
974	38.96	3.28	0	0	0	245	255	336	189	412	161	-53.4071	-10.4953	0.20944	0	0	0
975	39	3.28	0	0	0	245	255	336	189	413	160	-53.4071	-10.4953	0.20944	0	0	0
976	39.04	3.28	0	0	0	243	253	337	189	412	160	-54.0995	-9.80284	0.20944	0	0	0
977	39.08	3.28	0	0	0	243	255	337	189	413	159	-54.0995	-10.4953	0.20944	0	0	0
978	39.12	3.28	0	0	0	249	259	337	189	412	158	-52.0221	-11.8803	0.20944	0	0	0
979	39.16	3.28	0	0	0	251	260	337	189	412	158	-51.3296	-12.2265	0.20944	0	0	0
980	39.2	3.28	0	0	0	251	258	338	189	412	158	-51.3296	-11.534	0.20944	0	0	0
981	39.24	3.28	0	0	0	249	257	338	189	411	158	-52.0221	-11.1878	0.20944	0	0	0
982	39.28	3.28	0	0	0	248	256	338	189	412	158	-52.3684	-10.8415	0.20944	0	0	0
983	39.32	3.28	0	0	0	245	250	339	189	412	157	-53.4071	-8.76413	0.20944	0	0	0
984	39.36	3.28	0	0	0	241	249	338	189	411	158	-54.792	-8.41789	0.20944	0	0	0
985	39.4	3.28	0	0	0	240	249	338	189	411	158	-55.1383	-8.41789	0.20944	0	0	0
986	39.44	3.28	0	0	0	239	247	338	189	411	158	-55.4845	-7.72541	0.20944	0	0	0
987	39.48	3.28	0	0	0	237	244	338	189	410	158	-56.177	-6.6867	0.20944	0	0	0
988	39.52	3.28	0	0	0	238	246	338	189	411	158	-55.8307	-7.37918	0.20944	0	0	0
989	39.56	3.28	0	0	0	237	246	337	189	410	158	-56.177	-7.37918	0.20944	0	0	0
990	39.6	3.28	0	0	0	237	246	337	189	411	158	-56.177	-7.37918	0.20944	0	0	0
991	39.64	3.28	0	0	0	238	247	337	189	411	158	-55.8307	-7.72541	0.20944	0	0	0
992	39.68	3.28	0	0	0	238	247	337	189	410	158	-55.8307	-7.72541	0.20944	0	0	0
993	39.72	3.28	0	0	0	238	247	337	189	410	158	-55.8307	-7.72541	0.20944	0	0	0
994	39.76	3.28	0	0	0	238	248	337	189	410	158	-55.8307	-8.07165	0.20944	0	0	0
995	39.8	3.28	0	0	0	238	248	336	189	410	158	-55.8307	-8.07165	0.20944	0	0	0
996	39.84	3.28	0	0	0	238	247	336	188	410	158	-55.8307	-7.72541	0.20944	0	0	0
997	39.88	3.28	0	0	0	238	247	336	188	410	158	-55.8307	-7.72541	0.20944	0	0	0
998	39.92	3.28	0	0	0	238	246	336	188	410	158	-55.8307	-7.37918	0.20944	0	0	0
999	39.96	3.28	0	0	0	239	247	337	188	410	158	-55.4845	-7.72541	0.20944	0	0	0
1000	40	3.28	1	1	32.5971	238	246	337	188	410	158	-55.8307	-7.37918	0.20944	0	0	0
1001	40.04	3.32	1	1	32.209	238	246	337	188	410	158	-55.8307	-7.37918	0.20944	0	0	0
1002	40.08	3.36	1	1	31.8301	236	244	337	188	410	158	-56.5232	-6.6867	0.20944	0	0	0
1003	40.12	3.4	1	1	31.4599	236	244	336	188	409	159	-56.5232	-6.6867	0.20944	0	0	0
1004	40.16	3.44	1	1	31.0983	237	244	336	188	409	159	-56.177	-6.6867	0.20944	0	0	0
1005	40.2	3.48	1	1	30.7449	237	244	336	188	409	159	-56.177	-6.6867	0.20944	0	0	0
1006	40.24	3.52	1	1	30.3995	236	243	336	188	409	159	-56.5232	-6.34047	0.20944	0	0	0
1007	40.28	3.56	1	1	30.0617	236	243	336	188	409	159	-56.5232	-6.34047	0.20944	0	0	0
1008	40.32	3.6	1	1	29.7314	236	244	336	188	409	159	-56.5232	-6.6867	0.20944	0	0	0
1009	40.36	3.64	1	1	29.4082	237	245	336	188	409	159	-56.177	-7.03294	0.20944	0	0	0
1010	40.4	3.68	1	1	29.092	237	245	336	188	409	159	-56.177	-7.03294	0.20944	0	0	0
1011	40.44	3.72	1	1	28.7825	237	245	336	188	409	159	-56.177	-7.03294	0.20944	0	0	0
1012	40.48	3.76	1	1	28.4795	237	245	336	188	409	159	-56.177	-7.03294	0.20944	0	0	0
1013	40.52	3.8	1	1	28.1829	237	245	336	188	409	159	-56.177	-7.03294	0.20944	0	0	0
1014	40.56	3.84	1	1	27.8923	238	246	336	188	409	159	-55.8307	-7.37918	0.20944	0	0	0
1015	40.6	3.88	1	1	27.6077	238	246	336	188	409	159	-55.8307	-7.37918	0.20944	0	0	0
1016	40.64	3.92	1	1	27.3288	239	246	336	188	409	159	-55.4845	-7.37918	0.20944	0	0	0
1017	40.68	3.96	1	1	27.0556	239	245	336	188	408	159	-55.4845	-7.03294	0.20944	0	0	0
1018	40.72	4	1	1	26.7877	240	245	336	188	408	159	-55.1383	-7.03294	0.20944	0	0	0
1019	40.76	4.04	1	1	0	239	240	336	188	408	159	-55.4845	-5.30176	0.20944	0	0	0
1020	40.8	4.04	1	1	0	240	236	336	188	408	160	-55.1383	-3.91681	0.20944	0	0	0
1021	40.84	4.04	1	1	0	244	235	337	187	409	159	-53.7533	-3.57057	0.20944	0	0	0
1022	40.88	4.04	1	1	0	243	231	337	187	408	160	-54.0995	-2.18562	0.20944	0	0	0
1023	40.92	4.04	1	1	0	241	228	337	187	408	160	-54.792	-1.14691	0.20944	0	0	0
1024	40.96	4.04	1	1	0	236	220	338	187	409	160	-56.5232	1.62299	0.20944	0	0	0
1025	41	4.04	1	1	0	235	219	338	188	409	160	-56.8694	1.96922	0.20944	0	0	0
1026	41.04	4.04	1	1	0	234	217	337	188	409	160	-57.2157	2.6617	0.20944	0	0	0
1027	41.08	4.04	1	1	0	231	218	337	188	409	160	-58.2544	2.31546	0.20944	0	0	0
1028	41.12	4.04	1	1	0	230	216	337	188	409	160	-58.6006	3.00793	0.20944	0	0	0
1029	41.16	4.04	1	1	26.5251	230	216	337	188	408	160	-58.6006	3.00793	0.20944	0	0	0
1030	41.2	4.08	1	1	26.2675	230	215	337	188	409	160	-58.6006	3.35417	0.20944	0	0	0
1031	41.24	4.12	1	1	26.015	229	216	337	188	409	160	-58.9469	3.00793	0.20944	0	0	0
1032	41.28	4.16	1	1	25.7672	226	215	337	188	409	160	-59.9856	3.35417	0.20944	0	0	0
1033	41.32	4.2	1	1	25.5241	226	216	337	188	409	160	-59.9856	3.00793	0.20944	0	0	0
1034	41.36	4.24	1	1	25.2856	225	217	337	188	409	160	-60.3318	2.6617	0.20944	0	0	0
1035	41.4	4.28	1	1	25.0514	223	215	336	188	408	160	-61.0243	3.35417	0.20944	0	0	0
1036	41.44	4.32	1	1	24.8216	223	215	336	188	409	160	-61.0243	3.35417	0.20944	0	0	0
1037	41.48	4.36	1	1	24.596	222	215	336	188	409	160	-61.3705	3.35417	0.20944	0	0	0
1038	41.52	4.4	1	1	24.3744	222	215	336	188	409	160	-61.3705	3.35417	0.20944	0	0	0
1039	41.56	4.44	1	1	24.1567	222	217	336	188	409	160	-61.3705	2.6617	0.20944	0	0	0
1040	41.6	4.48	1	1	23.943	223	219	335	188	408	160	-61.0243	1.96922	0.20944	0	0	0
1041	41.64	4.52	1	1	23.7329	225	218	335	188	408	160	-60.3318	2.31546	0.20944	0	0	0
1042	41.68	4.56	1	1	23.5266	223	217	334	188	409	159	-61.0243	2.6617	0.20944	0	0	0
1043	41.72	4.6	1	1	23.3238	225	217	334	188	409	160	-60.3318	2.6617	0.20944	0	0	0
1044	41.76	4.64	1	1	23.1244	227	213	335	188	409	159	-59.6393	4.04665	0.20944	0	0	0
1045	41.8	4.68	1	1	22.9284	227	217	335	187	409	159	-59.6393	2.6617	0.20944	0	0	0
1046	41.84	4.72	1	1	0	238	224	336	187	409	159	-55.8307	0.238038	0.20944	0	0	0
1047	41.88	4.72	1	1	0	239	224	337	186	409	159	-55.4845	0.238038	0.20944	0	0	0
1048	41.92	4.72	1	1	0	238	225	337	186	410	159	-55.8307	-0.108199	0.20944	0	0	0
1049	41.96	4.72	1	1	0	236	216	338	186	409	159	-56.5232	3.00793	0.20944	0	0	0
1050	42	4.72	1	1	0	235	223	338	185	412	155	-56.8694	0.584275	0.20944	0	0	0
1051	42.04	4.72	1	1	0	232	232	339	184	421	146	-57.9081	-2.53186	0.20944	0	0	0
1052	42.08	4.72	1	1	0	242	231	342	182	420	142	-54.4458	-2.18562	0.20944	0	0	0
1053	42.12	4.72	1	1	0	245	229	345	181	419	143	-53.4071	-1.49315	0.20944	0	0	0
1054	42.16	4.72	1	1	0	246	228	348	179	418	144	-53.0608	-1.14691	0.20944	0	0	0
1055	42.2	4.72	1	1	0	247	232	349	179	418	144	-52.7146	-2.53186	0.20944	0	0	0
1056	42.24	4.72	1	1	0	251	243	349	179	416	145	-51.3296	-6.34047	0.20944	0	0	0
1057	42.28	4.72	1	1	0	262	259	348	180	415	144	-47.521	-11.8803	0.20944	0	0	0
1058	42.32	4.72	1	1	0	273	267	347	181	414	144	-43.7124	-14.6502	0.20944	0	0	0
1059	42.36	4.72	1	1	0	282	275	346	181	415	143	-40.5963	-17.4201	0.20944	0	0	0
1060	42.4	4.72	1	1	0	292	284	345	183	411	143	-37.1339	-20.5362	0.20944	0	0	0
1061	42.44	4.72	1	1	0	297	290	345	185	408	142	-35.4027	-22.6136	0.20944	0	0	0
1062	42.48	4.72	1	1	0	301	300	343	187	404	142	-34.0178	-26.076	0.20944	0	0	0
1063	42.52	4.72	1	1	0	299	311	341	191	399	143	-34.7103	-29.8846	0.20944	0	0	0
1064	42.56	4.72	1	1	0	294	321	338	196	390	145	-36.4415	-33.347	0.20944	0	0	0
1065	42.6	4.72	1	1	0	295	332	334	202	376	146	-36.0952	-37.1556	0.20944	0	0	0
1066	42.64	4.72	1	1	0	289	344	329	210	361	150	-38.1726	-41.3104	0.20944	0	0	0
1067	42.68	4.72	0	0	0	288	354	324	219	346	152	-38.5189	-44.7728	0.20944	0	0	0
1068	42.72	4.72	0	0	0	288	367	319	227	333	154	-38.5189	-49.2739	0.20944	0	0	0
1069	42.76	4.72	0	0	0	289	378	314	235	321	153	-38.1726	-53.0825	0.20944	0	0	0
1070	42.8	4.72	0	0	0	290	388	311	241	314	156	-37.8264	-56.5448	0.20944	0	0	0
1071	42.84	4.72	0	0	0	291	398	309	246	313	159	-37.4802	-60.0072	0.20944	0	0	0
1072	42.88	4.72	0	0	0	289	403	309	251	312	163	-38.1726	-61.7384	0.20944	0	0	0
1073	42.92	4.72	0	0	0	285	407	309	255	312	165	-39.5576	-63.1233	0.20944	0	0	0
1074	42.96	4.72	0	0	0	280	403	308	257	312	163	-41.2888	-61.7384	0.20944	0	0	0
1075	43	4.72	0	0	0	280	395	308	257	314	158	-41.2888	-58.9685	0.20944	0	0	0
1076	43.04	4.72	0	0	0	280	383	308	254	314	150	-41.2888	-54.8137	0.20944	0	0	0
1077	43.08	4.72	0	0	0	280	370	309	248	316	143	-41.2888	-50.3126	0.20944	0	0	0
1078	43.12	4.72	0	0	0	278	360	310	242	319	140	-41.9812	-46.8502	0.20944	0	0	0
1079	43.16	4.72	0	0	0	268	351	311	236	319	138	-45.4436	-43.7341	0.20944	0	0	0
1080	43.2	4.72	0	0	0	257	345	312	232	321	138	-49.2522	-41.6566	0.20944	0	0	0
1081	43.24	4.72	0	0	0	246	335	311	230	322	138	-53.0608	-38.1943	0.20944	0	0	0
1082	43.28	4.72	0	0	0	239	329	311	229	324	138	-55.4845	-36.1169	0.20944	0	0	0
1083	43.32	4.72	0	0	0	237	328	310	229	325	137	-56.177	-35.7706	0.20944	0	0	0
1084	43.36	4.72	0	0	0	238	324	310	228	324	135	-55.8307	-34.3857	0.20944	0	0	0
1085	43.4	4.72	0	0	0	243	320	310	226	324	135	-54.0995	-33.0007	0.20944	0	0	0
1086	43.44	4.72	0	0	0	246	318	311	224	324	134	-53.0608	-32.3082	0.20944	0	0	0
1087	43.48	4.72	0	0	0	255	313	312	222	327	131	-49.9447	-30.5771	0.20944	0	0	0
1088	43.52	4.72	0	0	0	266	312	314	217	326	126	-46.1361	-30.2308	0.20944	0	0	0
1089	43.56	4.72	0	0	0	279	313	315	211	321	98	-41.635	-30.5771	0.20944	0	0	0
1090	43.6	4.72	0	0	0	295	303	316	202	324	110	-36.0952	-27.1147	0.20944	0	0	0
1091	43.64	4.72	0	0	0	299	299	317	194	323	106	-34.7103	-25.7297	0.20944	0	0	0
1092	43.68	4.72	0	0	0	296	294	317	187	322	97	-35.749	-23.9986	0.20944	0	0	0
1093	43.72	4.72	0	0	0	294	281	318	180	326	91	-36.4415	-19.4975	0.20944	0	0	0
1094	43.76	4.72	0	0	0	285	264	320	174	332	88	-39.5576	-13.6114	0.20944	0	0	0
1095	43.8	4.72	0	0	0	275	252	323	169	340	85	-43.02	-9.4566	0.20944	0	0	0
1096	43.84	4.72	0	0	0	267	243	325	164	350	83	-45.7899	-6.34047	0.20944	0	0	0
1097	43.88	4.72	0	0	0	260	237	328	160	354	82	-48.2135	-4.26304	0.20944	0	0	0
1098	43.92	4.72	0	0	0	254	233	329	158	357	84	-50.2909	-2.8781	0.20944	0	0	0
1099	43.96	4.72	0	0	0	246	228	330	157	360	85	-53.0608	-1.14691	0.20944	0	0	0
1100	44	4.72	0	0	0	237	219	329	157	365	92	-56.177	1.96922	0.20944	0	0	0
1101	44.04	4.72	0	0	0	226	210	329	160	377	105	-59.9856	5.08536	0.20944	0	0	0
1102	44.08	4.72	0	0	0	217	209	327	164	384	128	-63.1017	5.43159	0.20944	0	0	0
1103	44.12	4.72	0	0	0	211	203	326	169	388	137	-65.1791	7.50902	0.20944	0	0	0
1104	44.16	4.72	0	0	0	204	199	324	175	391	145	-67.6028	8.89396	0.20944	0	0	0
1105	44.2	4.72	0	0	0	201	198	323	180	396	148	-68.6415	9.2402	0.20944	0	0	0
1106	44.24	4.72	0	0	0	200	192	322	183	397	149	-68.9877	11.3176	0.20944	0	0	0
1107	44.28	4.72	0	0	0	198	186	321	185	399	149	-69.6802	13.395	0.20944	0	0	0
1108	44.32	4.72	0	0	0	199	179	321	184	400	149	-69.334	15.8187	0.20944	0	0	0
1109	44.36	4.72	0	0	0	200	174	321	183	403	149	-68.9877	17.5499	0.20944	0	0	0
1110	44.4	4.72	0	0	0	208	171	322	181	409	149	-66.2178	18.5886	0.20944	0	0	0
1111	44.44	4.72	0	0	0	219	174	326	180	417	150	-62.4092	17.5499	0.20944	0	0	0
1112	44.48	4.72	0	0	0	226	173	331	178	420	150	-59.9856	17.8961	0.20944	0	0	0
1113	44.52	4.72	0	0	0	231	168	336	177	421	153	-58.2544	19.6273	0.20944	0	0	0
1114	44.56	4.72	0	0	0	231	167	340	177	422	154	-58.2544	19.9736	0.20944	0	0	0
1115	44.6	4.72	0	0	0	232	171	343	177	423	155	-57.9081	18.5886	0.20944	0	0	0
1116	44.64	4.72	0	0	0	236	180	345	177	426	155	-56.5232	15.4725	0.20944	0	0	0
1117	44.68	4.72	0	0	0	241	183	348	177	431	154	-54.792	14.4338	0.20944	0	0	0
1118	44.72	4.72	0	0	0	247	183	352	175	437	154	-52.7146	14.4338	0.20944	0	0	0
1119	44.76	4.72	0	0	0	252	185	356	174	440	155	-50.9834	13.7413	0.20944	0	0	0
1120	44.8	4.72	0	0	0	256	184	360	171	444	156	-49.5985	14.0875	0.20944	0	0	0
1121	44.84	4.72	0	0	0	257	181	363	170	448	156	-49.2522	15.1262	0.20944	0	0	0
1122	44.88	4.72	0	0	0	260	185	366	170	450	154	-48.2135	13.7413	0.20944	0	0	0
1123	44.92	4.72	0	0	0	263	178	369	170	454	155	-47.1748	16.1649	0.20944	0	0	0
1124	44.96	4.72	0	0	0	271	163	373	171	461	159	-44.4049	21.3585	0.20944	0	0	0
1125	45	4.72	0	0	0	283	149	378	172	466	164	-40.2501	26.2058	0.20944	0	0	0
1126	45.04	4.72	0	0	0	295	139	383	173	470	171	-36.0952	29.6682	0.20944	0	0	0
1127	45.08	4.72	0	0	0	304	134	387	174	472	179	-32.9791	31.3994	0.20944	0	0	0
1128	45.12	4.72	0	0	0	311	127	390	174	472	183	-30.5554	33.823	0.20944	0	0	0
1129	45.16	4.72	0	0	0	316	117	393	174	474	185	-28.8242	37.2854	0.20944	0	0	0
1130	45.2	4.72	0	0	0	321	108	395	175	472	190	-27.0931	40.4015	0.20944	0	0	0
1131	45.24	4.72	0	0	0	321	101	395	174	469	192	-27.0931	42.8252	0.20944	0	0	0
1132	45.28	4.72	0	0	0	319	95	394	174	461	196	-27.7855	44.9026	0.20944	0	0	0
1133	45.32	4.72	0	0	0	313	88	389	172	448	200	-29.8629	47.3263	0.20944	0	0	0
1134	45.36	4.72	0	0	0	308	82	383	170	428	208	-31.5941	49.4037	0.20944	0	0	0
1135	45.4	4.72	0	0	0	301	79	374	167	407	221	-34.0178	50.4424	0.20944	0	0	0
1136	45.44	4.72	0	0	0	300	79	365	166	394	234	-34.364	50.4424	0.20944	0	0	0
1137	45.48	4.72	0	0	0	300	81	358	167	393	240	-34.364	49.7499	0.20944	0	0	0
1138	45.52	4.72	0	0	0	300	81	353	169	392	240	-34.364	49.7499	0.20944	0	0	0
1139	45.56	4.72	0	0	0	302	82	352	172	392	242	-33.6716	49.4037	0.20944	0	0	0
1140	45.6	4.72	0	0	0	308	82	352	174	392	244	-31.5941	49.4037	0.20944	0	0	0
1141	45.64	4.72	0	0	0	319	86	352	177	390	249	-27.7855	48.0188	0.20944	0	0	0
1142	45.68	4.72	0	0	0	335	91	353	181	389	257	-22.2457	46.2876	0.20944	0	0	0
1143	45.72	4.72	0	0	0	344	97	353	187	388	266	-19.1296	44.2101	0.20944	0	0	0
1144	45.76	4.72	0	0	0	352	105	354	194	384	273	-16.3597	41.4403	0.20944	0	0	0
1145	45.8	4.72	0	0	0	356	111	353	202	376	283	-14.9748	39.3628	0.20944	0	0	0
1146	45.84	4.72	0	0	0	364	118	353	208	365	287	-12.2049	36.9392	0.20944	0	0	0
1147	45.88	4.72	0	0	0	376	122	352	213	359	290	-8.05001	35.5542	0.20944	0	0	0
1148	45.92	4.72	0	0	0	381	122	351	215	357	289	-6.31883	35.5542	0.20944	0	0	0
1149	45.96	4.72	0	0	0	386	122	351	215	356	288	-4.58764	35.5542	0.20944	0	0	0
1150	46	4.72	0	0	0	395	123	351	214	355	288	-1.47151	35.208	0.20944	0	0	0
1151	46.04	4.72	0	0	0	403	126	351	213	352	287	1.29839	34.1693	0.20944	0	0	0
1152	46.08	4.72	0	0	0	411	129	351	212	350	285	4.06829	33.1306	0.20944	0	0	0
1153	46.12	4.72	0	0	0	417	124	352	210	345	286	6.14571	34.8617	0.20944	0	0	0
1154	46.16	4.72	0	0	0	420	120	352	207	339	282	7.18442	36.2467	0.20944	0	0	0
1155	46.2	4.72	0	0	0	421	117	352	204	337	275	7.53066	37.2854	0.20944	0	0	0
1156	46.24	4.72	0	0	0	427	109	352	200	331	267	9.60808	40.0553	0.20944	0	0	0
1157	46.28	4.72	0	0	0	431	105	352	193	318	250	10.993	41.4403	0.20944	0	0	0
1158	46.32	4.72	0	0	0	433	104	351	187	304	234	11.6855	41.7865	0.20944	0	0	0
1159	46.36	4.72	0	0	0	431	110	350	181	290	223	10.993	39.7091	0.20944	0	0	0
1160	46.4	4.72	0	0	0	432	123	347	177	279	218	11.3393	35.208	0.20944	0	0	0
1161	46.44	4.72	0	0	0	434	136	343	176	271	216	12.0317	30.7069	0.20944	0	0	0
1162	46.48	4.72	0	0	0	435	139	339	176	269	216	12.378	29.6682	0.20944	0	0	0
1163	46.52	4.72	0	0	0	434	143	335	176	268	216	12.0317	28.2832	0.20944	0	0	0
1164	46.56	4.72	0	0	0	433	145	332	176	268	214	11.6855	27.5908	0.20944	0	0	0
1165	46.6	4.72	0	0	0	433	149	331	176	267	214	11.6855	26.2058	0.20944	0	0	0
1166	46.64	4.72	0	0	0	433	152	330	177	267	213	11.6855	25.1671	0.20944	0	0	0
1167	46.68	4.72	0	0	0	436	158	330	177	267	212	12.7242	23.0897	0.20944	0	0	0
1168	46.72	4.72	0	0	0	437	168	330	176	267	211	13.0704	19.6273	0.20944	0	0	0
1169	46.76	4.72	0	0	0	436	182	330	176	266	209	12.7242	14.78	0.20944	0	0	0
1170	46.8	4.72	0	0	0	437	187	330	177	265	207	13.0704	13.0488	0.20944	0	0	0
1171	46.84	4.72	0	0	0	436	195	330	177	260	205	12.7242	10.2789	0.20944	0	0	0
1172	46.88	4.72	0	0	0	436	202	330	177	262	202	12.7242	7.85525	0.20944	0	0	0
1173	46.92	4.72	0	0	0	436	208	331	178	263	199	12.7242	5.77783	0.20944	0	0	0
1174	46.96	4.72	0	0	0	438	210	334	178	264	196	13.4167	5.08536	0.20944	0	0	0
1175	47	4.72	0	0	0	443	209	337	179	266	191	15.1479	5.43159	0.20944	0	0	0
1176	47.04	4.72	0	0	0	449	209	341	179	270	183	17.2253	5.43159	0.20944	0	0	0
1177	47.08	4.72	0	0	0	455	212	346	180	277	177	19.3027	4.39288	0.20944	0	0	0
1178	47.12	4.72	0	0	0	460	215	351	181	283	173	21.0339	3.35417	0.20944	0	0	0
1179	47.16	4.72	0	0	0	461	220	356	181	287	169	21.3801	1.62299	0.20944	0	0	0
1180	47.2	4.72	0	0	0	459	224	359	181	289	167	20.6877	0.238038	0.20944	0	0	0
1181	47.24	4.72	0	0	0	457	229	362	181	292	163	19.9952	-1.49315	0.20944	0	0	0
1182	47.28	4.72	0	0	0	452	236	363	181	295	161	18.264	-3.91681	0.20944	0	0	0
1183	47.32	4.72	0	0	0	448	242	365	180	299	157	16.8791	-5.99423	0.20944	0	0	0
1184	47.36	4.72	0	0	0	449	244	368	179	302	154	17.2253	-6.6867	0.20944	0	0	0
1185	47.4	4.72	0	0	0	444	251	370	177	302	153	15.4941	-9.11036	0.20944	0	0	0
1186	47.44	4.72	0	0	0	437	258	372	176	303	153	13.0704	-11.534	0.20944	0	0	0
1187	47.48	4.72	0	0	0	437	259	373	176	302	152	13.0704	-11.8803	0.20944	0	0	0
1188	47.52	4.72	0	0	0	431	266	374	177	306	151	10.993	-14.3039	0.20944	0	0	0
1189	47.56	4.72	0	0	0	432	274	375	179	307	152	11.3393	-17.0738	0.20944	0	0	0
1190	47.6	4.72	0	0	0	435	283	377	181	309	151	12.378	-20.1899	0.20944	0	0	0
1191	47.64	4.72	0	0	0	439	290	380	184	314	151	13.7629	-22.6136	0.20944	0	0	0
1192	47.68	4.72	0	0	0	445	302	383	189	326	148	15.8403	-26.7685	0.20944	0	0	0
1193	47.72	4.72	0	0	0	453	311	388	194	338	145	18.6102	-29.8846	0.20944	0	0	0
1194	47.76	4.72	0	0	0	460	316	392	200	344	147	21.0339	-31.6158	0.20944	0	0	0
1195	47.8	4.72	0	0	0	466	321	398	206	348	151	23.1113	-33.347	0.20944	0	0	0
1196	47.84	4.72	0	0	0	471	329	403	213	356	159	24.8425	-36.1169	0.20944	0	0	0
1197	47.88	4.72	0	0	0	474	338	408	219	359	170	25.8812	-39.233	0.20944	0	0	0
1198	47.92	4.72	0	0	0	478	342	412	226	357	177	27.2662	-40.6179	0.20944	0	0	0
1199	47.96	4.72	0	0	0	479	345	415	233	358	182	27.6124	-41.6566	0.20944	0	0	0
1200	48	4.72	0	0	0	484	350	416	238	358	183	29.3436	-43.3878	0.20944	0	0	0
1201	48.04	4.72	0	0	0	492	355	417	242	356	186	32.1135	-45.119	0.20944	0	0	0
1202	48.08	4.72	0	0	0	491	360	419	246	358	190	31.7673	-46.8502	0.20944	0	0	0
1203	48.12	4.72	0	0	0	492	367	421	250	361	194	32.1135	-49.2739	0.20944	0	0	0
1204	48.16	4.72	0	0	0	493	375	423	254	363	195	32.4597	-52.0438	0.20944	0	0	0
1205	48.2	4.72	0	0	0	492	384	424	257	366	195	32.1135	-55.1599	0.20944	0	0	0
1206	48.24	4.72	0	0	0	491	389	426	260	367	198	31.7673	-56.8911	0.20944	0	0	0
1207	48.28	4.72	0	0	0	488	397	426	262	367	198	30.7285	-59.661	0.20944	0	0	0
1208	48.32	4.72	0	0	0	487	402	426	265	366	198	30.3823	-61.3922	0.20944	0	0	0
1209	48.36	4.72	0	0	0	482	404	426	266	366	198	28.6511	-62.0846	0.20944	0	0	0
1210	48.4	4.72	0	0	0	476	407	425	268	366	197	26.5737	-63.1233	0.20944	0	0	0
1211	48.44	4.72	0	0	0	474	408	424	268	363	194	25.8812	-63.4696	0.20944	0	0	0
1212	48.48	4.72	0	0	0	465	401	423	268	363	194	22.7651	-61.0459	0.20944	0	0	0
1213	48.52	4.72	0	0	0	457	390	422	266	361	190	19.9952	-57.2373	0.20944	0	0	0
1214	48.56	4.72	0	0	0	453	379	420	263	361	188	18.6102	-53.4287	0.20944	0	0	0
1215	48.6	4.72	0	0	0	451	374	419	260	360	188	17.9178	-51.6975	0.20944	0	0	0
1216	48.64	4.72	0	0	0	446	372	417	258	360	188	16.1866	-51.0051	0.20944	0	0	0
1217	48.68	4.72	0	0	0	440	371	416	256	359	189	14.1092	-50.6588	0.20944	0	0	0
1218	48.72	4.72	0	0	0	408	371	414	257	360	191	3.02957	-50.6588	0.20944	0	0	0
1219	48.76	4.72	0	0	0	403	376	413	259	361	194	1.29839	-52.39	0.20944	0	0	0
1220	48.8	4.72	0	0	0	400	382	411	262	364	197	0.259678	-54.4674	0.20944	0	0	0
1221	48.84	4.72	0	0	0	398	384	410	266	364	199	-0.432796	-55.1599	0.20944	0	0	0
1222	48.88	4.72	0	0	0	396	384	408	267	361	201	-1.12527	-55.1599	0.20944	0	0	0
1223	48.92	4.72	0	0	0	393	383	404	267	353	204	-2.16398	-54.8137	0.20944	0	0	0
1224	48.96	4.72	0	0	0	391	385	400	267	349	205	-2.85646	-55.5061	0.20944	0	0	0
1225	49	4.72	0	0	0	391	385	396	267	350	205	-2.85646	-55.5061	0.20944	0	0	0
1226	49.04	4.72	0	0	0	390	387	394	268	349	206	-3.20269	-56.1986	0.20944	0	0	0
1227	49.08	4.72	0	0	0	390	387	393	269	350	207	-3.20269	-56.1986	0.20944	0	0	0
1228	49.12	4.72	0	0	0	391	386	394	270	349	209	-2.85646	-55.8524	0.20944	0	0	0
1229	49.16	4.72	0	0	0	392	386	394	270	350	210	-2.51022	-55.8524	0.20944	0	0	0
1230	49.2	4.72	0	0	0	392	385	394	271	350	210	-2.51022	-55.5061	0.20944	0	0	0
1231	49.24	4.72	0	0	0	393	384	394	271	351	211	-2.16398	-55.1599	0.20944	0	0	0
1232	49.28	4.72	0	0	0	394	385	394	271	351	211	-1.81774	-55.5061	0.20944	0	0	0
1233	49.32	4.72	0	0	0	392	385	394	271	350	210	-2.51022	-55.5061	0.20944	0	0	0
1234	49.36	4.72	0	0	0	392	386	394	271	349	210	-2.51022	-55.8524	0.20944	0	0	0
1235	49.4	4.72	0	0	0	391	386	395	272	348	208	-2.85646	-55.8524	0.20944	0	0	0
1236	49.44	4.72	0	0	0	390	386	395	272	348	206	-3.20269	-55.8524	0.20944	0	0	0
1237	49.48	4.72	0	0	0	392	387	394	272	346	205	-2.51022	-56.1986	0.20944	0	0	0
1238	49.52	4.72	0	0	0	393	389	394	272	344	206	-2.16398	-56.8911	0.20944	0	0	0
1239	49.56	4.72	0	0	0	393	391	394	272	345	206	-2.16398	-57.5836	0.20944	0	0	0
1240	49.6	4.72	0	0	0	393	390	394	272	345	207	-2.16398	-57.2373	0.20944	0	0	0
1241	49.64	4.72	0	0	0	393	391	394	273	346	208	-2.16398	-57.5836	0.20944	0	0	0
1242	49.68	4.72	0	0	0	392	391	395	273	346	208	-2.51022	-57.5836	0.20944	0	0	0
1243	49.72	4.72	0	0	0	393	393	395	274	347	208	-2.16398	-58.276	0.20944	0	0	0
1244	49.76	4.72	0	0	0	393	394	395	275	346	207	-2.16398	-58.6223	0.20944	0	0	0
1245	49.8	4.72	0	0	0	393	394	396	275	346	207	-2.16398	-58.6223	0.20944	0	0	0
1246	49.84	4.72	0	0	0	395	393	395	275	346	206	-1.47151	-58.276	0.20944	0	0	0
1247	49.88	4.72	0	0	0	395	392	395	274	346	208	-1.47151	-57.9298	0.20944	0	0	0
1248	49.92	4.72	0	0	0	396	393	395	274	348	210	-1.12527	-58.276	0.20944	0	0	0
1249	49.96	4.72	0	0	0	395	393	395	274	350	210	-1.47151	-58.276	0.20944	0	0	0
1250	50	4.72	0	0	0	395	395	396	275	349	209	-1.47151	-58.9685	0.20944	0	0	0
1251	50.04	4.72	0	0	0	393	394	396	275	350	209	-2.16398	-58.6223	0.20944	0	0	0
1252	50.08	4.72	0	0	0	392	395	396	276	349	208	-2.51022	-58.9685	0.20944	0	0	0
1253	50.12	4.72	0	0	0	390	394	396	277	347	207	-3.20269	-58.6223	0.20944	0	0	0
1254	50.16	4.72	0	0	0	388	394	396	277	348	207	-3.89517	-58.6223	0.20944	0	0	0
1255	50.2	4.72	0	0	0	387	397	396	278	346	206	-4.2414	-59.661	0.20944	0	0	0
1256	50.24	4.72	0	0	0	387	399	396	279	347	206	-4.2414	-60.3535	0.20944	0	0	0
1257	50.28	4.72	0	0	0	390	403	396	280	346	206	-3.20269	-61.7384	0.20944	0	0	0
1258	50.32	4.72	0	0	0	391	404	396	280	346	206	-2.85646	-62.0846	0.20944	0	0	0
1259	50.36	4.72	0	0	0	391	402	395	280	346	205	-2.85646	-61.3922	0.20944	0	0	0
1260	50.4	4.72	0	0	0	393	400	395	279	346	205	-2.16398	-60.6997	0.20944	0	0	0
1261	50.44	4.72	0	0	0	401	398	395	277	344	205	0.605915	-60.0072	0.20944	0	0	0
1262	50.48	4.72	0	0	0	406	393	394	275	346	207	2.3371	-58.276	0.20944	0	0	0
1263	50.52	4.72	0	0	0	410	391	394	273	346	208	3.72205	-57.5836	0.20944	0	0	0
1264	50.56	4.72	1	1	22.7358	412	388	394	271	348	209	4.41452	-56.5448	0.20944	0	0	0
1265	50.6	4.76	1	1	0	412	388	395	271	348	208	4.41452	-56.5448	0.20944	0	0	0
1266	50.64	4.76	1	1	0	411	388	395	270	348	209	4.06829	-56.5448	0.20944	0	0	0
1267	50.68	4.76	1	1	0	412	389	396	271	350	210	4.41452	-56.8911	0.20944	0	0	0
1268	50.72	4.76	1	1	0	412	389	396	271	351	211	4.41452	-56.8911	0.20944	0	0	0
1269	50.76	4.76	1	1	0	413	391	396	272	350	210	4.76076	-57.5836	0.20944	0	0	0
1270	50.8	4.76	1	1	0	413	392	397	273	352	211	4.76076	-57.9298	0.20944	0	0	0
1271	50.84	4.76	1	1	0	414	393	397	274	352	213	5.107	-58.276	0.20944	0	0	0
1272	50.88	4.76	1	1	0	413	394	398	274	351	210	4.76076	-58.6223	0.20944	0	0	0
1273	50.92	4.76	1	1	0	409	387	397	272	344	198	3.37581	-56.1986	0.20944	0	0	0
1274	50.96	4.76	1	1	0	405	382	396	269	342	194	1.99086	-54.4674	0.20944	0	0	0
1275	51	4.76	1	1	0	408	377	393	264	337	193	3.02957	-52.7362	0.20944	0	0	0
1276	51.04	4.76	1	1	0	463	352	390	259	334	191	22.0726	-44.0803	0.20944	0	0	0
1277	51.08	4.76	1	1	0	466	340	387	254	331	188	23.1113	-39.9255	0.20944	0	0	0
1278	51.12	4.76	1	1	0	467	326	385	249	330	184	23.4576	-35.0781	0.20944	0	0	0
1279	51.16	4.76	1	1	0	468	310	382	244	329	180	23.8038	-29.5384	0.20944	0	0	0
1280	51.2	4.76	1	1	0	471	298	381	239	329	179	24.8425	-25.3835	0.20944	0	0	0
1281	51.24	4.76	1	1	0	475	293	380	235	327	180	26.2275	-23.6523	0.20944	0	0	0
1282	51.28	4.76	1	1	0	479	289	380	233	327	181	27.6124	-22.2674	0.20944	0	0	0
1283	51.32	4.76	1	1	0	484	288	380	232	327	183	29.3436	-21.9211	0.20944	0	0	0
1284	51.36	4.76	1	1	0	488	286	382	232	327	184	30.7285	-21.2287	0.20944	0	0	0
1285	51.4	4.76	1	1	0	491	279	382	233	326	185	31.7673	-18.805	0.20944	0	0	0
1286	51.44	4.76	1	1	0	492	274	383	233	325	186	32.1135	-17.0738	0.20944	0	0	0
1287	51.48	4.76	1	1	0	493	270	383	234	323	188	32.4597	-15.6889	0.20944	0	0	0
1288	51.52	4.76	1	1	0	492	268	383	235	318	192	32.1135	-14.9964	0.20944	0	0	0
1289	51.56	4.76	1	1	0	488	265	381	236	316	194	30.7285	-13.9577	0.20944	0	0	0
1290	51.6	4.76	0	0	0	486	262	380	237	313	195	30.0361	-12.919	0.20944	0	0	0
1291	51.64	4.76	0	0	0	485	257	378	237	311	195	29.6898	-11.1878	0.20944	0	0	0
1292	51.68	4.76	0	0	0	482	253	377	236	310	196	28.6511	-9.80284	0.20944	0	0	0
1293	51.72	4.76	0	0	0	479	241	376	235	308	196	27.6124	-5.64799	0.20944	0	0	0
1294	51.76	4.76	0	0	0	476	232	375	234	309	199	26.5737	-2.53186	0.20944	0	0	0
1295	51.8	4.76	0	0	0	480	226	376	234	308	204	27.9586	-0.454436	0.20944	0	0	0
1296	51.84	4.76	0	0	0	485	219	379	234	310	215	29.6898	1.96922	0.20944	0	0	0
1297	51.88	4.76	0	0	0	496	217	383	235	314	228	33.4984	2.6617	0.20944	0	0	0
1298	51.92	4.76	0	0	0	500	212	389	236	320	240	34.8834	4.39288	0.20944	0	0	0
1299	51.96	4.76	0	0	0	500	208	394	237	325	246	34.8834	5.77783	0.20944	0	0	0
1300	52	4.76	0	0	0	502	202	397	238	326	248	35.5759	7.85525	0.20944	0	0	0
1301	52.04	4.76	0	0	0	501	197	400	238	326	250	35.2296	9.58644	0.20944	0	0	0
1302	52.08	4.76	0	0	0	501	194	401	238	327	252	35.2296	10.6252	0.20944	0	0	0
1303	52.12	4.76	0	0	0	502	188	402	237	330	254	35.5759	12.7026	0.20944	0	0	0
1304	52.16	4.76	0	0	0	496	177	402	237	328	260	33.4984	16.5112	0.20944	0	0	0
1305	52.2	4.76	0	0	0	490	171	403	239	330	271	31.421	18.5886	0.20944	0	0	0
1306	52.24	4.76	0	0	0	481	164	404	241	333	276	28.3049	21.0123	0.20944	0	0	0
1307	52.28	4.76	0	0	0	475	158	404	243	330	280	26.2275	23.0897	0.20944	0	0	0
1308	52.32	4.76	0	0	0	474	154	404	244	331	284	25.8812	24.4746	0.20944	0	0	0
1309	52.36	4.76	0	0	0	471	155	403	245	332	286	24.8425	24.1284	0.20944	0	0	0
1310	52.4	4.76	0	0	0	469	154	402	245	332	286	24.15	24.4746	0.20944	0	0	0
1311	52.44	4.76	0	0	0	466	152	402	245	332	286	23.1113	25.1671	0.20944	0	0	0
1312	52.48	4.76	0	0	0	452	145	401	244	334	286	18.264	27.5908	0.20944	0	0	0
1313	52.52	4.76	0	0	0	444	141	402	243	337	288	15.4941	28.9757	0.20944	0	0	0
1314	52.56	4.76	0	0	0	439	138	402	242	340	289	13.7629	30.0144	0.20944	0	0	0
1315	52.6	4.76	0	0	0	437	135	404	240	344	288	13.0704	31.0531	0.20944	0	0	0
1316	52.64	4.76	0	0	0	436	130	406	237	350	287	12.7242	32.7843	0.20944	0	0	0
1317	52.68	4.76	0	0	0	438	124	408	234	358	289	13.4167	34.8617	0.20944	0	0	0
1318	52.72	4.76	0	0	0	438	116	411	230	371	290	13.4167	37.6316	0.20944	0	0	0
1319	52.76	4.76	0	0	0	436	110	414	226	384	290	12.7242	39.7091	0.20944	0	0	0
1320	52.8	4.76	0	0	0	434	102	417	222	391	289	12.0317	42.479	0.20944	0	0	0
1321	52.84	4.76	0	0	0	428	96	419	218	394	291	9.95432	44.5564	0.20944	0	0	0
1322	52.88	4.76	0	0	0	421	92	421	215	400	289	7.53066	45.9413	0.20944	0	0	0
1323	52.92	4.76	0	0	0	412	91	424	212	408	286	4.41452	46.2876	0.20944	0	0	0
1324	52.96	4.76	0	0	0	409	91	426	210	410	288	3.37581	46.2876	0.20944	0	0	0
1325	53	4.76	0	0	0	408	93	427	209	411	289	3.02957	45.5951	0.20944	0	0	0
1326	53.04	4.76	0	0	0	408	94	428	209	413	289	3.02957	45.2489	0.20944	0	0	0
1327	53.08	4.76	0	0	0	408	95	427	209	414	290	3.02957	44.9026	0.20944	0	0	0
1328	53.12	4.76	0	0	0	407	95	427	210	414	290	2.68334	44.9026	0.20944	0	0	0
1329	53.16	4.76	0	0	0	407	97	427	211	414	290	2.68334	44.2101	0.20944	0	0	0
1330	53.2	4.76	0	0	0	411	97	427	211	414	290	4.06829	44.2101	0.20944	0	0	0
1331	53.24	4.76	0	0	0	414	95	427	211	415	291	5.107	44.9026	0.20944	0	0	0
1332	53.28	4.76	0	0	0	418	96	427	211	415	292	6.49195	44.5564	0.20944	0	0	0
1333	53.32	4.76	0	0	0	422	96	427	211	416	291	7.87689	44.5564	0.20944	0	0	0
1334	53.36	4.76	0	0	0	420	96	428	211	416	292	7.18442	44.5564	0.20944	0	0	0
1335	53.4	4.76	0	0	0	417	97	428	211	417	292	6.14571	44.2101	0.20944	0	0	0
1336	53.44	4.76	0	0	0	417	99	428	212	417	292	6.14571	43.5177	0.20944	0	0	0
1337	53.48	4.76	0	0	0	418	99	428	212	417	292	6.49195	43.5177	0.20944	0	0	0
1338	53.52	4.76	0	0	0	422	103	428	213	417	292	7.87689	42.1327	0.20944	0	0	0
1339	53.56	4.76	0	0	0	425	102	428	213	417	294	8.9156	42.479	0.20944	0	0	0
1340	53.6	4.76	0	0	0	425	97	428	213	418	295	8.9156	44.2101	0.20944	0	0	0
1341	53.64	4.76	0	0	0	423	95	428	213	418	296	8.22313	44.9026	0.20944	0	0	0
1342	53.68	4.76	0	0	0	425	93	428	213	418	295	8.9156	45.5951	0.20944	0	0	0
1343	53.72	4.76	0	0	0	424	92	428	212	418	295	8.56937	45.9413	0.20944	0	0	0
1344	53.76	4.76	0	0	0	422	91	428	212	418	294	7.87689	46.2876	0.20944	0	0	0
1345	53.8	4.76	0	0	0	425	91	428	212	418	294	8.9156	46.2876	0.20944	0	0	0
1346	53.84	4.76	0	0	0	426	92	429	212	418	294	9.26184	45.9413	0.20944	0	0	0
1347	53.88	4.76	0	0	0	428	93	429	212	418	294	9.95432	45.5951	0.20944	0	0	0
1348	53.92	4.76	0	0	0	431	93	429	212	418	294	10.993	45.5951	0.20944	0	0	0
1349	53.96	4.76	0	0	0	433	94	429	212	418	294	11.6855	45.2489	0.20944	0	0	0
1350	54	4.76	0	0	0	436	96	429	212	418	293	12.7242	44.5564	0.20944	0	0	0
1351	54.04	4.76	0	0	0	444	97	429	212	418	294	15.4941	44.2101	0.20944	0	0	0
1352	54.08	4.76	0	0	0	450	96	428	212	418	294	17.5715	44.5564	0.20944	0	0	0
1353	54.12	4.76	0	0	0	457	97	428	211	418	296	19.9952	44.2101	0.20944	0	0	0
1354	54.16	4.76	1	1	22.5463	462	95	428	211	418	295	21.7264	44.9026	0.20944	0	0	0
1355	54.2	4.8	1	1	22.3906	460	90	428	210	419	296	21.0339	46.6338	0.20944	0	0	0
1356	54.24	4.84	1	1	22.2981	456	84	429	209	419	296	19.649	48.7112	0.20944	0	0	0
1357	54.28	4.88	1	1	22.2072	455	78	429	208	420	296	19.3027	50.7887	0.20944	0	0	0
1358	54.32	4.92	1	1	22.1177	453	72	429	207	421	298	18.6102	52.8661	0.20944	0	0	0
1359	54.36	4.96	1	1	22.0296	449	75	428	207	422	300	17.2253	51.8274	0.20944	0	0	0
1360	54.4	5	1	1	21.943	445	84	428	207	422	301	15.8403	48.7112	0.20944	0	0	0
1361	54.44	5.04	1	1	21.8577	443	92	427	209	423	302	15.1479	45.9413	0.20944	0	0	0
1362	54.48	5.08	1	1	21.7737	445	98	427	211	423	301	15.8403	43.8639	0.20944	0	0	0
1363	54.52	5.12	1	1	21.6911	444	107	427	213	422	299	15.4941	40.7478	0.20944	0	0	0
1364	54.56	5.16	1	1	21.6097	443	109	427	214	422	300	15.1479	40.0553	0.20944	0	0	0
1365	54.6	5.2	1	1	21.5295	444	107	427	214	422	298	15.4941	40.7478	0.20944	0	0	0
1366	54.64	5.24	1	1	21.4506	446	101	427	213	422	296	16.1866	42.8252	0.20944	0	0	0
1367	54.68	5.28	1	1	21.3729	449	99	427	212	422	296	17.2253	43.5177	0.20944	0	0	0
1368	54.72	5.32	1	1	21.2963	452	97	428	211	421	296	18.264	44.2101	0.20944	0	0	0
1369	54.76	5.36	1	1	21.2071	455	93	428	209	420	295	19.3027	45.5951	0.20944	0	0	0
1370	54.8	5.4	1	1	21.1193	457	91	428	208	420	294	19.9952	46.2876	0.20944	0	0	0
1371	54.84	5.44	1	1	21.0192	459	91	428	207	420	294	20.6877	46.2876	0.20944	0	0	0
1372	54.88	5.48	1	1	20.8937	462	85	429	207	420	294	21.7264	48.365	0.20944	0	0	0
1373	54.92	5.52	1	1	20.7701	461	84	429	206	420	293	21.3801	48.7112	0.20944	0	0	0
1374	54.96	5.56	1	1	20.6217	459	80	429	205	420	294	20.6877	50.0962	0.20944	0	0	0
1375	55	5.6	1	1	20.4754	459	75	429	204	420	293	20.6877	51.8274	0.20944	0	0	0
1376	55.04	5.64	1	1	20.3312	455	74	429	204	420	294	19.3027	52.1736	0.20944	0	0	0
1377	55.08	5.68	1	1	20.1891	455	73	429	203	420	293	19.3027	52.5198	0.20944	0	0	0
1378	55.12	5.72	1	1	20.0489	454	72	429	203	420	293	18.9565	52.8661	0.20944	0	0	0
1379	55.16	5.76	1	1	19.9106	455	74	430	203	420	293	19.3027	52.1736	0.20944	0	0	0
1380	55.2	5.8	1	1	19.7742	455	75	430	203	420	293	19.3027	51.8274	0.20944	0	0	0
1381	55.24	5.84	1	1	19.6397	453	76	430	203	420	292	18.6102	51.4811	0.20944	0	0	0
1382	55.28	5.88	1	1	19.507	451	78	430	204	420	294	17.9178	50.7887	0.20944	0	0	0
1383	55.32	5.92	1	1	19.3761	450	80	430	204	420	293	17.5715	50.0962	0.20944	0	0	0
1384	55.36	5.96	1	1	19.2469	449	82	430	204	420	293	17.2253	49.4037	0.20944	0	0	0
1385	55.4	6	1	1	19.1195	449	84	429	205	420	294	17.2253	48.7112	0.20944	0	0	0
1386	55.44	6.04	1	1	18.9937	448	84	429	205	420	294	16.8791	48.7112	0.20944	0	0	0
1387	55.48	6.08	1	1	18.8695	448	84	429	205	420	294	16.8791	48.7112	0.20944	0	0	0
1388	55.52	6.12	1	1	18.747	449	82	429	206	420	294	17.2253	49.4037	0.20944	0	0	0
1389	55.56	6.16	1	1	18.626	449	81	429	206	420	294	17.2253	49.7499	0.20944	0	0	0
1390	55.6	6.2	1	1	18.5066	449	82	429	206	420	294	17.2253	49.4037	0.20944	0	0	0
1391	55.64	6.24	1	1	18.3888	450	81	429	206	420	294	17.5715	49.7499	0.20944	0	0	0
1392	55.68	6.28	1	1	18.3075	453	80	429	206	420	293	18.6102	50.0962	0.20944	0	0	0
1393	55.72	6.32	1	1	18.2273	452	81	429	206	420	294	18.264	49.7499	0.20944	0	0	0
1394	55.76	6.36	1	1	18.1713	451	81	429	206	420	294	17.9178	49.7499	0.20944	0	0	0
1395	55.8	6.4	1	1	18.1159	451	82	429	206	420	294	17.9178	49.4037	0.20944	0	0	0
1396	55.84	6.44	1	1	18.0841	450	82	429	206	420	294	17.5715	49.4037	0.20944	0	0	0
1397	55.88	6.48	1	1	18.0754	450	83	429	206	420	294	17.5715	49.0575	0.20944	0	0	0
1398	55.92	6.52	1	1	18.0781	450	83	429	206	420	293	17.5715	49.0575	0.20944	0	0	0
1399	55.96	6.56	1	1	18.0808	450	84	429	206	420	293	17.5715	48.7112	0.20944	0	0	0
1400	56	6.6	1	1	18.1058	449	84	429	207	420	293	17.2253	48.7112	0.20944	0	0	0
1401	56.04	6.64	1	1	18.1304	449	84	429	207	420	293	17.2253	48.7112	0.20944	0	0	0
1402	56.08	6.68	1	1	18.1548	449	84	429	207	420	293	17.2253	48.7112	0.20944	0	0	0
1403	56.12	6.72	1	1	18.1788	450	85	429	207	420	293	17.5715	48.365	0.20944	0	0	0
1404	56.16	6.76	1	1	18.2026	450	84	429	207	420	293	17.5715	48.7112	0.20944	0	0	0
1405	56.2	6.8	1	1	18.2261	451	85	429	207	420	293	17.9178	48.365	0.20944	0	0	0
1406	56.24	6.84	1	1	18.2494	450	85	429	207	420	293	17.5715	48.365	0.20944	0	0	0
1407	56.28	6.88	1	1	18.2723	450	85	429	207	420	293	17.5715	48.365	0.20944	0	0	0
1408	56.32	6.92	1	1	18.3163	453	84	429	207	420	293	18.6102	48.7112	0.20944	0	0	0
1409	56.36	6.96	1	1	18.4021	454	83	429	207	420	294	18.9565	49.0575	0.20944	0	0	0
1410	56.4	7	1	1	18.487	453	81	429	207	420	294	18.6102	49.7499	0.20944	0	0	0
1411	56.44	7.04	1	1	18.5708	455	81	429	206	420	294	19.3027	49.7499	0.20944	0	0	0
1412	56.48	7.08	1	1	18.6642	456	81	429	206	420	294	19.649	49.7499	0.20944	0	0	0
1413	56.52	7.12	1	1	18.7565	454	82	429	206	420	294	18.9565	49.4037	0.20944	0	0	0
1414	56.56	7.16	1	1	18.8477	453	83	429	206	420	294	18.6102	49.0575	0.20944	0	0	0
1415	56.6	7.2	1	1	18.938	453	84	429	206	420	293	18.6102	48.7112	0.20944	0	0	0
1416	56.64	7.24	1	1	19.0374	453	84	429	207	420	293	18.6102	48.7112	0.20944	0	0	0
1417	56.68	7.28	1	1	19.156	452	85	429	207	420	293	18.264	48.365	0.20944	0	0	0
1418	56.72	7.32	1	1	19.2935	451	87	429	207	420	293	17.9178	47.6725	0.20944	0	0	0
1419	56.76	7.36	1	1	19.4394	452	89	429	207	420	294	18.264	46.98	0.20944	0	0	0
1420	56.8	7.4	1	1	19.5838	452	94	429	207	420	294	18.264	45.2489	0.20944	0	0	0
1421	56.84	7.44	1	1	19.7267	451	99	429	208	420	294	17.9178	43.5177	0.20944	0	0	0
1422	56.88	7.48	1	1	19.868	451	103	428	209	420	294	17.9178	42.1327	0.20944	0	0	0
1423	56.92	7.52	1	1	20.0078	451	108	428	210	420	294	17.9178	40.4015	0.20944	0	0	0
1424	56.96	7.56	1	1	20.1462	452	110	428	210	420	292	18.264	39.7091	0.20944	0	0	0
1425	57	7.6	1	1	20.2831	454	108	428	211	420	292	18.9565	40.4015	0.20944	0	0	0
1426	57.04	7.64	1	1	20.4186	456	105	428	211	420	292	19.649	41.4403	0.20944	0	0	0
1427	57.08	7.68	1	1	20.5527	457	104	428	210	420	292	19.9952	41.7865	0.20944	0	0	0
1428	57.12	7.72	1	1	20.6758	457	101	428	210	420	293	19.9952	42.8252	0.20944	0	0	0
1429	57.16	7.76	1	1	20.7882	459	98	429	209	420	292	20.6877	43.8639	0.20944	0	0	0
1430	57.2	7.8	1	1	20.8995	459	98	429	208	420	292	20.6877	43.8639	0.20944	0	0	0
1431	57.24	7.84	1	1	21.0002	461	95	429	208	420	292	21.3801	44.9026	0.20944	0	0	0
1432	57.28	7.88	1	1	21.0531	463	94	429	207	420	292	22.0726	45.2489	0.20944	0	0	0
1433	57.32	7.92	1	1	20.9846	462	95	429	207	420	291	21.7264	44.9026	0.20944	0	0	0
1434	57.36	7.96	1	1	20.8981	461	96	429	207	420	292	21.3801	44.5564	0.20944	0	0	0
1435	57.4	8	1	1	20.7942	461	97	429	207	420	292	21.3801	44.2101	0.20944	0	0	0
1436	57.44	8.04	1	1	20.6912	460	97	429	207	420	292	21.0339	44.2101	0.20944	0	0	0
1437	57.48	8.08	1	1	20.5893	460	96	429	208	420	292	21.0339	44.5564	0.20944	0	0	0
1438	57.52	8.12	1	1	20.4884	459	96	429	208	420	292	20.6877	44.5564	0.20944	0	0	0
1439	57.56	8.16	1	1	20.3884	459	97	429	208	420	292	20.6877	44.2101	0.20944	0	0	0
1440	57.6	8.2	1	1	20.2895	459	97	429	208	420	292	20.6877	44.2101	0.20944	0	0	0
1441	57.64	8.24	1	1	0	460	96	429	208	420	292	21.0339	44.5564	0.20944	0	0	0
1442	57.68	8.24	1	1	0	460	93	429	207	420	292	21.0339	45.5951	0.20944	0	0	0
1443	57.72	8.24	1	1	0	456	92	429	207	420	292	19.649	45.9413	0.20944	0	0	0
1444	57.76	8.24	1	1	0	448	89	429	207	420	292	16.8791	46.98	0.20944	0	0	0
1445	57.8	8.24	1	1	0	438	87	429	207	421	292	13.4167	47.6725	0.20944	0	0	0
1446	57.84	8.24	1	1	0	434	86	429	207	421	292	12.0317	48.0188	0.20944	0	0	0
1447	57.88	8.24	1	1	0	434	86	429	208	421	292	12.0317	48.0188	0.20944	0	0	0
1448	57.92	8.24	1	1	0	435	85	429	208	421	292	12.378	48.365	0.20944	0	0	0
1449	57.96	8.24	1	1	0	436	84	429	208	421	292	12.7242	48.7112	0.20944	0	0	0
1450	58	8.24	1	1	0	436	85	429	208	421	292	12.7242	48.365	0.20944	0	0	0
1451	58.04	8.24	1	1	0	437	85	429	208	421	292	13.0704	48.365	0.20944	0	0	0
1452	58.08	8.24	1	1	0	438	85	429	207	421	292	13.4167	48.365	0.20944	0	0	0
1453	58.12	8.24	1	1	0	431	87	429	207	421	292	10.993	47.6725	0.20944	0	0	0
1454	58.16	8.24	1	1	0	425	92	429	208	421	293	8.9156	45.9413	0.20944	0	0	0
1455	58.2	8.24	1	1	0	423	93	429	208	421	293	8.22313	45.5951	0.20944	0	0	0
1456	58.24	8.24	1	1	0	424	95	429	208	421	292	8.56937	44.9026	0.20944	0	0	0
1457	58.28	8.24	1	1	0	428	98	429	209	421	294	9.95432	43.8639	0.20944	0	0	0
1458	58.32	8.24	1	1	0	428	96	429	209	422	294	9.95432	44.5564	0.20944	0	0	0
1459	58.36	8.24	1	1	0	431	99	429	209	422	294	10.993	43.5177	0.20944	0	0	0
1460	58.4	8.24	1	1	0	434	101	429	210	422	293	12.0317	42.8252	0.20944	0	0	0
1461	58.44	8.24	1	1	0	434	98	429	210	423	294	12.0317	43.8639	0.20944	0	0	0
1462	58.48	8.24	1	1	0	430	94	429	211	424	296	10.6468	45.2489	0.20944	0	0	0
1463	58.52	8.24	1	1	0	432	97	429	213	424	303	11.3393	44.2101	0.20944	0	0	0
1464	58.56	8.24	1	1	0	441	104	428	215	422	304	14.4554	41.7865	0.20944	0	0	0
1465	58.6	8.24	1	1	0	446	111	427	219	421	302	16.1866	39.3628	0.20944	0	0	0
1466	58.64	8.24	1	1	0	448	117	427	222	421	302	16.8791	37.2854	0.20944	0	0	0
1467	58.68	8.24	1	1	0	449	124	426	223	421	302	17.2253	34.8617	0.20944	0	0	0
1468	58.72	8.24	1	1	0	450	126	426	224	421	302	17.5715	34.1693	0.20944	0	0	0
1469	58.76	8.24	1	1	0	452	126	426	223	420	300	18.264	34.1693	0.20944	0	0	0
1470	58.8	8.24	1	1	0	453	126	426	223	421	300	18.6102	34.1693	0.20944	0	0	0
1471	58.84	8.24	1	1	0	455	124	426	222	421	300	19.3027	34.8617	0.20944	0	0	0
1472	58.88	8.24	1	1	0	457	121	426	221	421	300	19.9952	35.9005	0.20944	0	0	0
1473	58.92	8.24	1	1	0	458	117	426	220	421	298	20.3414	37.2854	0.20944	0	0	0
1474	58.96	8.24	1	1	0	461	117	426	219	421	298	21.3801	37.2854	0.20944	0	0	0
1475	59	8.24	1	1	0	462	112	426	218	421	298	21.7264	39.0166	0.20944	0	0	0
1476	59.04	8.24	1	1	0	465	109	427	217	421	297	22.7651	40.0553	0.20944	0	0	0
1477	59.08	8.24	1	1	0	466	106	427	215	421	296	23.1113	41.094	0.20944	0	0	0
1478	59.12	8.24	1	1	0	465	106	427	214	421	296	22.7651	41.094	0.20944	0	0	0
1479	59.16	8.24	0	0	0	464	106	428	213	421	296	22.4188	41.094	0.20944	0	0	0
1480	59.2	8.24	0	0	0	464	107	428	213	421	296	22.4188	40.7478	0.20944	0	0	0
1481	59.24	8.24	0	0	0	464	109	428	213	421	296	22.4188	40.0553	0.20944	0	0	0
1482	59.28	8.24	0	0	0	464	109	427	213	421	298	22.4188	40.0553	0.20944	0	0	0
1483	59.32	8.24	0	0	0	464	109	427	213	421	298	22.4188	40.0553	0.20944	0	0	0
1484	59.36	8.24	0	0	0	466	108	427	213	421	298	23.1113	40.4015	0.20944	0	0	0
1485	59.4	8.24	0	0	0	466	108	427	213	420	296	23.1113	40.4015	0.20944	0	0	0
1486	59.44	8.24	0	0	0	467	109	427	213	420	296	23.4576	40.0553	0.20944	0	0	0
1487	59.48	8.24	0	0	0	467	109	427	213	421	298	23.4576	40.0553	0.20944	0	0	0
