# Supplementary material for: The BET PROTAC inhibitor dBET6 protects against retinal degeneration and inhibits the cGAS-STING in response to light damage
Source: J Neuroinflammation. 2023 May 22;20:119. doi: 10.1186/s12974-023-02804-y (PMC10201800; doi:10.1186/s12974-023-02804-y)
Supplement: Supplementary file 8 — Additional file 8: Figure S8. dBET6 treatment did not cause retinal microglia/macrophages cell death but reduced CD86 protein level. Two injections of vehicle or dBET6 were performed with a 24 h interval. The indicated analysis was conducted at 24 h after the second injection. A IF analysis using retinal flat mounts. The microglia/macrophages were labeled by anti-IBA1 antibody. Note not detectable cell death existed in vehicle or dBET6 treatment, as indicated by TUNEL staining. n = 3 eyes per group, scale bar: 20 μm. B WB analysis of the indicated proteins. C Quantification of WB results. ns not significant, *: p < 0.05, unpaired t-test, n = 3 eyes per group. D RNA-seq result of the indicated genes. The RNA-seq was conducted as described in Fig. 7. ns not significant, **: p < 0.01, ****: p < 0.0001. [file 12974_2023_2804_MOESM8_ESM.zip › 12974_2023_2804_MOESM8_ESM/LD+Vehicle-0.333/LD-1 (1).csv]

degreePerSec	12.00000033
range_noseRotationSpeed	-60.00000167	60.00000167
range_trackQuality	-14	40
range_evolvingScore_relative	-0.1	1.5
##################################################
frameIndex	time	stimulusDegrees	noseRotationSpeed	trackQuality	trackQuality_Control	evolvingScore_relative	evolvingScoreClock_relative	evolvingScoreCounterClock_relative	evolvingScore_relative_equalLR	isAnalysisPaused
0	0	12.00000033	-35.36353637	0	0	0	0	0	nan	0
1	0.04	12.00000033	-12.83046862	0	0	nan	nan	nan	nan	0
2	0.08	12.00000033	10.30921652	0	0	nan	nan	nan	nan	0
3	0.12	12.00000033	49.28266884	0	0	nan	nan	nan	nan	0
4	0.16	12.00000033	85.52467094	0	0	nan	nan	nan	nan	0
5	0.2	12.00000033	132.0911516	0	0	nan	nan	nan	nan	0
6	0.24	12.00000033	190.7083111	0	0	nan	nan	nan	nan	0
7	0.28	12.00000033	240.3003756	0	0	nan	nan	nan	nan	0
8	0.32	12.00000033	286.8987683	0	0	nan	nan	nan	nan	0
9	0.36	12.00000033	328.0800885	0	0	nan	nan	nan	nan	0
10	0.4	12.00000033	358.196897	0	0	nan	nan	nan	nan	0
11	0.44	12.00000033	387.9709134	0	0	nan	nan	nan	nan	0
12	0.48	12.00000033	402.3715894	0	0	nan	nan	nan	nan	0
13	0.52	12.00000033	399.7067683	0	0	nan	nan	nan	nan	0
14	0.56	12.00000033	386.6224368	0	0	nan	nan	nan	nan	0
15	0.6	12.00000033	360.06868	0	0	nan	nan	nan	nan	0
16	0.64	12.00000033	332.5341953	0	0	nan	nan	nan	nan	0
17	0.68	12.00000033	296.6856249	0	0	nan	nan	nan	nan	0
18	0.72	12.00000033	251.7447427	0	0	nan	nan	nan	nan	0
19	0.76	12.00000033	207.7752871	0	0	nan	nan	nan	nan	0
20	0.8	12.00000033	166.8039545	0	0	nan	nan	nan	nan	0
21	0.84	12.00000033	131.1616623	0	0	nan	nan	nan	nan	0
22	0.88	12.00000033	105.0765333	0	0	nan	nan	nan	nan	0
23	0.92	12.00000033	83.34605403	0	0	nan	nan	nan	nan	0
24	0.96	12.00000033	72.83307097	0	0	nan	nan	nan	nan	0
25	1	12.00000033	68.34554746	0	0	nan	nan	nan	nan	0
26	1.04	12.00000033	65.7699101	0	0	nan	nan	nan	nan	0
27	1.08	12.00000033	69.4345932	0	0	nan	nan	nan	nan	0
28	1.12	12.00000033	72.19013792	0	0	nan	nan	nan	nan	0
29	1.16	12.00000033	76.05716501	0	0	nan	nan	nan	nan	0
30	1.2	12.00000033	82.22374913	0	0	nan	nan	nan	nan	0
31	1.24	12.00000033	82.26157557	0	0	nan	nan	nan	nan	0
32	1.28	12.00000033	76.69770822	0	0	nan	nan	nan	nan	0
33	1.32	12.00000033	71.47964433	0	0	nan	nan	nan	nan	0
34	1.36	12.00000033	52.21808315	0	0	nan	nan	nan	nan	0
35	1.4	12.00000033	42.77650313	0	0	nan	nan	nan	nan	0
36	1.44	12.00000033	33.10737061	0	0	nan	nan	nan	nan	0
37	1.48	12.00000033	13.85016819	0	0	nan	nan	nan	nan	0
38	1.52	12.00000033	2.936539752	0	0	nan	nan	nan	nan	0
39	1.56	12.00000033	-11.84434102	0	0	nan	nan	nan	nan	0
40	1.6	12.00000033	-15.98547695	0	0	nan	nan	nan	nan	0
41	1.64	12.00000033	-13.10311245	0	0	nan	nan	nan	nan	0
42	1.68	12.00000033	-17.36987317	0	0	nan	nan	nan	nan	0
43	1.72	12.00000033	-16.02906571	0	0	nan	nan	nan	nan	0
44	1.76	12.00000033	-12.81764295	0	0	nan	nan	nan	nan	0
45	1.8	12.00000033	-9.482988368	0	0	0	0	0	nan	0
46	1.84	12.00000033	2.958552705	0	0	0	0	0	nan	0
47	1.88	12.00000033	6.44661043	0	0	0	0	0	nan	0
48	1.92	12.00000033	5.396434427	0	0	0	0	0	nan	0
49	1.96	12.00000033	6.639771144	0	0	0	0	0	nan	0
50	2	12.00000033	5.234810214	0	0	0	0	0	nan	0
51	2.04	12.00000033	6.803109545	0	0	0	0	0	nan	0
52	2.08	12.00000033	3.310461986	0	0	0	0	0	nan	0
53	2.12	12.00000033	-3.994178804	0	0	0	0	0	nan	0
54	2.16	12.00000033	-9.074440632	0	0	0	0	0	nan	0
55	2.2	12.00000033	-15.44167303	0	0	0	0	0	nan	0
56	2.24	12.00000033	-22.7429201	0	0	nan	nan	nan	nan	0
57	2.28	12.00000033	-29.46489702	0	0	nan	nan	nan	nan	0
58	2.32	12.00000033	-36.34035493	0	0	nan	nan	nan	nan	0
59	2.36	12.00000033	-42.66548386	0	0	nan	nan	nan	nan	0
60	2.4	12.00000033	-48.18029955	0	0	nan	nan	nan	nan	0
61	2.44	12.00000033	-52.41011475	0	0	nan	nan	nan	nan	0
62	2.48	12.00000033	-54.90660391	0	0	nan	nan	nan	nan	0
63	2.52	12.00000033	-55.84411805	0	0	nan	nan	nan	nan	0
64	2.56	12.00000033	-54.8256268	0	0	nan	nan	nan	nan	0
65	2.6	12.00000033	-52.2798768	0	0	nan	nan	nan	nan	0
66	2.64	12.00000033	-48.15265862	0	0	nan	nan	nan	nan	0
67	2.68	12.00000033	-42.76984868	0	0	nan	nan	nan	nan	0
68	2.72	12.00000033	-36.64513599	0	0	nan	nan	nan	nan	0
69	2.76	12.00000033	-30.04916539	0	0	nan	nan	nan	nan	0
70	2.8	12.00000033	-23.84979577	0	0	nan	nan	nan	nan	0
71	2.84	12.00000033	-17.54208075	0	0	0	0	0	nan	0
72	2.88	12.00000033	-12.02492808	0	0	0	0	0	nan	0
73	2.92	12.00000033	-6.920366729	0	0	0	0	0	nan	0
74	2.96	12.00000033	-2.927920322	0	0	0	0	0	nan	0
75	3	12.00000033	-0.5869408337	0	0	0	0	0	nan	0
76	3.04	12.00000033	1.425071835	0	0	0	0	0	nan	0
77	3.08	12.00000033	2.464973502	3.703703704	0	0.004639696323	0.004639696323	0	nan	0
78	3.12	12.00000033	3.010798516	7.407407407	0	0.01354287354	0.01354287354	0	nan	0
79	3.16	12.00000033	2.922865382	14.81481481	0	0.03082858319	0.03082858319	0	nan	0
80	3.2	12.00000033	2.334506869	16.66666667	0	0.04952982917	0.04952982917	0	nan	0
81	3.24	12.00000033	2.061719963	16.66666667	0	0.06753795648	0.06753795648	0	nan	0
82	3.28	12.00000033	2.365602728	16.66666667	0	0.08497627339	0.08497627339	0	nan	0
83	3.32	12.00000033	2.405331002	16.66666667	0	0.1019481417	0.1019481417	0	nan	0
84	3.36	12.00000033	3.072078731	16.66666667	0	0.1185409544	0.1185409544	0	nan	0
85	3.4	12.00000033	3.596898242	16.66666667	0	0.1348291938	0.1348291938	0	nan	0
86	3.44	12.00000033	4.610072177	16.66666667	0	0.1508768087	0.1508768087	0	nan	0
87	3.48	12.00000033	6.490217334	16.66666667	0	0.1667390803	0.1667390803	0	nan	0
88	3.52	12.00000033	7.562885737	16.66666667	0	0.1824641006	0.1824641006	0	nan	0
89	3.56	12.00000033	8.757438924	18.51851852	0	0.1999987035	0.1999987035	0	nan	0
90	3.6	12.00000033	9.450836824	18.51851852	0	0.2174473611	0.2174473611	0	nan	0
91	3.64	12.00000033	9.984011944	18.51851852	0	0.2348483447	0.2348483447	0	nan	0
92	3.68	12.00000033	10.53855216	16.66666667	0	0.2503672259	0.2503672259	0	nan	0
93	3.72	12.00000033	10.34445336	16.66666667	0	0.2659203794	0.2659203794	0	nan	0
94	3.76	12.00000033	9.801096276	18.51851852	0	0.283382843	0.283382843	0	nan	0
95	3.8	12.00000033	9.044030282	18.51851852	0	0.3009107922	0.3009107922	0	nan	0
96	3.84	12.00000033	8.364639785	18.51851852	0	0.318526378	0.318526378	0	nan	0
97	3.88	12.00000033	7.449079429	18.51851852	0	0.3362496099	0.3362496099	0	nan	0
98	3.92	12.00000033	6.538205342	18.51851852	0	0.3540986027	0.3540986027	0	nan	0
99	3.96	12.00000033	5.295894399	18.51851852	0	0.372089786	0.372089786	0	nan	0
100	4	12.00000033	3.855012632	18.51851852	0	0.3902380809	0.3902380809	0	nan	0
101	4.04	12.00000033	3.117173362	18.51851852	0	0.4085570508	0.4085570508	0	nan	0
102	4.08	12.00000033	1.927257781	11.11111111	0	0.4197275438	0.4197275438	0	nan	0
103	4.12	12.00000033	0.8096823887	9.259259259	0	0.4292457765	0.4292457765	0	nan	0
104	4.16	12.00000033	-0.7473342564	1.851851852	0	0.4315973199	0.4315973199	0	nan	0
105	4.2	12.00000033	-2.416397735	1.851851852	0	0.4341054849	0.4341054849	0	nan	0
106	4.24	12.00000033	-3.663592757	0	0	0.4349197881	0.4349197881	0	nan	0
107	4.28	12.00000033	-4.709341439	0	0	0.4358679769	0.4358679769	0	nan	0
108	4.32	12.00000033	-5.931802204	0	0	0.4369418034	0.4369418034	0	nan	0
109	4.36	12.00000033	-6.283996225	0	0	0.4381335465	0.4381335465	0	nan	0
110	4.4	12.00000033	-5.920274941	0	0	0.4394359565	0.4394359565	0	nan	0
111	4.44	12.00000033	-4.949366204	0	0	0.4408422065	0.4408422065	0	nan	0
112	4.48	12.00000033	-2.477310694	0	0	0.4423458497	0.4423458497	0	nan	0
113	4.52	12.00000033	0.0685171731	0	0	0.4439407813	0.4439407813	0	nan	0
114	4.56	12.00000033	4.276885492	0	0	0.445621205	0.445621205	0	nan	0
115	4.6	12.00000033	9.254472591	0	0	0.4473816032	0.4473816032	0	nan	0
116	4.64	12.00000033	14.86496675	0	0	0.4492167105	0.4492167105	0	nan	0
117	4.68	12.00000033	21.07170929	0	0	nan	nan	nan	nan	0
118	4.72	12.00000033	26.9694312	0	0	nan	nan	nan	nan	0
119	4.76	12.00000033	32.43756633	0	0	nan	nan	nan	nan	0
120	4.8	12.00000033	37.19321835	0	0	nan	nan	nan	nan	0
121	4.84	12.00000033	40.46569432	0	0	nan	nan	nan	nan	0
122	4.88	12.00000033	41.8711599	0	0	nan	nan	nan	nan	0
123	4.92	12.00000033	41.87976783	0	0	nan	nan	nan	nan	0
124	4.96	12.00000033	39.43520423	0	0	nan	nan	nan	nan	0
125	5	12.00000033	35.14959137	0	0	nan	nan	nan	nan	0
126	5.04	12.00000033	28.72525559	0	0	nan	nan	nan	nan	0
127	5.08	12.00000033	20.68144236	0	0	nan	nan	nan	nan	0
128	5.12	12.00000033	11.85482815	0	0	nan	nan	nan	nan	0
129	5.16	12.00000033	2.26163797	0	0	nan	nan	nan	nan	0
130	5.2	12.00000033	-7.266740385	0	0	nan	nan	nan	nan	0
131	5.24	12.00000033	-16.00037696	0	0	nan	nan	nan	nan	0
132	5.28	12.00000033	-24.01240728	0	0	nan	nan	nan	nan	0
133	5.32	12.00000033	-30.45247834	0	0	nan	nan	nan	nan	0
134	5.36	12.00000033	-35.47956207	0	0	nan	nan	nan	nan	0
135	5.4	12.00000033	-38.4097737	0	0	nan	nan	nan	nan	0
136	5.44	12.00000033	-38.76898236	0	0	nan	nan	nan	nan	0
137	5.48	12.00000033	-37.91927268	0	0	nan	nan	nan	nan	0
138	5.52	12.00000033	-35.28554604	0	0	nan	nan	nan	nan	0
139	5.56	12.00000033	-31.6182268	0	0	nan	nan	nan	nan	0
140	5.6	12.00000033	-26.94342739	0	0	nan	nan	nan	nan	0
141	5.64	12.00000033	-21.62991605	0	0	0.4511214908	0.4511214908	0	nan	0
142	5.68	12.00000033	-16.37776995	0	0	0.4530911158	0.4530911158	0	nan	0
143	5.72	12.00000033	-11.84606241	0	0	0.4551209473	0.4551209473	0	nan	0
144	5.76	12.00000033	-7.177309367	0	0	0.4572065202	0.4572065202	0	nan	0
145	5.8	12.00000033	-3.545790726	0	0	0.4593435286	0.4593435286	0	nan	0
146	5.84	12.00000033	-0.7335483541	0	0	0.4615278126	0.4615278126	0	nan	0
147	5.88	12.00000033	1.535674498	0	0	0.4637553471	0.4637553471	0	nan	0
148	5.92	12.00000033	2.208468786	0	0	0.466022232	0.466022232	0	nan	0
149	5.96	12.00000033	3.05065891	0	0	0.4683246831	0.4683246831	0	nan	0
150	6	12.00000033	3.075202205	0	0	0.4706590246	0.4706590246	0	nan	0
151	6.04	12.00000033	2.80407142	0	0	0.4730216824	0.4730216824	0	nan	0
152	6.08	12.00000033	2.457182474	0	0	0.4754091782	0.4754091782	0	nan	0
153	6.12	12.00000033	1.879537081	0	0	0.4778181246	0.4778181246	0	nan	0
154	6.16	12.00000033	1.350853368	0	0	0.4802452204	0.4802452204	0	nan	0
155	6.2	12.00000033	1.050771	0	0	0.4826872474	0.4826872474	0	nan	0
156	6.24	12.00000033	0.5352246402	0	0	0.485141067	0.485141067	0	nan	0
157	6.28	12.00000033	0.229452705	0	0	0.4876036175	0.4876036175	0	nan	0
158	6.32	12.00000033	0.3950457352	0	0	0.4900719125	0.4900719125	0	nan	0
159	6.36	12.00000033	0.1299268362	0	0	0.4925430387	0.4925430387	0	nan	0
160	6.4	12.00000033	0.08775297497	0	0	0.4950141547	0.4950141547	0	nan	0
161	6.44	12.00000033	-0.1541080842	0	0	0.4974824903	0.4974824903	0	nan	0
162	6.48	12.00000033	-0.3106583256	0	0	0.4999453455	0.4999453455	0	nan	0
163	6.52	12.00000033	-0.2706887937	0	0	0.5024000902	0.5024000902	0	nan	0
164	6.56	12.00000033	-0.4260278839	0	0	0.5048441639	0.5048441639	0	nan	0
165	6.6	12.00000033	-0.5591919748	0	0	0.5072750759	0.5072750759	0	nan	0
166	6.64	12.00000033	-0.6583976414	0	0	0.5096904052	0.5096904052	0	nan	0
167	6.68	12.00000033	-0.7190647957	0	0	0.5120878009	0.5120878009	0	nan	0
168	6.72	12.00000033	-0.7525131347	0	0	nan	nan	nan	nan	0
169	6.76	12.00000033	-0.6865222052	0	0	nan	nan	nan	nan	0
170	6.8	12.00000033	-0.604441274	0	0	nan	nan	nan	nan	0
171	6.84	12.00000033	-0.4999324576	0	0	nan	nan	nan	nan	0
172	6.88	12.00000033	-0.3533978267	0	0	nan	nan	nan	nan	0
173	6.92	12.00000033	-0.2084966419	0	0	nan	nan	nan	nan	0
174	6.96	12.00000033	-0.02730492166	0	0	nan	nan	nan	nan	0
175	7	12.00000033	0.1590317932	0	0	nan	nan	nan	nan	0
176	7.04	12.00000033	0.3176195379	0	0	nan	nan	nan	nan	0
177	7.08	12.00000033	0.4921417249	0	0	nan	nan	nan	nan	0
178	7.12	12.00000033	0.6221434257	0	0	nan	nan	nan	nan	0
179	7.16	12.00000033	0.7397688955	0	0	nan	nan	nan	nan	0
180	7.2	12.00000033	0.8495317253	0	0	nan	nan	nan	nan	0
181	7.24	12.00000033	0.9173233167	0	0	nan	nan	nan	nan	0
182	7.28	12.00000033	0.9586249874	0	0	nan	nan	nan	nan	0
183	7.32	12.00000033	0.9848259518	0	0	nan	nan	nan	nan	0
184	7.36	12.00000033	0.9710110123	0	0	nan	nan	nan	nan	0
185	7.4	12.00000033	0.9474264269	0	0	nan	nan	nan	nan	0
186	7.44	12.00000033	0.9185901849	0	0	nan	nan	nan	nan	0
187	7.48	12.00000033	0.8447366375	0	0	nan	nan	nan	nan	0
188	7.52	12.00000033	0.8036929887	0	0	nan	nan	nan	nan	0
189	7.56	12.00000033	0.7373799894	0	0	nan	nan	nan	nan	0
190	7.6	12.00000033	0.650168327	0	0	nan	nan	nan	nan	0
191	7.64	12.00000033	0.588893652	0	0	nan	nan	nan	nan	0
192	7.68	12.00000033	0.4891342146	0	0	nan	nan	nan	nan	0
193	7.72	12.00000033	0.4112884416	0	0	nan	nan	nan	nan	0
194	7.76	12.00000033	0.3638567206	0	0	nan	nan	nan	nan	0
195	7.8	12.00000033	0.2827046128	0	0	nan	nan	nan	nan	0
196	7.84	12.00000033	0.2407025559	0	0	nan	nan	nan	nan	0
197	7.88	12.00000033	0.1908064825	0	0	0.5144649828	0.5144649828	0	nan	0
198	7.92	12.00000033	0.1468071622	0	0	0.5168197414	0.5168197414	0	nan	0
199	7.96	12.00000033	0.1611642431	0	0	0.519149939	0.519149939	0	nan	0
200	8	12.00000033	0.1286976662	0	0	0.5214535099	0.5214535099	0	nan	0
201	8.04	12.00000033	0.1359632855	0	0	0.5237284613	0.5237284613	0	nan	0
202	8.08	12.00000033	0.1646692519	0	0	0.5259728736	0.5259728736	0	nan	0
203	8.12	12.00000033	0.14547131	0	0	0.5281849015	0.5281849015	0	nan	0
204	8.16	12.00000033	0.1985286761	0	0	0.5303627741	0.5303627741	0	nan	0
205	8.2	12.00000033	0.2118536908	0	0	0.5325047958	0.5325047958	0	nan	0
206	8.24	12.00000033	0.2133540599	0	0	0.5346093465	0.5346093465	0	nan	0
207	8.28	12.00000033	0.2591971246	0	0	0.5366748826	0.5366748826	0	nan	0
208	8.32	12.00000033	0.2374969647	0	0	0.5386999366	0.5386999366	0	nan	0
209	8.36	12.00000033	0.2641864811	0	0	0.5406831181	0.5406831181	0	nan	0
210	8.4	12.00000033	0.2763530371	0	0	0.5426231135	0.5426231135	0	nan	0
211	8.44	12.00000033	0.2386817943	0	0	0.5445186864	0.5445186864	0	nan	0
212	8.48	12.00000033	0.2375048911	0	0	0.5463686774	0.5463686774	0	nan	0
213	8.52	12.00000033	0.183235377	0	0	0.5481720042	0.5481720042	0	nan	0
214	8.56	12.00000033	0.1385512202	0	0	0.5499276612	0.5499276612	0	nan	0
215	8.6	12.00000033	0.1174876766	0	0	0.5516347193	0.5516347193	0	nan	0
216	8.64	12.00000033	0.05579164007	0	0	0.5532923254	0.5532923254	0	nan	0
217	8.68	12.00000033	-0.01110713055	0	0	0.5548997016	0.5548997016	0	nan	0
218	8.72	12.00000033	-0.04825062297	0	0	0.5564561451	0.5564561451	0	nan	0
219	8.76	12.00000033	-0.1153831289	0	0	0.5579610268	0.5579610268	0	nan	0
220	8.8	12.00000033	-0.1512086766	0	0	0.5594137906	0.5594137906	0	nan	0
221	8.84	12.00000033	-0.1843618699	0	0	0.5608139527	0.5608139527	0	nan	0
222	8.88	12.00000033	-0.2365413052	0	0	0.5621610999	0.5621610999	0	nan	0
223	8.92	12.00000033	-0.233409353	0	0	0.5634548888	0.5634548888	0	nan	0
224	8.96	12.00000033	-0.2479054697	0	0	0.5646950441	0.5646950441	0	nan	0
225	9	12.00000033	-0.260901083	0	0	0.5658813577	0.5658813577	0	nan	0
226	9.04	12.00000033	-0.2250084019	0	0	0.5670136865	0.5670136865	0	nan	0
227	9.08	12.00000033	-0.200393335	0	0	0.5680919513	0.5680919513	0	nan	0
228	9.12	12.00000033	-0.1693404388	0	0	0.569116135	0.569116135	0	nan	0
229	9.16	12.00000033	-0.1021115986	0	0	0.5700862805	0.5700862805	0	nan	0
230	9.2	12.00000033	-0.08198670579	0	0	0.5710024894	0.5710024894	0	nan	0
231	9.24	12.00000033	-0.02312205728	0	0	0.5718649197	0.5718649197	0	nan	0
232	9.28	12.00000033	0.04502385931	0	0	0.5726737839	0.5726737839	0	nan	0
233	9.32	12.00000033	0.0622548035	0	0	0.5734293474	0.5734293474	0	nan	0
234	9.36	12.00000033	0.1149538856	0	0	0.5741319256	0.5741319256	0	nan	0
235	9.4	12.00000033	0.1149725739	0	0	0.5747818828	0.5747818828	0	nan	0
236	9.44	12.00000033	0.12314798	0	0	0.5753796295	0.5753796295	0	nan	0
237	9.48	12.00000033	0.152836216	0	0	0.5759256204	0.5759256204	0	nan	0
238	9.52	12.00000033	0.1141700452	0	0	0.5764203522	0.5764203522	0	nan	0
239	9.56	12.00000033	0.1129632312	0	0	0.5768643617	0.5768643617	0	nan	0
240	9.6	12.00000033	0.08372122486	0	0	0.5772582232	0.5772582232	0	nan	0
241	9.64	12.00000033	0.0578318191	0	0	0.577602547	0.577602547	0	nan	0
242	9.68	12.00000033	0.05960350248	0	0	0.5778979766	0.5778979766	0	nan	0
243	9.72	12.00000033	0.02875309259	0	0	0.5781451869	0.5781451869	0	nan	0
244	9.76	12.00000033	0.02510328298	0	0	0.578344882	0.578344882	0	nan	0
245	9.8	12.00000033	0.03526948046	0	0	0.5784977933	0.5784977933	0	nan	0
246	9.84	12.00000033	0.04814995531	0	0	0.5786046772	0.5786046772	0	nan	0
247	9.88	12.00000033	0.07492866508	0	0	0.5786663132	0.5786663132	0	nan	0
248	9.92	12.00000033	0.1020945011	0	0	0.5786835018	0.5786835018	0	nan	0
249	9.96	12.00000033	0.1325692295	0	0	0.5786570629	0.5786570629	0	nan	0
250	10	12.00000033	0.1723270086	0	0	0.5785878335	0.5785878335	0	nan	0
251	10.04	12.00000033	0.2035871951	0	0	0.5784766659	0.5784766659	0	nan	0
252	10.08	12.00000033	0.2314409545	0	0	0.5783244261	0.5783244261	0	nan	0
253	10.12	12.00000033	0.2541039535	0	0	0.5781319921	0.5781319921	0	nan	0
254	10.16	12.00000033	0.2629504658	0	0	0.5779002518	0.5779002518	0	nan	0
255	10.2	12.00000033	0.258941917	0	0	0.5776301019	0.5776301019	0	nan	0
256	10.24	12.00000033	0.260008002	0	0	0.5773224456	0.5773224456	0	nan	0
257	10.28	12.00000033	0.242803533	0	0	0.576978192	0.576978192	0	nan	0
258	10.32	12.00000033	0.2041357428	0	0	0.5765982539	0.5765982539	0	nan	0
259	10.36	12.00000033	0.1931202007	0	0	0.5761835466	0.5761835466	0	nan	0
260	10.4	12.00000033	0.139473845	0	0	0.5757349866	0.5757349866	0	nan	0
261	10.44	12.00000033	0.11199615	0	0	0.5752534906	0.5752534906	0	nan	0
262	10.48	12.00000033	0.0899454997	0	0	0.5747399737	0.5747399737	0	nan	0
263	10.52	12.00000033	0.02839387655	0	0	0.5741953486	0.5741953486	0	nan	0
264	10.56	12.00000033	0.0261819021	0	0	0.5736205245	0.5736205245	0	nan	0
265	10.6	12.00000033	-0.01330329719	0	0	0.573016406	0.573016406	0	nan	0
266	10.64	12.00000033	-0.02463331653	0	0	0.5723838922	0.5723838922	0	nan	0
267	10.68	12.00000033	-0.009031577492	0	0	0.5717238754	0.5717238754	0	nan	0
268	10.72	12.00000033	-0.03771469441	0	0	0.571037241	0.571037241	0	nan	0
269	10.76	12.00000033	-0.01956012423	0	0	0.5703248659	0.5703248659	0	nan	0
270	10.8	12.00000033	-0.006837626339	0	0	0.5695876182	0.5695876182	0	nan	0
271	10.84	12.00000033	-0.0007291932511	0	0	0.5688263564	0.5688263564	0	nan	0
272	10.88	12.00000033	0.02990688926	0	0	0.5680419286	0.5680419286	0	nan	0
273	10.92	12.00000033	0.0260101831	0	0	0.5672351722	0.5672351722	0	nan	0
274	10.96	12.00000033	0.03794339315	0	0	0.5664069133	0.5664069133	0	nan	0
275	11	12.00000033	0.05674157327	0	0	0.5655579657	0.5655579657	0	nan	0
276	11.04	12.00000033	0.05296499364	0	0	0.5646891313	0.5646891313	0	nan	0
277	11.08	12.00000033	0.05405024477	0	0	0.5638011989	0.5638011989	0	nan	0
278	11.12	12.00000033	0.04582066422	0	0	0.5628949444	0.5628949444	0	nan	0
279	11.16	12.00000033	0.02624642253	0	0	0.5619711302	0.5619711302	0	nan	0
280	11.2	12.00000033	0.02455199485	0	0	0.5610305048	0.5610305048	0	nan	0
281	11.24	12.00000033	0.01249179755	0	0	0.5600738029	0.5600738029	0	nan	0
282	11.28	12.00000033	-0.005696735638	0	0	0.5591017451	0.5591017451	0	nan	0
283	11.32	12.00000033	-0.02864709812	0	0	0.5581150373	0.5581150373	0	nan	0
284	11.36	12.00000033	-0.04565443544	0	0	0.5571143711	0.5571143711	0	nan	0
285	11.4	12.00000033	-0.05004490712	0	0	0.5561004236	0.5561004236	0	nan	0
286	11.44	12.00000033	-0.05922614073	0	0	0.5550738569	0.5550738569	0	nan	0
287	11.48	12.00000033	-0.0493448711	0	0	0.5540353185	0.5540353185	0	nan	0
288	11.52	12.00000033	-0.06561770751	0	0	0.5529854411	0.5529854411	0	nan	0
289	11.56	12.00000033	-0.02546739507	0	0	0.5519248425	0.5519248425	0	nan	0
290	11.6	12.00000033	-0.01019163268	0	0	0.5508541258	0.5508541258	0	nan	0
291	11.64	12.00000033	0.01751193564	0	0	0.5497738793	0.5497738793	0	nan	0
292	11.68	12.00000033	0.06770967563	0	0	0.5486846767	0.5486846767	0	nan	0
293	11.72	12.00000033	0.07309808281	0	0	0.5475870769	0.5475870769	0	nan	0
294	11.76	12.00000033	0.1337074378	0	0	0.5464816245	0.5464816245	0	nan	0
295	11.8	12.00000033	0.1686938683	0	0	0.5453688495	0.5453688495	0	nan	0
296	11.84	12.00000033	0.1997435527	0	0	0.5442492678	0.5442492678	0	nan	0
297	11.88	12.00000033	0.2477385781	0	0	0.5431233809	0.5431233809	0	nan	0
298	11.92	12.00000033	0.2514152631	0	0	0.5419916765	0.5419916765	0	nan	0
299	11.96	12.00000033	0.2701342967	0	0	0.5408546285	0.5408546285	0	nan	0
300	12	12.00000033	0.2958318922	0	0	0.539712697	0.539712697	0	nan	0
301	12.04	12.00000033	0.2824577633	0	0	0.5385663286	0.5385663286	0	nan	0
302	12.08	12.00000033	0.2827227666	0	0	0.537415957	0.537415957	0	nan	0
303	12.12	12.00000033	0.2610327361	0	0	0.5362620022	0.5362620022	0	nan	0
304	12.16	12.00000033	0.2183867693	0	0	0.5351048719	0.5351048719	0	nan	0
305	12.2	12.00000033	0.1870853199	0	0	0.5339449608	0.5339449608	0	nan	0
306	12.24	12.00000033	0.128984352	0	0	0.5327826513	0.5327826513	0	nan	0
307	12.28	12.00000033	0.07061061014	0	0	0.5316183135	0.5316183135	0	nan	0
308	12.32	12.00000033	0.02097366805	0	0	0.5304523056	0.5304523056	0	nan	0
309	12.36	12.00000033	-0.0415582558	0	0	0.5292849739	0.5292849739	0	nan	0
310	12.4	12.00000033	-0.07920721632	0	0	0.5281166534	0.5281166534	0	nan	0
311	12.44	12.00000033	-0.1135511659	0	0	0.5269476676	0.5269476676	0	nan	0
312	12.48	12.00000033	-0.1526087357	0	0	0.525778329	0.525778329	0	nan	0
313	12.52	12.00000033	-0.1580328053	0	0	0.5246089392	0.5246089392	0	nan	0
314	12.56	12.00000033	-0.1660135786	0	0	0.5234397895	0.5234397895	0	nan	0
315	12.6	12.00000033	-0.1361916389	0	0	0.5222711604	0.5222711604	0	nan	0
316	12.64	12.00000033	-0.09254277506	0	0	0.5211033228	0.5211033228	0	nan	0
317	12.68	12.00000033	-0.04373420276	0	0	0.5199365372	0.5199365372	0	nan	0
318	12.72	12.00000033	0.01210200404	0	0	0.518771055	0.518771055	0	nan	0
319	12.76	12.00000033	0.09558295227	0	0	0.5176071177	0.5176071177	0	nan	0
320	12.8	12.00000033	0.1800698185	0	0	0.516444958	0.516444958	0	nan	0
321	12.84	12.00000033	0.2581809913	0	0	0.5152847994	0.5152847994	0	nan	0
322	12.88	12.00000033	0.340275863	0	0	nan	nan	nan	nan	0
323	12.92	12.00000033	0.390027273	0	0	nan	nan	nan	nan	0
324	12.96	12.00000033	0.4723354177	0	0	nan	nan	nan	nan	0
325	13	12.00000033	0.4886493571	0	0	nan	nan	nan	nan	0
326	13.04	12.00000033	0.5102507234	0	0	nan	nan	nan	nan	0
327	13.08	12.00000033	0.5099683296	0	0	nan	nan	nan	nan	0
328	13.12	12.00000033	0.4640493073	0	0	nan	nan	nan	nan	0
329	13.16	12.00000033	0.4439956503	0	0	nan	nan	nan	nan	0
330	13.2	12.00000033	0.38941034	0	0	nan	nan	nan	nan	0
331	13.24	12.00000033	0.3202947157	0	0	nan	nan	nan	nan	0
332	13.28	12.00000033	0.2683107414	0	0	nan	nan	nan	nan	0
333	13.32	12.00000033	0.2009305945	0	0	nan	nan	nan	nan	0
334	13.36	12.00000033	0.1328497436	0	0	nan	nan	nan	nan	0
335	13.4	12.00000033	0.09423340506	0	0	nan	nan	nan	nan	0
336	13.44	12.00000033	0.04660971884	0	0	nan	nan	nan	nan	0
337	13.48	12.00000033	0.03118514687	0	0	nan	nan	nan	nan	0
338	13.52	12.00000033	0.02476474033	0	0	nan	nan	nan	nan	0
339	13.56	12.00000033	0.002386288077	0	0	nan	nan	nan	nan	0
340	13.6	12.00000033	0.01123167765	0	0	nan	nan	nan	nan	0
341	13.64	12.00000033	0.02615518751	0	0	nan	nan	nan	nan	0
342	13.68	12.00000033	0.0149767387	0	0	nan	nan	nan	nan	0
343	13.72	12.00000033	0.01765191419	0	0	nan	nan	nan	nan	0
344	13.76	12.00000033	-0.02072290631	0	0	nan	nan	nan	nan	0
345	13.8	12.00000033	-0.06288634506	0	0	nan	nan	nan	nan	0
346	13.84	12.00000033	-0.1019462152	0	0	nan	nan	nan	nan	0
347	13.88	12.00000033	-0.1862585453	0	0	nan	nan	nan	nan	0
348	13.92	12.00000033	-0.2803698754	0	0	nan	nan	nan	nan	0
349	13.96	12.00000033	-0.3839506484	0	0	nan	nan	nan	nan	0
350	14	12.00000033	-0.5017736331	0	0	nan	nan	nan	nan	0
351	14.04	12.00000033	-0.613513701	0	-9.259259259	0.4927937924	0.4927937924	0	nan	0
352	14.08	12.00000033	-0.7205732329	0	-9.259259259	0.4712663503	0.4712663503	0	nan	0
353	14.12	12.00000033	-0.8441799356	0	-9.259259259	0.4506449192	0.4506449192	0	nan	0
354	14.16	12.00000033	-0.9102445179	0	-9.259259259	0.4308764196	0.4308764196	0	nan	0
355	14.2	12.00000033	-0.9765494908	0	-9.259259259	0.4119118181	0.4119118181	0	nan	0
356	14.24	12.00000033	-1.014248718	0	-9.259259259	0.3937057487	0.3937057487	0	nan	0
357	14.28	12.00000033	-1.016754818	0	-9.259259259	0.3762161749	0.3762161749	0	nan	0
358	14.32	12.00000033	-0.9965518881	0	-9.259259259	0.3594040893	0.3594040893	0	nan	0
359	14.36	12.00000033	-0.9322206886	0	-9.259259259	0.3432332444	0.3432332444	0	nan	0
360	14.4	12.00000033	-0.844416628	0	-9.259259259	0.3276699125	0.3276699125	0	nan	0
361	14.44	12.00000033	-0.7264765144	0	-9.259259259	0.31268267	0.31268267	0	nan	0
362	14.48	12.00000033	-0.5978686176	0	-5.555555556	0.3036832327	0.3036832327	0	nan	0
363	14.52	12.00000033	-0.4481201478	0	-1.851851852	0.3002830213	0.3002830213	0	nan	0
364	14.56	12.00000033	-0.3020815152	0	0	0.2996151366	0.2996151366	0	nan	0
365	14.6	12.00000033	-0.1382033528	0	0	0.2989499106	0.2989499106	0	nan	0
366	14.64	12.00000033	0.007256554775	0	0	0.2982874094	0.2982874094	0	nan	0
367	14.68	12.00000033	0.1359907626	0	0	0.2976276953	0.2976276953	0	nan	0
368	14.72	12.00000033	0.2450943496	0	0	0.2969708278	0.2969708278	0	nan	0
369	14.76	12.00000033	0.3174423252	0	0	0.296316863	0.296316863	0	nan	0
370	14.8	12.00000033	0.3718619083	0	0	0.2956658544	0.2956658544	0	nan	0
371	14.84	12.00000033	0.4086340023	0	0	0.2950178522	0.2950178522	0	nan	0
372	14.88	12.00000033	0.3894198486	0	0	0.2943729041	0.2943729041	0	nan	0
373	14.92	12.00000033	0.3550845669	0	0	0.2937310549	0.2937310549	0	nan	0
374	14.96	12.00000033	0.3077795909	0	0	0.293092347	0.293092347	0	nan	0
375	15	12.00000033	0.2441960409	0	0	0.2924568202	0.2924568202	0	nan	0
376	15.04	12.00000033	0.1985027674	0	0	0.2918245116	0.2918245116	0	nan	0
377	15.08	12.00000033	0.1162230855	0	0	0.2911954563	0.2911954563	0	nan	0
378	15.12	12.00000033	0.06934615479	0	0	0.290569687	0.290569687	0	nan	0
379	15.16	12.00000033	0.03193868224	0	0	0.2899472342	0.2899472342	0	nan	0
380	15.2	12.00000033	0.01495655306	0	0	0.2893281261	0.2893281261	0	nan	0
381	15.24	12.00000033	0.02236789773	0	0	0.2887123892	0.2887123892	0	nan	0
382	15.28	12.00000033	0.02877052149	0	0	0.2881000478	0.2881000478	0	nan	0
383	15.32	12.00000033	0.07128636374	0	0	0.2874911243	0.2874911243	0	nan	0
384	15.36	12.00000033	0.135888518	0	0	0.2868856392	0.2868856392	0	nan	0
385	15.4	12.00000033	0.2041534427	0	0	0.2862836115	0.2862836115	0	nan	0
386	15.44	12.00000033	0.2641462436	0	0	0.2856850582	0.2856850582	0	nan	0
387	15.48	12.00000033	0.3307510138	0	0	0.2850899949	0.2850899949	0	nan	0
388	15.52	12.00000033	0.3817599278	0	0	0.2844984353	0.2844984353	0	nan	0
389	15.56	12.00000033	0.4369764636	0	0	0.2839103919	0.2839103919	0	nan	0
390	15.6	12.00000033	0.4429044875	0	0	0.2833258756	0.2833258756	0	nan	0
391	15.64	12.00000033	0.4252408817	0	0	0.2827448958	0.2827448958	0	nan	0
392	15.68	12.00000033	0.3913582038	0	0	0.2821674608	0.2821674608	0	nan	0
393	15.72	12.00000033	0.3368648891	0	0	0.2815935772	0.2815935772	0	nan	0
394	15.76	12.00000033	0.2936243815	0	0	0.2810232508	0.2810232508	0	nan	0
395	15.8	12.00000033	0.1944161283	0	0	0.2804564858	0.2804564858	0	nan	0
396	15.84	12.00000033	0.1089481994	0	0	0.2798932855	0.2798932855	0	nan	0
397	15.88	12.00000033	0.01795498485	0	0	0.279333652	0.279333652	0	nan	0
398	15.92	12.00000033	-0.05377930087	0	0	0.2787775864	0.2787775864	0	nan	0
399	15.96	12.00000033	-0.1014280109	0	0	0.2782250886	0.2782250886	0	nan	0
400	16	12.00000033	-0.1633988177	0	0	0.2776761576	0.2776761576	0	nan	0
401	16.04	12.00000033	-0.1945070882	0	0	0.2771307917	0.2771307917	0	nan	0
402	16.08	12.00000033	-0.2015750315	0	0	0.2765889879	0.2765889879	0	nan	0
403	16.12	12.00000033	-0.1833084517	0	0	0.2760507427	0.2760507427	0	nan	0
404	16.16	12.00000033	-0.1416758756	0	0	0.2755160515	0.2755160515	0	nan	0
405	16.2	12.00000033	-0.09667860199	0	0	0.274984909	0.274984909	0	nan	0
406	16.24	12.00000033	-0.05000906572	0	0	0.2744573093	0.2744573093	0	nan	0
407	16.28	12.00000033	0.02076729379	0	0	0.2739332455	0.2739332455	0	nan	0
408	16.32	12.00000033	0.07754003568	0	0	0.2734127102	0.2734127102	0	nan	0
409	16.36	12.00000033	0.1294166055	0	0	0.2728956954	0.2728956954	0	nan	0
410	16.4	12.00000033	0.1641702724	0	0	0.2723821922	0.2723821922	0	nan	0
411	16.44	12.00000033	0.1769822836	0	0	0.2718721915	0.2718721915	0	nan	0
412	16.48	12.00000033	0.1995024015	0	0	0.2713656831	0.2713656831	0	nan	0
413	16.52	12.00000033	0.2013435436	0	0	0.2708626568	0.2708626568	0	nan	0
414	16.56	12.00000033	0.1874790507	0	0	0.2703631016	0.2703631016	0	nan	0
415	16.6	12.00000033	0.1909229398	0	0	0.269867006	0.269867006	0	nan	0
416	16.64	12.00000033	0.17693301	0	0	0.269374358	0.269374358	0	nan	0
417	16.68	12.00000033	0.163540014	0	0	0.2688851454	0.2688851454	0	nan	0
418	16.72	12.00000033	0.1775435012	0	0	0.2683993554	0.2683993554	0	nan	0
419	16.76	12.00000033	0.1499406078	0	0	0.2679169747	0.2679169747	0	nan	0
420	16.8	12.00000033	0.1696130599	0	0	0.2674379899	0.2674379899	0	nan	0
421	16.84	12.00000033	0.1846414231	0	0	0.2669623869	0.2669623869	0	nan	0
422	16.88	12.00000033	0.1817219335	0	0	0.2664901516	0.2664901516	0	nan	0
423	16.92	12.00000033	0.2052716657	0	0	0.2660212693	0.2660212693	0	nan	0
424	16.96	12.00000033	0.2061234698	0	0	0.2655557253	0.2655557253	0	nan	0
425	17	12.00000033	0.2061109022	0	0	0.2650935043	0.2650935043	0	nan	0
426	17.04	12.00000033	0.209730845	0	0	0.2646345909	0.2646345909	0	nan	0
427	17.08	12.00000033	0.1786625019	0	0	0.2641789695	0.2641789695	0	nan	0
428	17.12	12.00000033	0.1549003083	0	0	0.2637266241	0.2637266241	0	nan	0
429	17.16	12.00000033	0.1458109753	0	0	0.2632775387	0.2632775387	0	nan	0
430	17.2	12.00000033	0.07274497408	0	0	0.2628316969	0.2628316969	0	nan	0
431	17.24	12.00000033	0.05251325095	0	0	0.2623890822	0.2623890822	0	nan	0
432	17.28	12.00000033	-0.002928686093	0	0	0.2619496779	0.2619496779	0	nan	0
433	17.32	12.00000033	-0.05542810143	0	0	0.2615134671	0.2615134671	0	nan	0
434	17.36	12.00000033	-0.05959065557	0	0	0.261080433	0.261080433	0	nan	0
435	17.4	12.00000033	-0.09868165006	0	0	0.2606505582	0.2606505582	0	nan	0
436	17.44	12.00000033	-0.1041589075	0	0	0.2602238256	0.2602238256	0	nan	0
437	17.48	12.00000033	-0.08966106829	0	0	0.2598002178	0.2598002178	0	nan	0
438	17.52	12.00000033	-0.07280947923	0	0	0.2593797173	0.2593797173	0	nan	0
439	17.56	12.00000033	-0.0332883298	0	0	0.2589623065	0.2589623065	0	nan	0
440	17.6	12.00000033	0.007212476372	0	0	0.2585479677	0.2585479677	0	nan	0
441	17.64	12.00000033	0.05504108841	0	0	0.2581366832	0.2581366832	0	nan	0
442	17.68	12.00000033	0.1174623441	0	0	0.2577284353	0.2577284353	0	nan	0
443	17.72	12.00000033	0.1725256759	0	0	0.257323206	0.257323206	0	nan	0
444	17.76	12.00000033	0.2064294452	0	0	0.2569209774	0.2569209774	0	nan	0
445	17.8	12.00000033	0.2482983594	0	0	0.2565217316	0.2565217316	0	nan	0
446	17.84	12.00000033	0.2777793616	0	0	0.2561254507	0.2561254507	0	nan	0
447	17.88	12.00000033	0.2903993997	0	0	0.2557321165	0.2557321165	0	nan	0
448	17.92	12.00000033	0.3003924015	0	0	0.2553417111	0.2553417111	0	nan	0
449	17.96	12.00000033	0.2752274418	0	0	0.2549542164	0.2549542164	0	nan	0
450	18	12.00000033	0.2743644449	0	0	0.2545696144	0.2545696144	0	nan	0
451	18.04	12.00000033	0.2496751843	0	0	0.254187887	0.254187887	0	nan	0
452	18.08	12.00000033	0.2038526642	0	0	0.2538090162	0.2538090162	0	nan	0
453	18.12	12.00000033	0.1666567834	0	0	0.253432984	0.253432984	0	nan	0
454	18.16	12.00000033	0.1175445592	0	0	0.2530597724	0.2530597724	0	nan	0
455	18.2	12.00000033	0.08790541331	0	0	0.2526893634	0.2526893634	0	nan	0
456	18.24	12.00000033	0.0607136954	0	0	0.252321739	0.252321739	0	nan	0
457	18.28	12.00000033	0.01087693266	0	0	0.2519568813	0.2519568813	0	nan	0
458	18.32	12.00000033	-0.01601975323	0	0	0.2515947725	0.2515947725	0	nan	0
459	18.36	12.00000033	-0.02813680624	0	0	0.2512353946	0.2512353946	0	nan	0
460	18.4	12.00000033	-0.04358514626	0	0	0.25087873	0.25087873	0	nan	0
461	18.44	12.00000033	-0.05098296475	0	0	0.2505247607	0.2505247607	0	nan	0
462	18.48	12.00000033	-0.07594602981	0	0	0.2501734693	0.2501734693	0	nan	0
463	18.52	12.00000033	-0.08490429843	0	0	0.249824838	0.249824838	0	nan	0
464	18.56	12.00000033	-0.06543366387	0	0	0.2494788492	0.2494788492	0	nan	0
465	18.6	12.00000033	-0.06571402976	0	0	0.2491354855	0.2491354855	0	nan	0
466	18.64	12.00000033	-0.07024764564	0	0	0.2487947293	0.2487947293	0	nan	0
467	18.68	12.00000033	-0.05895598706	0	0	0.2484565634	0.2484565634	0	nan	0
468	18.72	12.00000033	-0.06393783503	0	0	0.2481209704	0.2481209704	0	nan	0
469	18.76	12.00000033	-0.0106754812	0	0	0.2477879331	0.2477879331	0	nan	0
470	18.8	12.00000033	0.009393081637	0	0	0.2474574343	0.2474574343	0	nan	0
471	18.84	12.00000033	0.02347789438	0	0	0.2471294569	0.2471294569	0	nan	0
472	18.88	12.00000033	0.05349864282	0	0	0.2468039841	0.2468039841	0	nan	0
473	18.92	12.00000033	0.08097506832	0	0	0.2464809988	0.2464809988	0	nan	0
474	18.96	12.00000033	0.1147936252	0	0	0.2461604843	0.2461604843	0	nan	0
475	19	12.00000033	0.1312201162	0	0	0.2458424238	0.2458424238	0	nan	0
476	19.04	12.00000033	0.1456315115	0	0	nan	nan	nan	nan	0
477	19.08	12.00000033	0.1287036193	0	0	nan	nan	nan	nan	0
478	19.12	12.00000033	0.145962887	0	0	nan	nan	nan	nan	0
479	19.16	12.00000033	0.1045474886	0	0	nan	nan	nan	nan	0
480	19.2	12.00000033	0.08551615148	0	0	nan	nan	nan	nan	0
481	19.24	12.00000033	0.04147799265	0	0	nan	nan	nan	nan	0
482	19.28	12.00000033	-0.01267612907	0	0	nan	nan	nan	nan	0
483	19.32	12.00000033	-0.04971366824	0	0	nan	nan	nan	nan	0
484	19.36	12.00000033	-0.105941043	0	0	nan	nan	nan	nan	0
485	19.4	12.00000033	-0.1367069292	0	0	nan	nan	nan	nan	0
486	19.44	12.00000033	-0.1740483371	0	0	nan	nan	nan	nan	0
487	19.48	12.00000033	-0.1803463518	0	0	nan	nan	nan	nan	0
488	19.52	12.00000033	-0.1939207553	0	0	nan	nan	nan	nan	0
489	19.56	12.00000033	-0.1599367687	0	0	nan	nan	nan	nan	0
490	19.6	12.00000033	-0.1317407022	0	0	nan	nan	nan	nan	0
491	19.64	12.00000033	-0.07395327223	0	0	nan	nan	nan	nan	0
492	19.68	12.00000033	-0.004338769559	0	0	nan	nan	nan	nan	0
493	19.72	12.00000033	0.06445131975	0	0	nan	nan	nan	nan	0
494	19.76	12.00000033	0.1645793074	0	0	nan	nan	nan	nan	0
495	19.8	12.00000033	0.2368397943	0	0	nan	nan	nan	nan	0
496	19.84	12.00000033	0.3128711186	0	0	nan	nan	nan	nan	0
497	19.88	12.00000033	0.3876463599	0	0	nan	nan	nan	nan	0
498	19.92	12.00000033	0.438091787	0	0	nan	nan	nan	nan	0
499	19.96	12.00000033	0.4942070826	0	0	nan	nan	nan	nan	0
500	20	12.00000033	0.5121727925	0	0	nan	nan	nan	nan	0
501	20.04	12.00000033	0.5025074485	0	0	nan	nan	nan	nan	0
502	20.08	12.00000033	0.5108678787	0	0	nan	nan	nan	nan	0
503	20.12	12.00000033	0.4794049229	0	0	nan	nan	nan	nan	0
504	20.16	12.00000033	0.4672842534	0	0	nan	nan	nan	nan	0
505	20.2	12.00000033	0.4070574855	0	0	nan	nan	nan	nan	0
506	20.24	12.00000033	0.3357005822	0	0	nan	nan	nan	nan	0
507	20.28	12.00000033	0.2824757429	0	0	nan	nan	nan	nan	0
508	20.32	12.00000033	0.2143443262	0	0	nan	nan	nan	nan	0
509	20.36	12.00000033	0.1443855346	0	0	nan	nan	nan	nan	0
510	20.4	12.00000033	0.06887547733	0	0	nan	nan	nan	nan	0
511	20.44	12.00000033	-0.01784311465	0	0	nan	nan	nan	nan	0
512	20.48	12.00000033	-0.07892970503	0	0	nan	nan	nan	nan	0
513	20.52	12.00000033	-0.1361844213	0	0	nan	nan	nan	nan	0
514	20.56	12.00000033	-0.2195771517	0	0	0.2455268006	0.2455268006	0	nan	0
515	20.6	12.00000033	-0.2730468209	0	0	0.2452135983	0.2452135983	0	nan	0
516	20.64	12.00000033	-0.349199669	0	0	0.2449028004	0.2449028004	0	nan	0
517	20.68	12.00000033	-0.3972245996	0	0	0.2445943904	0.2445943904	0	nan	0
518	20.72	12.00000033	-0.4473473603	0	0	0.2442883522	0.2442883522	0	nan	0
519	20.76	12.00000033	-0.4923935807	0	0	0.2439846695	0.2439846695	0	nan	0
520	20.8	12.00000033	-0.5200230003	0	0	0.2436833263	0.2436833263	0	nan	0
521	20.84	12.00000033	-0.5626235927	0	0	0.2433843065	0.2433843065	0	nan	0
522	20.88	12.00000033	-0.5691538161	0	0	0.2430875944	0.2430875944	0	nan	0
523	20.92	12.00000033	-0.572117211	0	0	0.2427931741	0.2427931741	0	nan	0
524	20.96	12.00000033	-0.5531543388	0	0	0.24250103	0.24250103	0	nan	0
525	21	12.00000033	-0.5405642643	0	0	0.2422111465	0.2422111465	0	nan	0
526	21.04	12.00000033	-0.515826725	0	0	0.241923508	0.241923508	0	nan	0
527	21.08	12.00000033	-0.4951217358	0	0	0.2416380993	0.2416380993	0	nan	0
528	21.12	12.00000033	-0.4664180067	0	0	0.2413549051	0.2413549051	0	nan	0
529	21.16	12.00000033	-0.4219354047	0	0	0.2410739101	0.2410739101	0	nan	0
530	21.2	12.00000033	-0.4074774818	0	0	0.2407950994	0.2407950994	0	nan	0
531	21.24	12.00000033	-0.3707916638	0	0	0.2405184579	0.2405184579	0	nan	0
532	21.28	12.00000033	-0.3326426912	0	0	0.2402439709	0.2402439709	0	nan	0
533	21.32	12.00000033	-0.28036798	0	0	0.2399716236	0.2399716236	0	nan	0
534	21.36	12.00000033	-0.2351639986	0	0	0.2397014014	0.2397014014	0	nan	0
535	21.4	12.00000033	-0.215112489	0	0	0.2394332896	0.2394332896	0	nan	0
536	21.44	12.00000033	-0.1748403956	0	0	0.239167274	0.239167274	0	nan	0
537	21.48	12.00000033	-0.1088212724	0	0	0.2389033401	0.2389033401	0	nan	0
538	21.52	12.00000033	-0.03766573305	0	0	0.2386414737	0.2386414737	0	nan	0
539	21.56	12.00000033	0.05065253624	0	0	0.2383816608	0.2383816608	0	nan	0
540	21.6	12.00000033	0.08411614798	0	0	0.2381238873	0.2381238873	0	nan	0
541	21.64	12.00000033	0.1550624678	0	0	0.2378681394	0.2378681394	0	nan	0
542	21.68	12.00000033	0.2702731423	0	0	0.2376144032	0.2376144032	0	nan	0
543	21.72	12.00000033	0.3445303498	0	0	0.2373626651	0.2373626651	0	nan	0
544	21.76	12.00000033	0.4556583058	1.851851852	0	0.2386539282	0.2386539282	0	nan	0
545	21.8	12.00000033	0.5365271786	3.703703704	0	0.2414860331	0.2414860331	0	nan	0
546	21.84	12.00000033	0.6333096473	5.555555556	0	0.2458594348	0.2458594348	0	nan	0
547	21.88	12.00000033	0.765146954	7.407407407	0	0.2517769337	0.2517769337	0	nan	0
548	21.92	12.00000033	0.8545193642	7.407407407	0	0.2576969029	0.2576969029	0	nan	0
549	21.96	12.00000033	0.9409533033	7.407407407	0	0.2636189373	0.2636189373	0	nan	0
550	22	12.00000033	1.023594323	7.407407407	0	0.269542659	0.269542659	0	nan	0
551	22.04	12.00000033	1.046080246	7.407407407	0	0.2754677146	0.2754677146	0	nan	0
552	22.08	12.00000033	1.09980565	7.407407407	0	0.2813937744	0.2813937744	0	nan	0
553	22.12	12.00000033	1.10291698	7.407407407	0	0.2873205304	0.2873205304	0	nan	0
554	22.16	12.00000033	1.033652637	7.407407407	0	0.2932476951	0.2932476951	0	nan	0
555	22.2	12.00000033	0.9629061954	7.407407407	0	0.2991750004	0.2991750004	0	nan	0
556	22.24	12.00000033	0.7911195043	7.407407407	0	0.3051021959	0.3051021959	0	nan	0
557	22.28	12.00000033	0.6246551803	5.555555556	0	0.3094731767	0.3094731767	0	nan	0
558	22.32	12.00000033	0.4266109772	1.851851852	0	0.3107322416	0.3107322416	0	nan	0
559	22.36	12.00000033	0.1720923265	1.851851852	0	0.3119912915	0.3119912915	0	nan	0
560	22.4	12.00000033	-0.1016965086	0	0	0.3116977735	0.3116977735	0	nan	0
561	22.44	12.00000033	-0.3856734257	0	0	0.3114066187	0.3114066187	0	nan	0
562	22.48	12.00000033	-0.6441933826	0	0	0.3111178114	0.3111178114	0	nan	0
563	22.52	12.00000033	-0.8533761079	0	0	0.310831336	0.310831336	0	nan	0
564	22.56	12.00000033	-1.035400812	0	0	0.3105471772	0.3105471772	0	nan	0
565	22.6	12.00000033	-1.176924555	0	0	0.3102653196	0.3102653196	0	nan	0
566	22.64	12.00000033	-1.205729841	0	0	0.3099857481	0.3099857481	0	nan	0
567	22.68	12.00000033	-1.164374068	0	0	0.3097084476	0.3097084476	0	nan	0
568	22.72	12.00000033	-1.02518633	0	0	0.3094334031	0.3094334031	0	nan	0
569	22.76	12.00000033	-0.8642934197	0	0	0.3091606	0.3091606	0	nan	0
570	22.8	12.00000033	-0.6721537728	0	0	0.3088900235	0.3088900235	0	nan	0
571	22.84	12.00000033	-0.3900577554	0	0	0.308621659	0.308621659	0	nan	0
572	22.88	12.00000033	-0.09855907295	0	0	0.3083554923	0.3083554923	0	nan	0
573	22.92	12.00000033	0.1926556676	0	0	0.3080915089	0.3080915089	0	nan	0
574	22.96	12.00000033	0.410227185	0	0	0.3078296947	0.3078296947	0	nan	0
575	23	12.00000033	0.5734973228	0	0	0.3075700356	0.3075700356	0	nan	0
576	23.04	12.00000033	0.7353093438	0	0	0.3073125177	0.3073125177	0	nan	0
577	23.08	12.00000033	0.8028331824	0	0	0.3070571272	0.3070571272	0	nan	0
578	23.12	12.00000033	0.8107190864	0	0	0.3068038504	0.3068038504	0	nan	0
579	23.16	12.00000033	0.7341429274	0	0	0.3065526737	0.3065526737	0	nan	0
580	23.2	12.00000033	0.6164590867	0	0	0.3063035836	0.3063035836	0	nan	0
581	23.24	12.00000033	0.4732411329	0	0	0.3060565667	0.3060565667	0	nan	0
582	23.28	12.00000033	0.309984391	0	0	0.3058116099	0.3058116099	0	nan	0
583	23.32	12.00000033	0.1290926764	0	0	0.3055687001	0.3055687001	0	nan	0
584	23.36	12.00000033	-0.04130062386	0	0	0.3053278241	0.3053278241	0	nan	0
585	23.4	12.00000033	-0.1572236571	0	0	0.3050889692	0.3050889692	0	nan	0
586	23.44	12.00000033	-0.2588260249	0	0	0.3048521225	0.3048521225	0	nan	0
587	23.48	12.00000033	-0.2525423791	0	0	0.3046172713	0.3046172713	0	nan	0
588	23.52	12.00000033	-0.2592788982	0	0	0.3043844031	0.3043844031	0	nan	0
589	23.56	12.00000033	-0.1942488421	0	0	0.3041535054	0.3041535054	0	nan	0
590	23.6	12.00000033	-0.09222234198	0	0	0.3039245659	0.3039245659	0	nan	0
591	23.64	12.00000033	0.02288602745	0	0	0.3036975722	0.3036975722	0	nan	0
592	23.68	12.00000033	0.2024747946	0	0	0.3034725124	0.3034725124	0	nan	0
593	23.72	12.00000033	0.3434491727	0	0	0.3032493743	0.3032493743	0	nan	0
594	23.76	12.00000033	0.4790381856	0	0	0.3030281461	0.3030281461	0	nan	0
595	23.8	12.00000033	0.5489153415	0	0	0.3028088158	0.3028088158	0	nan	0
596	23.84	12.00000033	0.6278294618	0	0	0.3025913718	0.3025913718	0	nan	0
597	23.88	12.00000033	0.8534809027	0	0	0.3023758024	0.3023758024	0	nan	0
598	23.92	12.00000033	0.9034193906	0	0	0.3021620962	0.3021620962	0	nan	0
599	23.96	12.00000033	0.9891303569	0	0	0.3019502416	0.3019502416	0	nan	0
600	24	12.00000033	0.7844950138	0	0	0.3017402274	0.3017402274	0	nan	0
601	24.04	12.00000033	0.4656888677	0	0	0.3015320423	0.3015320423	0	nan	0
602	24.08	12.00000033	0.4653122382	0	0	0.3013256752	0.3013256752	0	nan	0
603	24.12	12.00000033	0.063105056	0	0	0.3011211152	0.3011211152	0	nan	0
604	24.16	12.00000033	-0.3489701228	0	0	0.3009183511	0.3009183511	0	nan	0
605	24.2	12.00000033	-1.050423308	0	0	0.3007173723	0.3007173723	0	nan	0
606	24.24	12.00000033	-1.768585605	0	0	0.3005181679	0.3005181679	0	nan	0
607	24.28	12.00000033	-2.089273032	0	0	0.3003207273	0.3003207273	0	nan	0
608	24.32	12.00000033	-2.379080434	0	0	0.3001250399	0.3001250399	0	nan	0
609	24.36	12.00000033	-2.648761071	0	0	0.2999310952	0.2999310952	0	nan	0
610	24.4	12.00000033	-2.34920602	0	0	0.299738883	0.299738883	0	nan	0
611	24.44	12.00000033	-1.662435286	0	0	0.2995483928	0.2995483928	0	nan	0
612	24.48	12.00000033	-0.1728677671	0	0	0.2993596145	0.2993596145	0	nan	0
613	24.52	12.00000033	2.005810596	0	0	0.2991725379	0.2991725379	0	nan	0
614	24.56	12.00000033	4.304525524	0	0	0.2989871531	0.2989871531	0	nan	0
615	24.6	12.00000033	7.535999693	0	0	0.2988034501	0.2988034501	0	nan	0
616	24.64	12.00000033	11.07933906	0	0	0.298621419	0.298621419	0	nan	0
617	24.68	12.00000033	15.24847398	0	0	0.2984410501	0.2984410501	0	nan	0
618	24.72	12.00000033	19.68904671	0	0	nan	nan	nan	nan	0
619	24.76	12.00000033	23.79793436	0	0	nan	nan	nan	nan	0
620	24.8	12.00000033	27.86010873	0	0	nan	nan	nan	nan	0
621	24.84	12.00000033	31.5063132	0	0	nan	nan	nan	nan	0
622	24.88	12.00000033	34.51850299	0	0	nan	nan	nan	nan	0
623	24.92	12.00000033	36.65888601	0	0	nan	nan	nan	nan	0
624	24.96	12.00000033	37.871394	0	0	nan	nan	nan	nan	0
625	25	12.00000033	37.98637739	0	0	nan	nan	nan	nan	0
626	25.04	12.00000033	37.0771253	0	0	nan	nan	nan	nan	0
627	25.08	12.00000033	35.15986843	0	0	nan	nan	nan	nan	0
628	25.12	12.00000033	32.3477714	0	0	nan	nan	nan	nan	0
629	25.16	12.00000033	28.85599063	0	0	nan	nan	nan	nan	0
630	25.2	12.00000033	24.77360933	0	0	nan	nan	nan	nan	0
631	25.24	12.00000033	20.56901994	0	0	nan	nan	nan	nan	0
632	25.28	12.00000033	16.4393014	0	0	0.2982623336	0.2982623336	0	nan	0
633	25.32	12.00000033	12.27314522	0	0	0.29808526	0.29808526	0	nan	0
634	25.36	12.00000033	8.589599076	0	0	0.2979098198	0.2979098198	0	nan	0
635	25.4	12.00000033	5.063288749	0	0	0.2977360035	0.2977360035	0	nan	0
636	25.44	12.00000033	2.313668179	0	0	0.2975638018	0.2975638018	0	nan	0
637	25.48	12.00000033	0.5010245245	0	0	0.2973932053	0.2973932053	0	nan	0
638	25.52	12.00000033	-1.0719531	0	0	0.2972242049	0.2972242049	0	nan	0
639	25.56	12.00000033	-1.919493354	0	0	nan	nan	nan	nan	0
640	25.6	12.00000033	-2.433765288	0	0	nan	nan	nan	nan	0
641	25.64	12.00000033	-2.353667617	0	0	nan	nan	nan	nan	0
642	25.68	12.00000033	-1.788596766	0	0	nan	nan	nan	nan	0
643	25.72	12.00000033	-1.331050042	0	0	nan	nan	nan	nan	0
644	25.76	12.00000033	-0.8861808956	0	0	nan	nan	nan	nan	0
645	25.8	12.00000033	-0.2519075152	0	0	nan	nan	nan	nan	0
646	25.84	12.00000033	0.2731349182	0	0	nan	nan	nan	nan	0
647	25.88	12.00000033	0.9362461572	0	0	nan	nan	nan	nan	0
648	25.92	12.00000033	1.279808956	0	0	nan	nan	nan	nan	0
649	25.96	12.00000033	1.180592113	0	0	nan	nan	nan	nan	0
650	26	12.00000033	1.256426757	0	0	nan	nan	nan	nan	0
651	26.04	12.00000033	1.196051153	0	0	nan	nan	nan	nan	0
652	26.08	12.00000033	1.180325139	0	0	nan	nan	nan	nan	0
653	26.12	12.00000033	0.9566195902	0	0	nan	nan	nan	nan	0
654	26.16	12.00000033	0.5146224558	0	0	nan	nan	nan	nan	0
655	26.2	12.00000033	0.1973427525	0	0	nan	nan	nan	nan	0
656	26.24	12.00000033	-0.09815153778	0	0	nan	nan	nan	nan	0
657	26.28	12.00000033	-0.2879822383	0	0	nan	nan	nan	nan	0
658	26.32	12.00000033	-0.4579868696	0	0	nan	nan	nan	nan	0
659	26.36	12.00000033	-0.3928007774	0	0	nan	nan	nan	nan	0
660	26.4	12.00000033	-0.1721488927	0	0	nan	nan	nan	nan	0
661	26.44	12.00000033	0.2942476251	0	0	nan	nan	nan	nan	0
662	26.48	12.00000033	1.129965182	0	0	nan	nan	nan	nan	0
663	26.52	12.00000033	2.111594633	0	0	nan	nan	nan	nan	0
664	26.56	12.00000033	3.449660234	0	0	nan	nan	nan	nan	0
665	26.6	12.00000033	4.939947732	0	0	nan	nan	nan	nan	0
666	26.64	12.00000033	6.661528825	0	0	nan	nan	nan	nan	0
667	26.68	12.00000033	8.509000813	0	0	nan	nan	nan	nan	0
668	26.72	12.00000033	10.33688513	0	0	0.2970567915	0.2970567915	0	nan	0
669	26.76	12.00000033	8.897176591	0	0	0.296890956	0.296890956	0	nan	0
670	26.8	12.00000033	9.564617459	0	0	0.2967266895	0.2967266895	0	nan	0
671	26.84	12.00000033	11.64610302	0	0	0.2965639831	0.2965639831	0	nan	0
672	26.88	12.00000033	14.37230995	0	0	0.2964028279	0.2964028279	0	nan	0
673	26.92	12.00000033	20.39301379	0	0	0.2962432153	0.2962432153	0	nan	0
674	26.96	12.00000033	16.79744782	0	0	0.2960851365	0.2960851365	0	nan	0
675	27	12.00000033	16.82005658	0	0	0.2959285831	0.2959285831	0	nan	0
676	27.04	12.00000033	21.89984981	0	0	nan	nan	nan	nan	0
677	27.08	12.00000033	24.96409038	0	0	nan	nan	nan	nan	0
678	27.12	12.00000033	29.39194289	0	0	nan	nan	nan	nan	0
679	27.16	12.00000033	20.62530592	0	0	nan	nan	nan	nan	0
680	27.2	12.00000033	12.71476569	0	0	nan	nan	nan	nan	0
681	27.24	12.00000033	8.991096198	0	0	nan	nan	nan	nan	0
682	27.28	12.00000033	0.9843610528	0	0	nan	nan	nan	nan	0
683	27.32	12.00000033	-10.00920129	0	0	nan	nan	nan	nan	0
684	27.36	12.00000033	-29.76924669	0	0	nan	nan	nan	nan	0
685	27.4	12.00000033	-48.07035271	0	0	nan	nan	nan	nan	0
686	27.44	12.00000033	-57.18266674	0	0	nan	nan	nan	nan	0
687	27.48	12.00000033	-64.68616458	0	0	nan	nan	nan	nan	0
688	27.52	12.00000033	-74.55576184	0	0	nan	nan	nan	nan	0
689	27.56	12.00000033	-85.45691736	0	0	nan	nan	nan	nan	0
690	27.6	12.00000033	-95.07107076	0	0	nan	nan	nan	nan	0
691	27.64	12.00000033	-91.36166783	0	0	nan	nan	nan	nan	0
692	27.68	12.00000033	-90.42898001	0	0	nan	nan	nan	nan	0
693	27.72	12.00000033	-93.70115333	0	0	nan	nan	nan	nan	0
694	27.76	12.00000033	-99.10970802	0	0	nan	nan	nan	nan	0
695	27.8	12.00000033	-107.7804731	0	0	nan	nan	nan	nan	0
696	27.84	12.00000033	-113.3114934	0	0	nan	nan	nan	nan	0
697	27.88	12.00000033	-128.5335684	0	0	nan	nan	nan	nan	0
698	27.92	12.00000033	-147.8525899	0	0	nan	nan	nan	nan	0
699	27.96	12.00000033	-176.4907169	0	0	nan	nan	nan	nan	0
700	28	12.00000033	-211.4046627	0	0	nan	nan	nan	nan	0
701	28.04	12.00000033	-246.1791289	0	0	nan	nan	nan	nan	0
702	28.08	12.00000033	-286.1715694	0	0	nan	nan	nan	nan	0
703	28.12	12.00000033	-328.467383	0	0	nan	nan	nan	nan	0
704	28.16	12.00000033	-371.0109124	0	0	nan	nan	nan	nan	0
705	28.2	12.00000033	-403.5209281	0	0	nan	nan	nan	nan	0
706	28.24	12.00000033	-427.3077525	0	0	nan	nan	nan	nan	0
707	28.28	12.00000033	-440.616137	0	0	nan	nan	nan	nan	0
708	28.32	12.00000033	-442.2170613	0	0	nan	nan	nan	nan	0
709	28.36	12.00000033	-440.6425206	0	0	nan	nan	nan	nan	0
710	28.4	12.00000033	-418.5748699	0	0	nan	nan	nan	nan	0
711	28.44	12.00000033	-382.442232	0	0	nan	nan	nan	nan	0
712	28.48	12.00000033	-341.5639634	0	0	nan	nan	nan	nan	0
713	28.52	12.00000033	-294.6218643	0	0	nan	nan	nan	nan	0
714	28.56	12.00000033	-251.051063	0	0	nan	nan	nan	nan	0
715	28.6	12.00000033	-197.0085098	0	0	nan	nan	nan	nan	0
716	28.64	12.00000033	-141.4310656	0	0	nan	nan	nan	nan	0
717	28.68	12.00000033	-93.56732303	0	0	nan	nan	nan	nan	0
718	28.72	12.00000033	-53.98450323	0	0	nan	nan	nan	nan	0
719	28.76	12.00000033	-26.93131364	0	0	nan	nan	nan	nan	0
720	28.8	12.00000033	-1.793380122	0	0	nan	nan	nan	nan	0
721	28.84	12.00000033	22.12517218	0	0	nan	nan	nan	nan	0
722	28.88	12.00000033	31.94702499	0	0	nan	nan	nan	nan	0
723	28.92	12.00000033	29.98010103	0	0	nan	nan	nan	nan	0
724	28.96	12.00000033	24.35523617	0	0	nan	nan	nan	nan	0
725	29	12.00000033	21.78818392	0	0	nan	nan	nan	nan	0
726	29.04	12.00000033	19.42534553	0	0	nan	nan	nan	nan	0
727	29.08	12.00000033	12.62661869	0	0	nan	nan	nan	nan	0
728	29.12	12.00000033	4.704477968	0	0	nan	nan	nan	nan	0
729	29.16	12.00000033	-3.499884906	0	0	nan	nan	nan	nan	0
730	29.2	12.00000033	1.667517722	0	0	nan	nan	nan	nan	0
731	29.24	12.00000033	-2.167105143	0	0	nan	nan	nan	nan	0
732	29.28	12.00000033	-9.707164155	0	0	nan	nan	nan	nan	0
733	29.32	12.00000033	-8.140705224	0	0	nan	nan	nan	nan	0
734	29.36	12.00000033	-15.57990487	0	0	nan	nan	nan	nan	0
735	29.4	12.00000033	-9.537703667	0	0	nan	nan	nan	nan	0
736	29.44	12.00000033	-15.91215267	0	0	nan	nan	nan	nan	0
737	29.48	12.00000033	-32.60851482	0	0	nan	nan	nan	nan	0
738	29.52	12.00000033	-25.32824939	0	0	nan	nan	nan	nan	0
739	29.56	12.00000033	-23.92938165	0	0	nan	nan	nan	nan	0
740	29.6	12.00000033	-9.651954234	0	0	nan	nan	nan	nan	0
741	29.64	12.00000033	1.933571414	0	0	nan	nan	nan	nan	0
742	29.68	12.00000033	10.26505549	0	0	nan	nan	nan	nan	0
743	29.72	12.00000033	46.50245219	0	0	nan	nan	nan	nan	0
744	29.76	12.00000033	90.02999937	0	0	nan	nan	nan	nan	0
745	29.8	12.00000033	135.8622815	0	0	nan	nan	nan	nan	0
746	29.84	12.00000033	184.8164336	0	0	nan	nan	nan	nan	0
747	29.88	12.00000033	227.0176138	0	0	nan	nan	nan	nan	0
748	29.92	12.00000033	276.9710902	0	0	nan	nan	nan	nan	0
749	29.96	12.00000033	327.3964056	0	0	nan	nan	nan	nan	0
750	30	12.00000033	357.4693073	0	0	nan	nan	nan	nan	0
751	30.04	12.00000033	381.2620588	0	0	nan	nan	nan	nan	0
752	30.08	12.00000033	384.195238	0	0	nan	nan	nan	nan	0
753	30.12	12.00000033	371.0848265	0	0	nan	nan	nan	nan	0
754	30.16	12.00000033	342.2728384	0	0	nan	nan	nan	nan	0
755	30.2	12.00000033	293.4166945	0	0	nan	nan	nan	nan	0
756	30.24	12.00000033	236.6681247	0	0	nan	nan	nan	nan	0
757	30.28	12.00000033	160.8785119	0	0	nan	nan	nan	nan	0
758	30.32	12.00000033	82.96963282	0	0	nan	nan	nan	nan	0
759	30.36	12.00000033	-4.592520777	0	0	nan	nan	nan	nan	0
760	30.4	12.00000033	-79.42673401	0	0	nan	nan	nan	nan	0
761	30.44	12.00000033	-149.8888457	0	0	nan	nan	nan	nan	0
762	30.48	12.00000033	-204.0100646	0	0	nan	nan	nan	nan	0
763	30.52	12.00000033	-243.6580226	0	0	nan	nan	nan	nan	0
764	30.56	12.00000033	-267.4950907	0	0	nan	nan	nan	nan	0
765	30.6	12.00000033	-248.9390433	0	0	nan	nan	nan	nan	0
766	30.64	12.00000033	-226.9049157	0	0	nan	nan	nan	nan	0
767	30.68	12.00000033	-172.6343745	0	0	nan	nan	nan	nan	0
768	30.72	12.00000033	-101.6607158	0	0	nan	nan	nan	nan	0
769	30.76	12.00000033	-27.66404184	0	0	nan	nan	nan	nan	0
770	30.8	12.00000033	64.39605775	0	0	nan	nan	nan	nan	0
771	30.84	12.00000033	142.3889698	0	0	nan	nan	nan	nan	0
772	30.88	12.00000033	213.760708	0	0	nan	nan	nan	nan	0
773	30.92	12.00000033	286.791447	0	0	nan	nan	nan	nan	0
774	30.96	12.00000033	325.7875583	0	0	nan	nan	nan	nan	0
775	31	12.00000033	348.2870135	0	0	nan	nan	nan	nan	0
776	31.04	12.00000033	342.6599394	0	0	nan	nan	nan	nan	0
777	31.08	12.00000033	308.8096888	0	0	nan	nan	nan	nan	0
778	31.12	12.00000033	274.9103861	0	0	nan	nan	nan	nan	0
779	31.16	12.00000033	209.4899121	0	0	nan	nan	nan	nan	0
780	31.2	12.00000033	122.2142027	0	0	nan	nan	nan	nan	0
781	31.24	12.00000033	32.09686251	0	0	nan	nan	nan	nan	0
782	31.28	12.00000033	-68.16460964	0	0	nan	nan	nan	nan	0
783	31.32	12.00000033	-157.2275149	0	0	nan	nan	nan	nan	0
784	31.36	12.00000033	-238.0652209	0	0	nan	nan	nan	nan	0
785	31.4	12.00000033	-314.1093047	0	0	nan	nan	nan	nan	0
786	31.44	12.00000033	-365.2426507	0	0	nan	nan	nan	nan	0
787	31.48	12.00000033	-403.3850605	0	0	nan	nan	nan	nan	0
788	31.52	12.00000033	-417.5688628	0	0	nan	nan	nan	nan	0
789	31.56	12.00000033	-413.6624082	0	0	nan	nan	nan	nan	0
790	31.6	12.00000033	-393.2249226	0	0	nan	nan	nan	nan	0
791	31.64	12.00000033	-353.7438755	0	0	nan	nan	nan	nan	0
792	31.68	12.00000033	-312.624486	0	0	nan	nan	nan	nan	0
793	31.72	12.00000033	-259.2318785	0	0	nan	nan	nan	nan	0
794	31.76	12.00000033	-208.6113772	0	0	nan	nan	nan	nan	0
795	31.8	12.00000033	-145.5505153	0	0	nan	nan	nan	nan	0
796	31.84	12.00000033	-91.22262724	0	0	nan	nan	nan	nan	0
797	31.88	12.00000033	-45.42508993	0	0	nan	nan	nan	nan	0
798	31.92	12.00000033	-9.303551383	0	0	nan	nan	nan	nan	0
799	31.96	12.00000033	16.89004206	0	0	nan	nan	nan	nan	0
800	32	12.00000033	46.24673371	0	0	nan	nan	nan	nan	0
801	32.04	12.00000033	60.04847989	0	0	nan	nan	nan	nan	0
802	32.08	12.00000033	65.27989845	0	0	nan	nan	nan	nan	0
803	32.12	12.00000033	56.63592086	0	0	nan	nan	nan	nan	0
804	32.16	12.00000033	48.12135881	0	0	nan	nan	nan	nan	0
805	32.2	12.00000033	40.50910373	0	0	nan	nan	nan	nan	0
806	32.24	12.00000033	33.09047787	0	0	nan	nan	nan	nan	0
807	32.28	12.00000033	20.28213901	0	0	nan	nan	nan	nan	0
808	32.32	12.00000033	8.026452514	0	0	nan	nan	nan	nan	0
809	32.36	12.00000033	-3.613216406	0	0	nan	nan	nan	nan	0
810	32.4	12.00000033	-11.56684307	0	0	nan	nan	nan	nan	0
811	32.44	12.00000033	-13.0333644	0	0	nan	nan	nan	nan	0
812	32.48	12.00000033	-19.80656557	0	0	nan	nan	nan	nan	0
813	32.52	12.00000033	-24.06552504	0	0	nan	nan	nan	nan	0
814	32.56	12.00000033	-30.55532213	0	0	nan	nan	nan	nan	0
815	32.6	12.00000033	-35.27845688	0	0	nan	nan	nan	nan	0
816	32.64	12.00000033	-37.10959455	0	0	nan	nan	nan	nan	0
817	32.68	12.00000033	-41.07997877	0	0	nan	nan	nan	nan	0
818	32.72	12.00000033	-44.02572789	0	0	nan	nan	nan	nan	0
819	32.76	12.00000033	-45.58708494	0	0	nan	nan	nan	nan	0
820	32.8	12.00000033	-42.19562708	0	0	nan	nan	nan	nan	0
821	32.84	12.00000033	-39.36478475	0	0	nan	nan	nan	nan	0
822	32.88	12.00000033	-32.91762191	0	0	nan	nan	nan	nan	0
823	32.92	12.00000033	-28.23452168	0	0	nan	nan	nan	nan	0
824	32.96	12.00000033	-24.50389607	0	0	nan	nan	nan	nan	0
825	33	12.00000033	-13.60644522	0	0	nan	nan	nan	nan	0
826	33.04	12.00000033	-8.658453771	0	0	nan	nan	nan	nan	0
827	33.08	12.00000033	-3.110569163	0	0	nan	nan	nan	nan	0
828	33.12	12.00000033	-2.894481914	0	0	nan	nan	nan	nan	0
829	33.16	12.00000033	-5.263220214	0	0	nan	nan	nan	nan	0
830	33.2	12.00000033	-3.591109746	0	0	nan	nan	nan	nan	0
831	33.24	12.00000033	-4.370807145	0	0	nan	nan	nan	nan	0
832	33.28	12.00000033	-7.587767902	0	0	nan	nan	nan	nan	0
833	33.32	12.00000033	-5.825757203	0	0	nan	nan	nan	nan	0
834	33.36	12.00000033	-1.542586959	0	0	nan	nan	nan	nan	0
835	33.4	12.00000033	11.57704696	0	0	nan	nan	nan	nan	0
836	33.44	12.00000033	32.41246634	0	0	nan	nan	nan	nan	0
837	33.48	12.00000033	53.62591237	0	0	nan	nan	nan	nan	0
838	33.52	12.00000033	87.11515258	0	0	nan	nan	nan	nan	0
839	33.56	12.00000033	125.8601363	0	0	nan	nan	nan	nan	0
840	33.6	12.00000033	174.3369401	0	0	nan	nan	nan	nan	0
841	33.64	12.00000033	227.7034037	0	0	nan	nan	nan	nan	0
842	33.68	12.00000033	278.8173719	0	0	nan	nan	nan	nan	0
843	33.72	12.00000033	331.3571943	0	0	nan	nan	nan	nan	0
844	33.76	12.00000033	381.2122136	0	0	nan	nan	nan	nan	0
845	33.8	12.00000033	424.2574659	0	0	nan	nan	nan	nan	0
846	33.84	12.00000033	457.6661144	0	0	nan	nan	nan	nan	0
847	33.88	12.00000033	479.6243074	0	0	nan	nan	nan	nan	0
848	33.92	12.00000033	488.0312837	0	0	nan	nan	nan	nan	0
849	33.96	12.00000033	482.7258963	0	0	nan	nan	nan	nan	0
850	34	12.00000033	463.7341379	0	0	nan	nan	nan	nan	0
851	34.04	12.00000033	432.3511832	0	0	nan	nan	nan	nan	0
852	34.08	12.00000033	390.5060406	0	0	nan	nan	nan	nan	0
853	34.12	12.00000033	340.622437	0	0	nan	nan	nan	nan	0
854	34.16	12.00000033	286.7914375	0	0	nan	nan	nan	nan	0
855	34.2	12.00000033	234.0868672	0	0	nan	nan	nan	nan	0
856	34.24	12.00000033	178.6775457	0	0	nan	nan	nan	nan	0
857	34.28	12.00000033	129.2128943	0	0	nan	nan	nan	nan	0
858	34.32	12.00000033	81.12397721	0	0	nan	nan	nan	nan	0
859	34.36	12.00000033	42.15408667	0	0	nan	nan	nan	nan	0
860	34.4	12.00000033	16.8634718	0	0	nan	nan	nan	nan	0
861	34.44	12.00000033	-6.925678535	0	0	nan	nan	nan	nan	0
862	34.48	12.00000033	-20.42448561	0	0	nan	nan	nan	nan	0
863	34.52	12.00000033	-29.49312823	0	0	nan	nan	nan	nan	0
864	34.56	12.00000033	-31.01024925	0	0	nan	nan	nan	nan	0
865	34.6	12.00000033	-25.33000793	0	0	nan	nan	nan	nan	0
866	34.64	12.00000033	-21.36306821	0	0	nan	nan	nan	nan	0
867	34.68	12.00000033	-18.63217792	0	0	nan	nan	nan	nan	0
868	34.72	12.00000033	-12.12467511	0	0	nan	nan	nan	nan	0
869	34.76	12.00000033	-8.720761105	0	0	nan	nan	nan	nan	0
870	34.8	12.00000033	-2.258205651	0	0	nan	nan	nan	nan	0
871	34.84	12.00000033	0.1474389417	0	0	nan	nan	nan	nan	0
872	34.88	12.00000033	-4.0362694	0	0	nan	nan	nan	nan	0
873	34.92	12.00000033	-2.483755766	0	0	nan	nan	nan	nan	0
874	34.96	12.00000033	-3.648434006	0	0	nan	nan	nan	nan	0
875	35	12.00000033	-2.105812599	0	0	nan	nan	nan	nan	0
876	35.04	12.00000033	-2.10229855	0	0	nan	nan	nan	nan	0
877	35.08	12.00000033	-4.092907914	0	0	nan	nan	nan	nan	0
878	35.12	12.00000033	-2.387887687	0	0	nan	nan	nan	nan	0
879	35.16	12.00000033	-0.4971709223	0	0	nan	nan	nan	nan	0
880	35.2	12.00000033	1.281562075	0	0	nan	nan	nan	nan	0
881	35.24	12.00000033	3.285341787	0	0	nan	nan	nan	nan	0
882	35.28	12.00000033	4.804780645	0	0	nan	nan	nan	nan	0
883	35.32	12.00000033	5.972409072	0	0	0.2957735464	0.2957735464	0	nan	0
884	35.36	12.00000033	6.700112368	0	0	0.2956200181	0.2956200181	0	nan	0
885	35.4	12.00000033	6.334329442	0	0	nan	nan	nan	nan	0
886	35.44	12.00000033	5.345472338	0	0	nan	nan	nan	nan	0
887	35.48	12.00000033	2.876844699	0	0	nan	nan	nan	nan	0
888	35.52	12.00000033	-0.7275088838	0	0	nan	nan	nan	nan	0
889	35.56	12.00000033	-5.409039714	0	0	nan	nan	nan	nan	0
890	35.6	12.00000033	-11.26565428	0	0	nan	nan	nan	nan	0
891	35.64	12.00000033	-17.96085926	0	0	nan	nan	nan	nan	0
892	35.68	12.00000033	-25.40334566	0	0	nan	nan	nan	nan	0
893	35.72	12.00000033	-33.29906687	0	0	nan	nan	nan	nan	0
894	35.76	12.00000033	-41.05685312	0	0	nan	nan	nan	nan	0
895	35.8	12.00000033	-48.37760379	0	0	nan	nan	nan	nan	0
896	35.84	12.00000033	-55.15382451	0	0	nan	nan	nan	nan	0
897	35.88	12.00000033	-60.82290903	0	0	nan	nan	nan	nan	0
898	35.92	12.00000033	-65.32628374	0	0	nan	nan	nan	nan	0
899	35.96	12.00000033	-68.09736453	0	0	nan	nan	nan	nan	0
900	36	12.00000033	-69.18785261	0	0	nan	nan	nan	nan	0
901	36.04	12.00000033	-68.90183654	0	0	nan	nan	nan	nan	0
902	36.08	12.00000033	-67.11460466	0	0	nan	nan	nan	nan	0
903	36.12	12.00000033	-64.01149319	0	0	nan	nan	nan	nan	0
904	36.16	12.00000033	-59.88804965	0	0	nan	nan	nan	nan	0
905	36.2	12.00000033	-54.94412916	0	0	nan	nan	nan	nan	0
906	36.24	12.00000033	-49.8093471	0	0	nan	nan	nan	nan	0
907	36.28	12.00000033	-44.627861	0	0	nan	nan	nan	nan	0
908	36.32	12.00000033	-39.54106718	0	0	nan	nan	nan	nan	0
909	36.36	12.00000033	-35.14695925	0	0	nan	nan	nan	nan	0
910	36.4	12.00000033	-31.33167428	0	0	nan	nan	nan	nan	0
911	36.44	12.00000033	-28.31549689	0	0	nan	nan	nan	nan	0
912	36.48	12.00000033	-26.06240413	0	0	nan	nan	nan	nan	0
913	36.52	12.00000033	-24.35696554	0	0	nan	nan	nan	nan	0
914	36.56	12.00000033	-23.34989008	0	0	nan	nan	nan	nan	0
915	36.6	12.00000033	-22.82773243	0	0	nan	nan	nan	nan	0
916	36.64	12.00000033	-22.37623523	0	0	nan	nan	nan	nan	0
917	36.68	12.00000033	-22.17311999	0	0	nan	nan	nan	nan	0
918	36.72	12.00000033	-21.72584007	0	0	nan	nan	nan	nan	0
919	36.76	12.00000033	-21.12785784	0	0	nan	nan	nan	nan	0
920	36.8	12.00000033	-20.4879699	0	0	nan	nan	nan	nan	0
921	36.84	12.00000033	-19.3396351	0	0	nan	nan	nan	nan	0
922	36.88	12.00000033	-18.02126416	0	0	nan	nan	nan	nan	0
923	36.92	12.00000033	-16.45406172	0	0	nan	nan	nan	nan	0
924	36.96	12.00000033	-14.92455789	0	0	nan	nan	nan	nan	0
925	37	12.00000033	-13.59750449	0	0	nan	nan	nan	nan	0
926	37.04	12.00000033	-12.35297632	0	0	nan	nan	nan	nan	0
927	37.08	12.00000033	-11.42174429	0	0	nan	nan	nan	nan	0
928	37.12	12.00000033	-10.88620819	0	0	nan	nan	nan	nan	0
929	37.16	12.00000033	-10.9225984	0	0	nan	nan	nan	nan	0
930	37.2	12.00000033	-11.55524621	0	0	nan	nan	nan	nan	0
931	37.24	12.00000033	-12.62914417	0	0	nan	nan	nan	nan	0
932	37.28	12.00000033	-14.25391146	0	0	nan	nan	nan	nan	0
933	37.32	12.00000033	-16.38705187	0	0	nan	nan	nan	nan	0
934	37.36	12.00000033	-19.02703276	0	0	nan	nan	nan	nan	0
935	37.4	12.00000033	-22.01116126	0	0	nan	nan	nan	nan	0
936	37.44	12.00000033	-25.04914059	0	0	nan	nan	nan	nan	0
937	37.48	12.00000033	-28.18731535	0	0	nan	nan	nan	nan	0
938	37.52	12.00000033	-31.33423821	0	0	nan	nan	nan	nan	0
939	37.56	12.00000033	-34.30303306	0	0	nan	nan	nan	nan	0
940	37.6	12.00000033	-37.00058141	0	0	nan	nan	nan	nan	0
941	37.64	12.00000033	-39.10099383	0	0	nan	nan	nan	nan	0
942	37.68	12.00000033	-40.70162091	0	0	nan	nan	nan	nan	0
943	37.72	12.00000033	-41.79013488	0	0	nan	nan	nan	nan	0
944	37.76	12.00000033	-42.1324004	0	0	nan	nan	nan	nan	0
945	37.8	12.00000033	-41.81104048	0	0	nan	nan	nan	nan	0
946	37.84	12.00000033	-40.71775012	0	0	nan	nan	nan	nan	0
947	37.88	12.00000033	-38.99015053	0	0	nan	nan	nan	nan	0
948	37.92	12.00000033	-36.75504109	0	0	nan	nan	nan	nan	0
949	37.96	12.00000033	-33.94641536	0	0	nan	nan	nan	nan	0
950	38	12.00000033	-30.81172731	0	0	nan	nan	nan	nan	0
951	38.04	12.00000033	-27.24876435	0	0	nan	nan	nan	nan	0
952	38.08	12.00000033	-23.86619214	0	0	nan	nan	nan	nan	0
953	38.12	12.00000033	-20.61804066	0	0	nan	nan	nan	nan	0
954	38.16	12.00000033	-17.90727625	0	0	nan	nan	nan	nan	0
955	38.2	12.00000033	-15.85408723	0	0	nan	nan	nan	nan	0
956	38.24	12.00000033	-13.95835542	0	0	nan	nan	nan	nan	0
957	38.28	12.00000033	-12.97994407	0	0	nan	nan	nan	nan	0
958	38.32	12.00000033	-12.57819226	0	0	nan	nan	nan	nan	0
959	38.36	12.00000033	-13.0800879	0	0	nan	nan	nan	nan	0
960	38.4	12.00000033	-14.0626479	0	0	nan	nan	nan	nan	0
961	38.44	12.00000033	-15.06623078	0	0	nan	nan	nan	nan	0
962	38.48	12.00000033	-16.17498316	0	0	nan	nan	nan	nan	0
963	38.52	12.00000033	-17.39321665	0	0	nan	nan	nan	nan	0
964	38.56	12.00000033	-18.36372012	0	0	nan	nan	nan	nan	0
965	38.6	12.00000033	-18.65522572	0	0	nan	nan	nan	nan	0
966	38.64	12.00000033	-18.08556351	0	0	nan	nan	nan	nan	0
967	38.68	12.00000033	-16.403291	0	0	nan	nan	nan	nan	0
968	38.72	12.00000033	-14.15655364	0	0	nan	nan	nan	nan	0
969	38.76	12.00000033	-11.26163749	0	0	nan	nan	nan	nan	0
970	38.8	12.00000033	-7.3274037	0	0	nan	nan	nan	nan	0
971	38.84	12.00000033	-2.522467849	0	0	nan	nan	nan	nan	0
972	38.88	12.00000033	2.704195571	0	0	nan	nan	nan	nan	0
973	38.92	12.00000033	7.687535622	0	0	nan	nan	nan	nan	0
974	38.96	12.00000033	12.09664934	1.851851852	0	0.2969397153	0.2969397153	0	nan	0
975	39	12.00000033	15.96917011	1.851851852	0	0.2982599249	0.2982599249	0	nan	0
976	39.04	12.00000033	19.32226792	1.851851852	0	0.2995806556	0.2995806556	0	nan	0
977	39.08	12.00000033	21.03708201	1.851851852	0	0.3009019161	0.3009019161	0	nan	0
978	39.12	12.00000033	21.22944647	1.851851852	0	0.3022237151	0.3022237151	0	nan	0
979	39.16	12.00000033	19.80180697	1.851851852	0	0.303546061	0.303546061	0	nan	0
980	39.2	12.00000033	16.8061109	1.851851852	0	0.3048689627	0.3048689627	0	nan	0
981	39.24	12.00000033	13.34461395	1.851851852	0	0.3061924286	0.3061924286	0	nan	0
982	39.28	12.00000033	8.911431172	1.851851852	0	0.3075164674	0.3075164674	0	nan	0
983	39.32	12.00000033	3.970739575	1.851851852	0	0.3088410876	0.3088410876	0	nan	0
984	39.36	12.00000033	-0.7083254794	1.851851852	0	0.3101662978	0.3101662978	0	nan	0
985	39.4	12.00000033	-4.350999299	1.851851852	0	0.3114921064	0.3114921064	0	nan	0
986	39.44	12.00000033	-5.992719754	1.851851852	0	0.3128185221	0.3128185221	0	nan	0
987	39.48	12.00000033	-6.048083299	1.851851852	0	0.3141455532	0.3141455532	0	nan	0
988	39.52	12.00000033	-4.093326085	1.851851852	0	0.3154732083	0.3154732083	0	nan	0
989	39.56	12.00000033	0.1511791818	0	0	nan	nan	nan	nan	0
990	39.6	12.00000033	7.351475967	0	0	nan	nan	nan	nan	0
991	39.64	12.00000033	17.28587216	0	0	nan	nan	nan	nan	0
992	39.68	12.00000033	28.7162859	0	0	nan	nan	nan	nan	0
993	39.72	12.00000033	41.63951118	0	0	nan	nan	nan	nan	0
994	39.76	12.00000033	55.10638837	0	0	nan	nan	nan	nan	0
995	39.8	12.00000033	68.85579965	0	0	nan	nan	nan	nan	0
996	39.84	12.00000033	82.07983752	0	0	nan	nan	nan	nan	0
997	39.88	12.00000033	93.27173237	0	0	nan	nan	nan	nan	0
998	39.92	12.00000033	101.8298693	0	0	nan	nan	nan	nan	0
999	39.96	12.00000033	107.5793072	0	0	nan	nan	nan	nan	0
1000	40	12.00000033	110.3238954	0	0	nan	nan	nan	nan	0
1001	40.04	12.00000033	110.0287876	0	0	nan	nan	nan	nan	0
1002	40.08	12.00000033	106.598844	0	0	nan	nan	nan	nan	0
1003	40.12	12.00000033	99.77475832	0	0	nan	nan	nan	nan	0
1004	40.16	12.00000033	90.7933157	0	0	nan	nan	nan	nan	0
1005	40.2	12.00000033	77.24969375	0	0	nan	nan	nan	nan	0
1006	40.24	12.00000033	65.02952767	0	0	nan	nan	nan	nan	0
1007	40.28	12.00000033	51.14017056	0	0	nan	nan	nan	nan	0
1008	40.32	12.00000033	40.68346376	0	0	nan	nan	nan	nan	0
1009	40.36	12.00000033	33.60370398	0	0	nan	nan	nan	nan	0
1010	40.4	12.00000033	22.80800552	0	0	nan	nan	nan	nan	0
1011	40.44	12.00000033	20.64053288	0	0	nan	nan	nan	nan	0
1012	40.48	12.00000033	20.31818314	0	0	nan	nan	nan	nan	0
1013	40.52	12.00000033	27.07548343	0	0	nan	nan	nan	nan	0
1014	40.56	12.00000033	37.23541594	0	0	nan	nan	nan	nan	0
1015	40.6	12.00000033	44.34662488	0	0	nan	nan	nan	nan	0
1016	40.64	12.00000033	53.67918761	0	0	nan	nan	nan	nan	0
1017	40.68	12.00000033	63.99142951	0	0	nan	nan	nan	nan	0
1018	40.72	12.00000033	67.13278719	0	0	nan	nan	nan	nan	0
1019	40.76	12.00000033	65.39959112	0	0	nan	nan	nan	nan	0
1020	40.8	12.00000033	52.71288992	0	0	nan	nan	nan	nan	0
1021	40.84	12.00000033	29.36547958	0	0	nan	nan	nan	nan	0
1022	40.88	12.00000033	2.893949017	0	0	nan	nan	nan	nan	0
1023	40.92	12.00000033	-38.23801875	0	0	nan	nan	nan	nan	0
1024	40.96	12.00000033	-86.06415675	0	0	nan	nan	nan	nan	0
1025	41	12.00000033	-144.3543984	0	0	nan	nan	nan	nan	0
1026	41.04	12.00000033	-208.4367634	0	0	nan	nan	nan	nan	0
1027	41.08	12.00000033	-269.9557839	0	0	nan	nan	nan	nan	0
1028	41.12	12.00000033	-332.15929	0	0	nan	nan	nan	nan	0
1029	41.16	12.00000033	-390.0780458	0	0	nan	nan	nan	nan	0
1030	41.2	12.00000033	-439.3699652	0	0	nan	nan	nan	nan	0
1031	41.24	12.00000033	-477.0464726	0	0	nan	nan	nan	nan	0
1032	41.28	12.00000033	-501.1053017	0	0	nan	nan	nan	nan	0
1033	41.32	12.00000033	-509.7494487	0	0	nan	nan	nan	nan	0
1034	41.36	12.00000033	-502.5851153	0	0	nan	nan	nan	nan	0
1035	41.4	12.00000033	-480.1844323	0	0	nan	nan	nan	nan	0
1036	41.44	12.00000033	-443.9936125	0	0	nan	nan	nan	nan	0
1037	41.48	12.00000033	-396.670662	0	0	nan	nan	nan	nan	0
1038	41.52	12.00000033	-341.4127392	0	0	nan	nan	nan	nan	0
1039	41.56	12.00000033	-282.3257859	0	0	nan	nan	nan	nan	0
1040	41.6	12.00000033	-224.8730558	0	0	nan	nan	nan	nan	0
1041	41.64	12.00000033	-165.7352839	0	0	nan	nan	nan	nan	0
1042	41.68	12.00000033	-113.3670734	0	0	nan	nan	nan	nan	0
1043	41.72	12.00000033	-64.1830813	0	0	nan	nan	nan	nan	0
1044	41.76	12.00000033	-25.36165477	0	0	nan	nan	nan	nan	0
1045	41.8	12.00000033	-0.9879835432	0	0	nan	nan	nan	nan	0
1046	41.84	12.00000033	20.48303343	0	0	nan	nan	nan	nan	0
1047	41.88	12.00000033	31.14219653	0	0	nan	nan	nan	nan	0
1048	41.92	12.00000033	36.217989	0	0	nan	nan	nan	nan	0
1049	41.96	12.00000033	33.48497774	0	0	nan	nan	nan	nan	0
1050	42	12.00000033	24.00830555	0	0	nan	nan	nan	nan	0
1051	42.04	12.00000033	15.92793877	0	0	nan	nan	nan	nan	0
1052	42.08	12.00000033	9.523933544	0	0	nan	nan	nan	nan	0
1053	42.12	12.00000033	-0.3004090027	0	0	nan	nan	nan	nan	0
1054	42.16	12.00000033	-6.432404289	0	0	nan	nan	nan	nan	0
1055	42.2	12.00000033	-14.39259241	0	0	nan	nan	nan	nan	0
1056	42.24	12.00000033	-18.07711519	0	0	nan	nan	nan	nan	0
1057	42.28	12.00000033	-14.38769945	0	0	nan	nan	nan	nan	0
1058	42.32	12.00000033	-15.52669291	0	0	nan	nan	nan	nan	0
1059	42.36	12.00000033	-13.49389206	0	0	nan	nan	nan	nan	0
1060	42.4	12.00000033	-13.36134714	0	0	nan	nan	nan	nan	0
1061	42.44	12.00000033	-11.55861541	0	0	nan	nan	nan	nan	0
1062	42.48	12.00000033	-7.33417374	0	0	nan	nan	nan	nan	0
1063	42.52	12.00000033	-6.309299586	0	0	nan	nan	nan	nan	0
1064	42.56	12.00000033	-5.339968625	0	0	nan	nan	nan	nan	0
1065	42.6	12.00000033	-4.354875906	0	0	nan	nan	nan	nan	0
1066	42.64	12.00000033	-3.507077075	0	0	nan	nan	nan	nan	0
1067	42.68	12.00000033	-2.780744546	0	0	nan	nan	nan	nan	0
1068	42.72	12.00000033	-2.113566435	0	0	nan	nan	nan	nan	0
1069	42.76	12.00000033	-1.4594473	0	0	0.3153329501	0.3153329501	0	nan	0
1070	42.8	12.00000033	-0.7802956555	0	0	0.3151941703	0.3151941703	0	nan	0
1071	42.84	12.00000033	-0.07541945871	0	0	0.315056861	0.315056861	0	nan	0
1072	42.88	12.00000033	0.6513539088	0	0	0.3149210147	0.3149210147	0	nan	0
1073	42.92	12.00000033	1.242966247	1.851851852	0	0.316252625	0.316252625	0	nan	0
1074	42.96	12.00000033	2.00342286	1.851851852	0	0.317584899	0.317584899	0	nan	0
1075	43	12.00000033	2.786884101	1.851851852	0	0.318917845	0.318917845	0	nan	0
1076	43.04	12.00000033	3.775730819	1.851851852	0	0.3202514712	0.3202514712	0	nan	0
1077	43.08	12.00000033	4.867185762	1.851851852	0	0.3215857859	0.3215857859	0	nan	0
1078	43.12	12.00000033	5.801170182	1.851851852	0	0.3229207974	0.3229207974	0	nan	0
1079	43.16	12.00000033	6.882739353	1.851851852	0	0.3242565138	0.3242565138	0	nan	0
1080	43.2	12.00000033	7.965015199	1.851851852	0	0.3255929434	0.3255929434	0	nan	0
1081	43.24	12.00000033	8.993445024	1.851851852	0	0.3269300943	0.3269300943	0	nan	0
1082	43.28	12.00000033	9.948272445	1.851851852	0	0.3282679747	0.3282679747	0	nan	0
1083	43.32	12.00000033	10.72032057	1.851851852	0	0.3296065927	0.3296065927	0	nan	0
1084	43.36	12.00000033	11.27184269	1.851851852	0	0.3309459565	0.3309459565	0	nan	0
1085	43.4	12.00000033	11.77293513	0	0	0.3308218765	0.3308218765	0	nan	0
1086	43.44	12.00000033	11.87158286	0	0	nan	nan	nan	nan	0
1087	43.48	12.00000033	11.84441093	0	0	nan	nan	nan	nan	0
1088	43.52	12.00000033	11.75994888	0	0	nan	nan	nan	nan	0
1089	43.56	12.00000033	11.32198606	0	0	nan	nan	nan	nan	0
1090	43.6	12.00000033	11.19614065	0	0	nan	nan	nan	nan	0
1091	43.64	12.00000033	10.75824555	0	0	nan	nan	nan	nan	0
1092	43.68	12.00000033	10.45017965	0	0	nan	nan	nan	nan	0
1093	43.72	12.00000033	10.63272173	0	0	nan	nan	nan	nan	0
1094	43.76	12.00000033	10.8785148	0	0	nan	nan	nan	nan	0
1095	43.8	12.00000033	11.56783463	0	0	nan	nan	nan	nan	0
1096	43.84	12.00000033	12.43495732	0	0	nan	nan	nan	nan	0
1097	43.88	12.00000033	13.58228583	0	0	nan	nan	nan	nan	0
1098	43.92	12.00000033	15.22337861	0	0	nan	nan	nan	nan	0
1099	43.96	12.00000033	16.90216731	0	0	nan	nan	nan	nan	0
1100	44	12.00000033	18.32203439	0	0	nan	nan	nan	nan	0
1101	44.04	12.00000033	19.63055432	0	0	nan	nan	nan	nan	0
1102	44.08	12.00000033	20.37899542	0	0	nan	nan	nan	nan	0
1103	44.12	12.00000033	20.66757423	0	0	nan	nan	nan	nan	0
1104	44.16	12.00000033	20.61196843	0	0	nan	nan	nan	nan	0
1105	44.2	12.00000033	19.50865845	0	0	nan	nan	nan	nan	0
1106	44.24	12.00000033	17.99992468	0	0	nan	nan	nan	nan	0
1107	44.28	12.00000033	15.81009832	0	0	nan	nan	nan	nan	0
1108	44.32	12.00000033	12.6109276	0	0	nan	nan	nan	nan	0
1109	44.36	12.00000033	9.528892783	0	0	nan	nan	nan	nan	0
1110	44.4	12.00000033	5.753665268	0	0	nan	nan	nan	nan	0
1111	44.44	12.00000033	2.138637795	0	0	nan	nan	nan	nan	0
1112	44.48	12.00000033	-1.183554597	0	0	nan	nan	nan	nan	0
1113	44.52	12.00000033	-4.83534709	0	0	nan	nan	nan	nan	0
1114	44.56	12.00000033	-7.68832975	0	0	nan	nan	nan	nan	0
1115	44.6	12.00000033	-9.975506698	0	0	nan	nan	nan	nan	0
1116	44.64	12.00000033	-11.6746876	0	0	nan	nan	nan	nan	0
1117	44.68	12.00000033	-12.30877889	0	0	nan	nan	nan	nan	0
1118	44.72	12.00000033	-12.46390991	0	0	nan	nan	nan	nan	0
1119	44.76	12.00000033	-11.98697974	0	0	nan	nan	nan	nan	0
1120	44.8	12.00000033	-10.22965863	0	0	nan	nan	nan	nan	0
1121	44.84	12.00000033	-8.296560586	0	0	nan	nan	nan	nan	0
1122	44.88	12.00000033	-5.387346392	0	0	nan	nan	nan	nan	0
1123	44.92	12.00000033	-2.022043382	0	0	nan	nan	nan	nan	0
1124	44.96	12.00000033	1.284091987	0	0	nan	nan	nan	nan	0
1125	45	12.00000033	5.731262959	0	0	nan	nan	nan	nan	0
1126	45.04	12.00000033	9.87664392	0	0	nan	nan	nan	nan	0
1127	45.08	12.00000033	14.54139199	0	0	nan	nan	nan	nan	0
1128	45.12	12.00000033	19.51374018	0	0	nan	nan	nan	nan	0
1129	45.16	12.00000033	23.94767464	0	0	nan	nan	nan	nan	0
1130	45.2	12.00000033	28.60475778	0	0	nan	nan	nan	nan	0
1131	45.24	12.00000033	33.00625619	0	0	nan	nan	nan	nan	0
1132	45.28	12.00000033	37.18342059	0	0	nan	nan	nan	nan	0
1133	45.32	12.00000033	41.13117625	0	0	nan	nan	nan	nan	0
1134	45.36	12.00000033	44.24621636	0	0	nan	nan	nan	nan	0
1135	45.4	12.00000033	46.6412497	0	0	nan	nan	nan	nan	0
1136	45.44	12.00000033	48.58803006	0	0	nan	nan	nan	nan	0
1137	45.48	12.00000033	49.58250798	0	0	nan	nan	nan	nan	0
1138	45.52	12.00000033	49.98897348	0	0	nan	nan	nan	nan	0
1139	45.56	12.00000033	51.62965607	0	0	nan	nan	nan	nan	0
1140	45.6	12.00000033	50.78746718	0	0	nan	nan	nan	nan	0
1141	45.64	12.00000033	50.69278368	0	0	nan	nan	nan	nan	0
1142	45.68	12.00000033	47.90010052	0	0	nan	nan	nan	nan	0
1143	45.72	12.00000033	43.09564253	0	0	nan	nan	nan	nan	0
1144	45.76	12.00000033	41.87610562	0	0	nan	nan	nan	nan	0
1145	45.8	12.00000033	36.23316815	0	0	nan	nan	nan	nan	0
1146	45.84	12.00000033	31.07936614	0	0	nan	nan	nan	nan	0
1147	45.88	12.00000033	23.16279934	0	0	nan	nan	nan	nan	0
1148	45.92	12.00000033	14.16579846	0	0	nan	nan	nan	nan	0
1149	45.96	12.00000033	8.859915063	0	0	nan	nan	nan	nan	0
1150	46	12.00000033	3.623076454	0	0	nan	nan	nan	nan	0
1151	46.04	12.00000033	-1.58922221	0	0	nan	nan	nan	nan	0
1152	46.08	12.00000033	-1.9268719	0	0	nan	nan	nan	nan	0
1153	46.12	12.00000033	0.9173182993	0	0	nan	nan	nan	nan	0
1154	46.16	12.00000033	10.35468406	0	0	nan	nan	nan	nan	0
1155	46.2	12.00000033	26.37982116	0	0	nan	nan	nan	nan	0
1156	46.24	12.00000033	43.03648219	0	0	nan	nan	nan	nan	0
1157	46.28	12.00000033	67.63611474	0	0	nan	nan	nan	nan	0
1158	46.32	12.00000033	96.08283131	0	0	nan	nan	nan	nan	0
1159	46.36	12.00000033	129.7293986	0	0	nan	nan	nan	nan	0
1160	46.4	12.00000033	166.6186617	0	0	nan	nan	nan	nan	0
1161	46.44	12.00000033	201.045865	0	0	nan	nan	nan	nan	0
1162	46.48	12.00000033	234.7306941	0	0	nan	nan	nan	nan	0
1163	46.52	12.00000033	266.2475604	0	0	nan	nan	nan	nan	0
1164	46.56	12.00000033	292.7768993	0	0	nan	nan	nan	nan	0
1165	46.6	12.00000033	312.4198346	0	0	nan	nan	nan	nan	0
1166	46.64	12.00000033	324.619152	0	0	nan	nan	nan	nan	0
1167	46.68	12.00000033	327.395806	0	0	nan	nan	nan	nan	0
1168	46.72	12.00000033	321.8329395	0	0	nan	nan	nan	nan	0
1169	46.76	12.00000033	308.5450759	0	0	nan	nan	nan	nan	0
1170	46.8	12.00000033	287.0270791	0	0	nan	nan	nan	nan	0
1171	46.84	12.00000033	259.8377466	0	0	nan	nan	nan	nan	0
1172	46.88	12.00000033	228.2875414	0	0	nan	nan	nan	nan	0
1173	46.92	12.00000033	195.094023	0	0	nan	nan	nan	nan	0
1174	46.96	12.00000033	164.0513406	0	0	nan	nan	nan	nan	0
1175	47	12.00000033	131.4675238	0	0	nan	nan	nan	nan	0
1176	47.04	12.00000033	102.8190804	0	0	nan	nan	nan	nan	0
1177	47.08	12.00000033	75.86284755	0	0	nan	nan	nan	nan	0
1178	47.12	12.00000033	54.39047972	0	0	nan	nan	nan	nan	0
1179	47.16	12.00000033	41.71332223	0	0	nan	nan	nan	nan	0
1180	47.2	12.00000033	29.52677064	0	0	nan	nan	nan	nan	0
1181	47.24	12.00000033	22.99479613	0	0	nan	nan	nan	nan	0
1182	47.28	12.00000033	18.96514413	0	0	nan	nan	nan	nan	0
1183	47.32	12.00000033	19.03839696	0	0	nan	nan	nan	nan	0
1184	47.36	12.00000033	22.75067788	0	0	nan	nan	nan	nan	0
1185	47.4	12.00000033	24.59359306	0	0	nan	nan	nan	nan	0
1186	47.44	12.00000033	25.58577337	0	0	nan	nan	nan	nan	0
1187	47.48	12.00000033	25.90383702	0	0	nan	nan	nan	nan	0
1188	47.52	12.00000033	26.25809545	0	0	nan	nan	nan	nan	0
1189	47.56	12.00000033	28.9999964	0	0	nan	nan	nan	nan	0
1190	47.6	12.00000033	29.72141011	0	0	nan	nan	nan	nan	0
1191	47.64	12.00000033	28.87638029	0	0	nan	nan	nan	nan	0
1192	47.68	12.00000033	23.76001116	0	0	nan	nan	nan	nan	0
1193	47.72	12.00000033	20.60318002	0	0	nan	nan	nan	nan	0
1194	47.76	12.00000033	22.65473939	0	0	nan	nan	nan	nan	0
1195	47.8	12.00000033	22.33275194	0	0	nan	nan	nan	nan	0
1196	47.84	12.00000033	21.51144162	0	0	nan	nan	nan	nan	0
1197	47.88	12.00000033	14.16210625	0	0	nan	nan	nan	nan	0
1198	47.92	12.00000033	6.551702836	0	0	nan	nan	nan	nan	0
1199	47.96	12.00000033	3.375868429	0	0	nan	nan	nan	nan	0
1200	48	12.00000033	-5.989780283	0	0	nan	nan	nan	nan	0
1201	48.04	12.00000033	-19.20725951	0	0	nan	nan	nan	nan	0
1202	48.08	12.00000033	-35.29957947	0	0	nan	nan	nan	nan	0
1203	48.12	12.00000033	-54.01737881	0	0	nan	nan	nan	nan	0
1204	48.16	12.00000033	-64.86119244	0	0	nan	nan	nan	nan	0
1205	48.2	12.00000033	-78.52977602	0	0	nan	nan	nan	nan	0
1206	48.24	12.00000033	-94.22087253	0	0	nan	nan	nan	nan	0
1207	48.28	12.00000033	-107.087083	0	0	nan	nan	nan	nan	0
1208	48.32	12.00000033	-117.9094399	0	0	nan	nan	nan	nan	0
1209	48.36	12.00000033	-118.0703867	0	0	nan	nan	nan	nan	0
1210	48.4	12.00000033	-115.9489347	0	0	nan	nan	nan	nan	0
1211	48.44	12.00000033	-112.6138519	0	0	nan	nan	nan	nan	0
1212	48.48	12.00000033	-102.9042647	0	0	nan	nan	nan	nan	0
1213	48.52	12.00000033	-85.86734105	0	0	nan	nan	nan	nan	0
1214	48.56	12.00000033	-65.3911933	0	0	nan	nan	nan	nan	0
1215	48.6	12.00000033	-44.65068309	0	0	nan	nan	nan	nan	0
1216	48.64	12.00000033	-21.01217898	0	0	nan	nan	nan	nan	0
1217	48.68	12.00000033	2.569572898	0	0	nan	nan	nan	nan	0
1218	48.72	12.00000033	26.6297098	0	0	nan	nan	nan	nan	0
1219	48.76	12.00000033	47.15119898	0	0	nan	nan	nan	nan	0
1220	48.8	12.00000033	60.23984993	0	0	nan	nan	nan	nan	0
1221	48.84	12.00000033	68.69396163	0	0	nan	nan	nan	nan	0
1222	48.88	12.00000033	68.59357777	0	0	nan	nan	nan	nan	0
1223	48.92	12.00000033	64.20170116	0	0	nan	nan	nan	nan	0
1224	48.96	12.00000033	52.8387709	0	0	nan	nan	nan	nan	0
1225	49	12.00000033	31.40514672	0	0	nan	nan	nan	nan	0
1226	49.04	12.00000033	4.726807395	0	0	nan	nan	nan	nan	0
1227	49.08	12.00000033	-33.49289315	0	0	nan	nan	nan	nan	0
1228	49.12	12.00000033	-70.84041214	0	0	nan	nan	nan	nan	0
1229	49.16	12.00000033	-108.326251	0	0	nan	nan	nan	nan	0
1230	49.2	12.00000033	-152.5709623	0	0	nan	nan	nan	nan	0
1231	49.24	12.00000033	-194.6862417	0	0	nan	nan	nan	nan	0
1232	49.28	12.00000033	-236.1474328	0	0	nan	nan	nan	nan	0
1233	49.32	12.00000033	-269.5585193	0	0	nan	nan	nan	nan	0
1234	49.36	12.00000033	-292.8405813	0	0	nan	nan	nan	nan	0
1235	49.4	12.00000033	-314.8221449	0	0	nan	nan	nan	nan	0
1236	49.44	12.00000033	-328.8066689	0	0	nan	nan	nan	nan	0
1237	49.48	12.00000033	-333.7357811	0	0	nan	nan	nan	nan	0
1238	49.52	12.00000033	-329.6650719	0	0	nan	nan	nan	nan	0
1239	49.56	12.00000033	-309.7452843	0	0	nan	nan	nan	nan	0
1240	49.6	12.00000033	-289.0852162	0	0	nan	nan	nan	nan	0
1241	49.64	12.00000033	-265.081704	0	0	nan	nan	nan	nan	0
1242	49.68	12.00000033	-233.4694351	0	0	nan	nan	nan	nan	0
1243	49.72	12.00000033	-198.8480069	0	0	nan	nan	nan	nan	0
1244	49.76	12.00000033	-160.2228223	0	0	nan	nan	nan	nan	0
1245	49.8	12.00000033	-125.9316119	0	0	nan	nan	nan	nan	0
1246	49.84	12.00000033	-94.95484845	0	0	nan	nan	nan	nan	0
1247	49.88	12.00000033	-64.77300332	0	0	nan	nan	nan	nan	0
1248	49.92	12.00000033	-36.92864019	0	0	nan	nan	nan	nan	0
1249	49.96	12.00000033	-16.25821788	0	0	nan	nan	nan	nan	0
1250	50	12.00000033	-1.678340882	0	0	nan	nan	nan	nan	0
1251	50.04	12.00000033	9.945383667	0	0	nan	nan	nan	nan	0
1252	50.08	12.00000033	16.53985803	0	0	nan	nan	nan	nan	0
1253	50.12	12.00000033	20.16097273	0	0	nan	nan	nan	nan	0
1254	50.16	12.00000033	19.75220983	0	0	nan	nan	nan	nan	0
1255	50.2	12.00000033	16.61128995	0	0	nan	nan	nan	nan	0
1256	50.24	12.00000033	15.07682914	0	0	nan	nan	nan	nan	0
1257	50.28	12.00000033	13.34000864	0	0	nan	nan	nan	nan	0
1258	50.32	12.00000033	11.4542841	0	0	nan	nan	nan	nan	0
1259	50.36	12.00000033	10.58178393	0	0	nan	nan	nan	nan	0
1260	50.4	12.00000033	8.96225768	0	0	nan	nan	nan	nan	0
1261	50.44	12.00000033	10.97973379	0	0	nan	nan	nan	nan	0
1262	50.48	12.00000033	14.1861034	0	0	nan	nan	nan	nan	0
1263	50.52	12.00000033	16.31926877	0	0	nan	nan	nan	nan	0
1264	50.56	12.00000033	18.45837967	0	0	nan	nan	nan	nan	0
1265	50.6	12.00000033	19.54702004	0	0	nan	nan	nan	nan	0
1266	50.64	12.00000033	21.35360531	0	0	nan	nan	nan	nan	0
1267	50.68	12.00000033	22.11729991	0	0	nan	nan	nan	nan	0
1268	50.72	12.00000033	21.75533475	0	0	nan	nan	nan	nan	0
1269	50.76	12.00000033	20.18534011	0	0	nan	nan	nan	nan	0
1270	50.8	12.00000033	18.09149985	0	0	0.330699234	0.330699234	0	nan	0
1271	50.84	12.00000033	15.12909645	0	0	0.3305780219	0.3305780219	0	nan	0
1272	50.88	12.00000033	11.40235349	0	0	0.330458233	0.330458233	0	nan	0
1273	50.92	12.00000033	7.753939409	0	0	0.3303398604	0.3303398604	0	nan	0
1274	50.96	12.00000033	3.902465816	0	0	0.3302228969	0.3302228969	0	nan	0
1275	51	12.00000033	-0.03257026399	0	0	0.3301073357	0.3301073357	0	nan	0
1276	51.04	12.00000033	-3.783214211	0	0	0.3299931698	0.3299931698	0	nan	0
1277	51.08	12.00000033	-6.963848739	0	0	0.3298803925	0.3298803925	0	nan	0
1278	51.12	12.00000033	-9.601063633	0	0	0.3297689968	0.3297689968	0	nan	0
1279	51.16	12.00000033	-11.58327109	0	0	0.3296589761	0.3296589761	0	nan	0
1280	51.2	12.00000033	-12.93632042	0	0	0.3295503238	0.3295503238	0	nan	0
1281	51.24	12.00000033	-13.61186052	0	0	0.3294430331	0.3294430331	0	nan	0
1282	51.28	12.00000033	-13.61834706	0	0	0.3293370976	0.3293370976	0	nan	0
1283	51.32	12.00000033	-12.97392441	0	0	nan	nan	nan	nan	0
1284	51.36	12.00000033	-11.93050593	0	0	nan	nan	nan	nan	0
1285	51.4	12.00000033	-10.56864222	0	0	nan	nan	nan	nan	0
1286	51.44	12.00000033	-8.940059625	0	0	nan	nan	nan	nan	0
1287	51.48	12.00000033	-7.226431092	0	0	nan	nan	nan	nan	0
1288	51.52	12.00000033	-5.39717976	0	0	nan	nan	nan	nan	0
1289	51.56	12.00000033	-3.722069329	0	0	nan	nan	nan	nan	0
1290	51.6	12.00000033	-2.284928856	0	0	nan	nan	nan	nan	0
