# Supplementary material for: The BET PROTAC inhibitor dBET6 protects against retinal degeneration and inhibits the cGAS-STING in response to light damage
Source: J Neuroinflammation. 2023 May 22;20:119. doi: 10.1186/s12974-023-02804-y (PMC10201800; doi:10.1186/s12974-023-02804-y)
Supplement: Supplementary file 8 — Additional file 8: Figure S8. dBET6 treatment did not cause retinal microglia/macrophages cell death but reduced CD86 protein level. Two injections of vehicle or dBET6 were performed with a 24 h interval. The indicated analysis was conducted at 24 h after the second injection. A IF analysis using retinal flat mounts. The microglia/macrophages were labeled by anti-IBA1 antibody. Note not detectable cell death existed in vehicle or dBET6 treatment, as indicated by TUNEL staining. n = 3 eyes per group, scale bar: 20 μm. B WB analysis of the indicated proteins. C Quantification of WB results. ns not significant, *: p < 0.05, unpaired t-test, n = 3 eyes per group. D RNA-seq result of the indicated genes. The RNA-seq was conducted as described in Fig. 7. ns not significant, **: p < 0.01, ****: p < 0.0001. [file 12974_2023_2804_MOESM8_ESM.zip › 12974_2023_2804_MOESM8_ESM/LD+Vehicle-0.333/LD-1 (2).csv]

To be continued...
thresholdReached	not reached
reachedAfterExperimentTime	-1
reachedAfterStillSittingTime	-1
reachedAfterStillSittingTime_LeftOnly	-1
reachedAfterStillSittingTime_RightOnly	-1
##################################################
frameIndex	time	potentialTrackingTime	isStimulusEnabled	isStimulusVirtuallyEnabled	evolvingScore	nosePosition_x	nosePosition_y	bodyPosition_x	bodyPosition_y	tailPosition_x	tailPosition_y	projectionCenter_x	projectionCenter_y	patternRotationSpeed	isNoseTailSwitch_Automatic	isNoseTailSwitch_Manual	isAnalysisPaused
0	0	0	0	0	0	548	273	418	223	332	271	51.5028	-16.7276	0.20944	0	0	0
1	0.04	0	0	0	0	550	272	419	223	332	270	52.1952	-16.3813	0.20944	0	0	0
2	0.08	0	0	0	0	550	271	419	223	332	271	52.1952	-16.0351	0.20944	0	0	0
3	0.12	0	0	0	0	551	270	419	223	333	271	52.5415	-15.6889	0.20944	0	0	0
4	0.16	0	0	0	0	551	269	419	223	332	270	52.5415	-15.3426	0.20944	0	0	0
5	0.2	0	0	0	0	552	270	419	223	333	271	52.8877	-15.6889	0.20944	0	0	0
6	0.24	0	0	0	0	552	269	419	223	332	271	52.8877	-15.3426	0.20944	0	0	0
7	0.28	0	0	0	0	553	268	419	223	332	271	53.234	-14.9964	0.20944	0	0	0
8	0.32	0	0	0	0	554	268	419	223	332	270	53.5802	-14.9964	0.20944	0	0	0
9	0.36	0	0	0	0	554	266	419	223	332	270	53.5802	-14.3039	0.20944	0	0	0
10	0.4	0	0	0	0	555	262	419	223	333	270	53.9264	-12.919	0.20944	0	0	0
11	0.44	0	0	0	0	557	255	418	223	331	272	54.6189	-10.4953	0.20944	0	0	0
12	0.48	0	0	0	0	547	231	416	222	329	272	51.1565	-2.18562	0.20944	0	0	0
13	0.52	0	0	0	0	536	216	413	222	328	272	47.3479	3.00793	0.20944	0	0	0
14	0.56	0	0	0	0	527	220	409	222	330	272	44.2318	1.62299	0.20944	0	0	0
15	0.6	0	0	0	0	526	218	405	223	330	272	43.8855	2.31546	0.20944	0	0	0
16	0.64	0	0	0	0	527	217	404	224	330	272	44.2318	2.6617	0.20944	0	0	0
17	0.68	0	0	0	0	526	208	403	224	330	272	43.8855	5.77783	0.20944	0	0	0
18	0.72	0	0	0	0	526	215	404	224	330	272	43.8855	3.35417	0.20944	0	0	0
19	0.76	0	0	0	0	528	217	406	223	330	272	44.578	2.6617	0.20944	0	0	0
20	0.8	0	0	0	0	531	221	407	223	330	272	45.6167	1.27675	0.20944	0	0	0
21	0.84	0	0	0	0	531	222	408	223	330	272	45.6167	0.930512	0.20944	0	0	0
22	0.88	0	0	0	0	539	244	409	223	330	272	48.3866	-6.6867	0.20944	0	0	0
23	0.92	0	0	0	0	543	245	410	223	330	272	49.7716	-7.03294	0.20944	0	0	0
24	0.96	0	0	0	0	533	216	413	224	333	274	46.3092	3.00793	0.20944	0	0	0
25	1	0	0	0	0	530	208	410	225	330	272	45.2705	5.77783	0.20944	0	0	0
26	1.04	0	0	0	0	529	208	409	225	330	272	44.9243	5.77783	0.20944	0	0	0
27	1.08	0	0	0	0	528	208	409	225	329	272	44.578	5.77783	0.20944	0	0	0
28	1.12	0	0	0	0	526	224	407	225	331	271	43.8855	0.238038	0.20944	0	0	0
29	1.16	0	0	0	0	527	207	407	225	329	273	44.2318	6.12407	0.20944	0	0	0
30	1.2	0	0	0	0	530	202	406	225	330	272	45.2705	7.85525	0.20944	0	0	0
31	1.24	0	0	0	0	529	197	406	225	331	272	44.9243	9.58644	0.20944	0	0	0
32	1.28	0	0	0	0	527	215	406	225	331	272	44.2318	3.35417	0.20944	0	0	0
33	1.32	0	0	0	0	523	211	406	225	331	272	42.8468	4.73912	0.20944	0	0	0
34	1.36	0	0	0	0	521	211	405	226	331	272	42.1544	4.73912	0.20944	0	0	0
35	1.4	0	0	0	0	520	210	404	226	331	272	41.8081	5.08536	0.20944	0	0	0
36	1.44	0	0	0	0	518	207	404	226	332	272	41.1157	6.12407	0.20944	0	0	0
37	1.48	0	0	0	0	517	206	403	226	331	272	40.7694	6.47031	0.20944	0	0	0
38	1.52	0	0	0	0	516	195	403	226	332	272	40.4232	10.2789	0.20944	0	0	0
39	1.56	0	0	0	0	518	196	403	226	330	273	41.1157	9.93268	0.20944	0	0	0
40	1.6	0	0	0	0	520	197	403	226	331	272	41.8081	9.58644	0.20944	0	0	0
41	1.64	0	0	0	0	520	198	403	226	330	273	41.8081	9.2402	0.20944	0	0	0
42	1.68	0	0	0	0	520	199	403	226	331	272	41.8081	8.89396	0.20944	0	0	0
43	1.72	0	1	1	0	520	199	403	226	331	272	41.8081	8.89396	0.20944	0	0	0
44	1.76	0	1	1	0	518	198	403	226	331	272	41.1157	9.2402	0.20944	0	0	0
45	1.8	0	1	1	0	518	197	403	226	332	272	41.1157	9.58644	0.20944	0	0	0
46	1.84	0.04	1	1	0	520	199	403	226	332	272	41.8081	8.89396	0.20944	0	0	0
47	1.88	0.08	1	1	0	519	199	403	226	331	272	41.4619	8.89396	0.20944	0	0	0
48	1.92	0.12	1	1	0	518	198	403	226	332	271	41.1157	9.2402	0.20944	0	0	0
49	1.96	0.16	1	1	0	517	198	403	226	332	271	40.7694	9.2402	0.20944	0	0	0
50	2	0.2	1	1	0	517	197	402	226	331	272	40.7694	9.58644	0.20944	0	0	0
51	2.04	0.24	1	1	0	511	192	402	226	332	271	38.692	11.3176	0.20944	0	0	0
52	2.08	0.28	1	1	0	516	202	402	226	332	271	40.4232	7.85525	0.20944	0	0	0
53	2.12	0.32	1	1	0	516	203	402	226	332	271	40.4232	7.50902	0.20944	0	0	0
54	2.16	0.36	1	1	0	513	203	402	226	332	271	39.3845	7.50902	0.20944	0	0	0
55	2.2	0.4	1	1	0	511	206	401	227	331	272	38.692	6.47031	0.20944	0	0	0
56	2.24	0.44	1	1	0	511	203	401	227	332	271	38.692	7.50902	0.20944	0	0	0
57	2.28	0.44	1	1	0	513	206	401	227	331	272	39.3845	6.47031	0.20944	0	0	0
58	2.32	0.44	1	1	0	515	208	401	227	332	272	40.0769	5.77783	0.20944	0	0	0
59	2.36	0.44	1	1	0	516	208	401	227	332	272	40.4232	5.77783	0.20944	0	0	0
60	2.4	0.44	1	1	0	518	210	402	226	332	272	41.1157	5.08536	0.20944	0	0	0
61	2.44	0.44	1	1	0	520	211	403	226	332	271	41.8081	4.73912	0.20944	0	0	0
62	2.48	0.44	1	1	0	522	213	405	225	332	272	42.5006	4.04665	0.20944	0	0	0
63	2.52	0.44	1	1	0	460	162	406	225	332	272	21.0339	21.7047	0.20944	0	0	0
64	2.56	0.44	1	1	0	461	162	407	225	332	272	21.3801	21.7047	0.20944	0	0	0
65	2.6	0.44	1	1	0	462	163	408	224	331	272	21.7264	21.3585	0.20944	0	0	0
66	2.64	0.44	1	1	0	462	163	409	224	331	272	21.7264	21.3585	0.20944	0	0	0
67	2.68	0.44	1	1	0	463	163	409	224	331	272	22.0726	21.3585	0.20944	0	0	0
68	2.72	0.44	1	1	0	464	163	409	224	332	271	22.4188	21.3585	0.20944	0	0	0
69	2.76	0.44	1	1	0	466	163	409	225	331	271	23.1113	21.3585	0.20944	0	0	0
70	2.8	0.44	1	1	0	467	164	408	225	332	270	23.4576	21.0123	0.20944	0	0	0
71	2.84	0.44	1	1	0	468	163	407	226	331	270	23.8038	21.3585	0.20944	0	0	0
72	2.88	0.48	1	1	0	469	163	408	226	332	268	24.15	21.3585	0.20944	0	0	0
73	2.92	0.52	1	1	0	469	163	408	226	331	268	24.15	21.3585	0.20944	0	0	0
74	2.96	0.56	1	1	0	470	163	409	226	332	267	24.4963	21.3585	0.20944	0	0	0
75	3	0.6	1	1	0	471	163	410	225	331	266	24.8425	21.3585	0.20944	0	0	0
76	3.04	0.64	1	1	0	472	163	410	225	332	266	25.1887	21.3585	0.20944	0	0	0
77	3.08	0.68	1	1	0.205761	472	163	410	225	332	264	25.1887	21.3585	0.20944	0	0	0
78	3.12	0.72	1	1	0.584795	472	163	410	225	330	265	25.1887	21.3585	0.20944	0	0	0
79	3.16	0.76	1	1	1.2963	472	163	411	225	330	265	25.1887	21.3585	0.20944	0	0	0
80	3.2	0.8	1	1	2.02822	472	163	412	224	332	264	25.1887	21.3585	0.20944	0	0	0
81	3.24	0.84	1	1	2.6936	473	163	414	224	331	264	25.535	21.3585	0.20944	0	0	0
82	3.28	0.88	1	1	3.30113	472	163	415	223	330	265	25.1887	21.3585	0.20944	0	0	0
83	3.32	0.92	1	1	3.85802	473	162	417	223	330	264	25.535	21.7047	0.20944	0	0	0
84	3.36	0.96	1	1	4.37037	472	161	417	223	329	265	25.1887	22.051	0.20944	0	0	0
85	3.4	1	1	1	4.8433	472	161	416	223	328	265	25.1887	22.051	0.20944	0	0	0
86	3.44	1.04	1	1	5.28121	472	160	416	222	329	265	25.1887	22.3972	0.20944	0	0	0
87	3.48	1.08	1	1	5.68783	472	160	415	222	329	265	25.1887	22.3972	0.20944	0	0	0
88	3.52	1.12	1	1	6.06641	474	160	414	221	328	265	25.8812	22.3972	0.20944	0	0	0
89	3.56	1.16	1	1	6.48148	473	160	413	221	327	266	25.535	22.3972	0.20944	0	0	0
90	3.6	1.2	1	1	6.86977	474	161	411	222	327	265	25.8812	22.051	0.20944	0	0	0
91	3.64	1.24	1	1	7.2338	474	162	410	222	326	265	25.8812	21.7047	0.20944	0	0	0
92	3.68	1.28	1	1	7.51964	475	163	409	222	327	265	26.2275	21.3585	0.20944	0	0	0
93	3.72	1.32	1	1	7.78867	475	164	408	223	327	265	26.2275	21.0123	0.20944	0	0	0
94	3.76	1.36	1	1	8.09524	476	166	408	223	327	265	26.5737	20.3198	0.20944	0	0	0
95	3.8	1.4	1	1	8.38477	476	166	408	223	327	265	26.5737	20.3198	0.20944	0	0	0
96	3.84	1.44	1	1	8.65866	475	167	408	224	327	265	26.2275	19.9736	0.20944	0	0	0
97	3.88	1.48	1	1	8.91813	476	167	408	224	328	264	26.5737	19.9736	0.20944	0	0	0
98	3.92	1.52	1	1	9.16429	476	168	408	224	327	265	26.5737	19.6273	0.20944	0	0	0
99	3.96	1.56	1	1	9.39815	476	168	408	224	328	264	26.5737	19.6273	0.20944	0	0	0
100	4	1.6	1	1	9.6206	476	168	408	224	328	264	26.5737	19.6273	0.20944	0	0	0
101	4.04	1.64	1	1	9.83245	476	168	408	224	327	264	26.5737	19.6273	0.20944	0	0	0
102	4.08	1.68	1	1	9.86219	475	168	408	224	327	264	26.2275	19.6273	0.20944	0	0	0
103	4.12	1.72	1	1	9.84848	475	168	408	224	328	264	26.2275	19.6273	0.20944	0	0	0
104	4.16	1.76	1	1	9.67078	475	168	408	224	328	264	26.2275	19.6273	0.20944	0	0	0
105	4.2	1.8	1	1	9.50081	475	168	408	224	327	264	26.2275	19.6273	0.20944	0	0	0
106	4.24	1.84	1	1	9.29866	475	168	409	224	328	264	26.2275	19.6273	0.20944	0	0	0
107	4.28	1.88	1	1	9.10494	475	169	408	224	327	265	26.2275	19.2811	0.20944	0	0	0
108	4.32	1.92	1	1	8.91912	475	169	408	225	328	264	26.2275	19.2811	0.20944	0	0	0
109	4.36	1.96	1	1	8.74074	475	169	408	225	328	264	26.2275	19.2811	0.20944	0	0	0
110	4.4	2	1	1	8.56935	475	169	408	225	327	264	26.2275	19.2811	0.20944	0	0	0
111	4.44	2.04	1	1	8.40456	475	169	408	225	327	264	26.2275	19.2811	0.20944	0	0	0
112	4.48	2.08	1	1	8.24598	475	169	408	225	327	264	26.2275	19.2811	0.20944	0	0	0
113	4.52	2.12	1	1	8.09328	474	169	408	225	327	265	25.8812	19.2811	0.20944	0	0	0
114	4.56	2.16	1	1	7.94613	475	170	408	225	327	264	26.2275	18.9348	0.20944	0	0	0
115	4.6	2.2	1	1	7.80423	475	170	408	225	327	265	26.2275	18.9348	0.20944	0	0	0
116	4.64	2.24	1	1	7.66732	475	170	408	225	328	264	26.2275	18.9348	0.20944	0	0	0
117	4.68	2.28	1	1	0	472	168	409	225	326	266	25.1887	19.6273	0.20944	0	0	0
118	4.72	2.28	1	1	0	470	167	408	225	327	265	24.4963	19.9736	0.20944	0	0	0
119	4.76	2.28	1	1	0	467	166	408	225	326	266	23.4576	20.3198	0.20944	0	0	0
120	4.8	2.28	1	1	0	466	166	407	226	326	266	23.1113	20.3198	0.20944	0	0	0
121	4.84	2.28	1	1	0	465	165	406	226	327	265	22.7651	20.666	0.20944	0	0	0
122	4.88	2.28	1	1	0	465	165	406	226	327	265	22.7651	20.666	0.20944	0	0	0
123	4.92	2.28	1	1	0	463	165	405	226	326	266	22.0726	20.666	0.20944	0	0	0
124	4.96	2.28	1	1	0	524	208	405	227	326	267	43.1931	5.77783	0.20944	0	0	0
125	5	2.28	1	1	0	521	215	404	228	325	267	42.1544	3.35417	0.20944	0	0	0
126	5.04	2.28	1	1	0	517	212	402	229	324	268	40.7694	4.39288	0.20944	0	0	0
127	5.08	2.28	1	1	0	515	207	401	230	324	268	40.0769	6.12407	0.20944	0	0	0
128	5.12	2.28	1	1	0	514	204	400	230	324	267	39.7307	7.16278	0.20944	0	0	0
129	5.16	2.28	1	1	0	514	206	400	230	324	267	39.7307	6.47031	0.20944	0	0	0
130	5.2	2.28	1	1	0	516	205	400	230	322	268	40.4232	6.81654	0.20944	0	0	0
131	5.24	2.28	1	1	0	521	203	399	230	321	268	42.1544	7.50902	0.20944	0	0	0
132	5.28	2.28	1	1	0	522	203	399	230	320	269	42.5006	7.50902	0.20944	0	0	0
133	5.32	2.28	1	1	0	519	205	399	231	321	269	41.4619	6.81654	0.20944	0	0	0
134	5.36	2.28	1	1	0	472	170	399	231	321	268	25.1887	18.9348	0.20944	0	0	0
135	5.4	2.28	1	1	0	471	171	398	231	321	267	24.8425	18.5886	0.20944	0	0	0
136	5.44	2.28	1	1	0	470	171	397	231	321	268	24.4963	18.5886	0.20944	0	0	0
137	5.48	2.28	1	1	0	469	171	397	231	321	268	24.15	18.5886	0.20944	0	0	0
138	5.52	2.28	1	1	0	471	172	396	232	320	267	24.8425	18.2424	0.20944	0	0	0
139	5.56	2.28	1	1	0	471	172	396	232	321	267	24.8425	18.2424	0.20944	0	0	0
140	5.6	2.28	1	1	0	470	172	396	232	321	267	24.4963	18.2424	0.20944	0	0	0
141	5.64	2.28	1	1	7.53512	470	171	397	232	321	267	24.4963	18.5886	0.20944	0	0	0
142	5.68	2.32	1	1	7.40741	471	172	397	232	322	267	24.8425	18.2424	0.20944	0	0	0
143	5.72	2.36	1	1	7.28395	470	172	397	232	321	267	24.4963	18.2424	0.20944	0	0	0
144	5.76	2.4	1	1	7.16454	471	172	397	232	321	267	24.8425	18.2424	0.20944	0	0	0
145	5.8	2.44	1	1	7.04898	470	172	397	232	321	267	24.4963	18.2424	0.20944	0	0	0
146	5.84	2.48	1	1	6.9371	471	171	398	231	322	267	24.8425	18.5886	0.20944	0	0	0
147	5.88	2.52	1	1	6.8287	470	171	398	231	321	267	24.4963	18.5886	0.20944	0	0	0
148	5.92	2.56	1	1	6.72365	470	171	398	231	321	267	24.4963	18.5886	0.20944	0	0	0
149	5.96	2.6	1	1	6.62177	471	171	398	231	321	267	24.8425	18.5886	0.20944	0	0	0
150	6	2.64	1	1	6.52294	471	171	398	231	322	266	24.8425	18.5886	0.20944	0	0	0
151	6.04	2.68	1	1	6.42702	471	171	398	231	322	266	24.8425	18.5886	0.20944	0	0	0
152	6.08	2.72	1	1	6.33387	471	171	398	231	322	266	24.8425	18.5886	0.20944	0	0	0
153	6.12	2.76	1	1	6.24339	471	171	398	231	322	266	24.8425	18.5886	0.20944	0	0	0
154	6.16	2.8	1	1	6.15545	471	171	398	231	322	266	24.8425	18.5886	0.20944	0	0	0
155	6.2	2.84	1	1	6.06996	471	171	398	231	321	267	24.8425	18.5886	0.20944	0	0	0
156	6.24	2.88	1	1	5.98681	471	171	398	231	321	267	24.8425	18.5886	0.20944	0	0	0
157	6.28	2.92	1	1	5.90591	472	172	398	231	322	266	25.1887	18.2424	0.20944	0	0	0
158	6.32	2.96	1	1	5.82716	472	172	398	231	322	266	25.1887	18.2424	0.20944	0	0	0
159	6.36	3	1	1	5.75049	471	171	398	231	322	266	24.8425	18.5886	0.20944	0	0	0
160	6.4	3.04	1	1	5.67581	471	171	398	231	322	266	24.8425	18.5886	0.20944	0	0	0
161	6.44	3.08	1	1	5.60304	472	172	398	231	322	266	25.1887	18.2424	0.20944	0	0	0
162	6.48	3.12	1	1	5.53211	472	172	398	231	322	266	25.1887	18.2424	0.20944	0	0	0
163	6.52	3.16	1	1	5.46296	471	171	398	231	322	266	24.8425	18.5886	0.20944	0	0	0
164	6.56	3.2	1	1	5.39552	472	172	398	231	322	267	25.1887	18.2424	0.20944	0	0	0
165	6.6	3.24	1	1	5.32972	472	172	398	231	322	266	25.1887	18.2424	0.20944	0	0	0
166	6.64	3.28	1	1	5.26551	471	171	398	231	322	266	24.8425	18.5886	0.20944	0	0	0
167	6.68	3.32	1	1	5.20282	471	171	398	231	322	266	24.8425	18.5886	0.20944	0	0	0
168	6.72	3.36	0	0	0	471	171	398	231	322	266	24.8425	18.5886	0.20944	0	0	0
169	6.76	3.36	0	0	0	471	171	398	231	322	266	24.8425	18.5886	0.20944	0	0	0
170	6.8	3.36	0	0	0	471	171	398	231	322	266	24.8425	18.5886	0.20944	0	0	0
171	6.84	3.36	0	0	0	471	171	398	231	322	266	24.8425	18.5886	0.20944	0	0	0
172	6.88	3.36	0	0	0	471	171	398	231	322	266	24.8425	18.5886	0.20944	0	0	0
173	6.92	3.36	0	0	0	471	171	398	231	322	266	24.8425	18.5886	0.20944	0	0	0
174	6.96	3.36	0	0	0	471	171	398	231	322	266	24.8425	18.5886	0.20944	0	0	0
175	7	3.36	0	0	0	471	171	398	231	321	267	24.8425	18.5886	0.20944	0	0	0
176	7.04	3.36	0	0	0	471	171	398	231	322	266	24.8425	18.5886	0.20944	0	0	0
177	7.08	3.36	0	0	0	471	171	398	231	321	267	24.8425	18.5886	0.20944	0	0	0
178	7.12	3.36	0	0	0	471	171	398	231	321	267	24.8425	18.5886	0.20944	0	0	0
179	7.16	3.36	0	0	0	471	171	398	231	322	267	24.8425	18.5886	0.20944	0	0	0
180	7.2	3.36	0	0	0	471	171	398	231	322	266	24.8425	18.5886	0.20944	0	0	0
181	7.24	3.36	0	0	0	471	171	398	231	322	266	24.8425	18.5886	0.20944	0	0	0
182	7.28	3.36	0	0	0	471	172	398	230	322	266	24.8425	18.2424	0.20944	0	0	0
183	7.32	3.36	0	0	0	471	172	398	230	321	266	24.8425	18.2424	0.20944	0	0	0
184	7.36	3.36	0	0	0	470	172	398	230	320	267	24.4963	18.2424	0.20944	0	0	0
185	7.4	3.36	0	0	0	469	173	399	230	321	266	24.15	17.8961	0.20944	0	0	0
186	7.44	3.36	0	0	0	469	173	399	230	321	267	24.15	17.8961	0.20944	0	0	0
187	7.48	3.36	0	0	0	470	172	399	230	321	267	24.4963	18.2424	0.20944	0	0	0
188	7.52	3.36	0	0	0	470	172	399	230	321	267	24.4963	18.2424	0.20944	0	0	0
189	7.56	3.36	0	0	0	471	173	399	230	322	266	24.8425	17.8961	0.20944	0	0	0
190	7.6	3.36	0	0	0	471	173	399	230	321	266	24.8425	17.8961	0.20944	0	0	0
191	7.64	3.36	0	0	0	470	172	399	230	322	266	24.4963	18.2424	0.20944	0	0	0
192	7.68	3.36	0	0	0	470	173	399	230	321	267	24.4963	17.8961	0.20944	0	0	0
193	7.72	3.36	0	0	0	471	173	399	230	322	267	24.8425	17.8961	0.20944	0	0	0
194	7.76	3.36	0	0	0	471	173	399	230	321	266	24.8425	17.8961	0.20944	0	0	0
195	7.8	3.36	0	0	0	471	173	399	230	321	266	24.8425	17.8961	0.20944	0	0	0
196	7.84	3.36	0	0	0	471	173	399	230	321	266	24.8425	17.8961	0.20944	0	0	0
197	7.88	3.36	1	1	5.14161	471	172	399	230	321	267	24.8425	18.2424	0.20944	0	0	0
198	7.92	3.4	1	1	5.08183	471	173	399	230	321	266	24.8425	17.8961	0.20944	0	0	0
199	7.96	3.44	1	1	5.02341	470	172	399	230	322	266	24.4963	18.2424	0.20944	0	0	0
200	8	3.48	1	1	4.96633	470	173	399	230	322	266	24.4963	17.8961	0.20944	0	0	0
201	8.04	3.52	1	1	4.91053	470	173	399	230	322	266	24.4963	17.8961	0.20944	0	0	0
202	8.08	3.56	1	1	4.85597	470	173	399	230	323	265	24.4963	17.8961	0.20944	0	0	0
203	8.12	3.6	1	1	4.8026	471	173	399	230	323	265	24.8425	17.8961	0.20944	0	0	0
204	8.16	3.64	1	1	4.7504	471	173	399	230	323	265	24.8425	17.8961	0.20944	0	0	0
205	8.2	3.68	1	1	4.69932	470	173	399	230	323	265	24.4963	17.8961	0.20944	0	0	0
206	8.24	3.72	1	1	4.64933	471	173	399	230	322	266	24.8425	17.8961	0.20944	0	0	0
207	8.28	3.76	1	1	4.60039	471	173	399	230	322	266	24.8425	17.8961	0.20944	0	0	0
208	8.32	3.8	1	1	4.55247	470	173	399	230	323	266	24.4963	17.8961	0.20944	0	0	0
209	8.36	3.84	1	1	4.50554	471	173	399	230	323	265	24.8425	17.8961	0.20944	0	0	0
210	8.4	3.88	1	1	4.45956	470	173	399	230	323	265	24.4963	17.8961	0.20944	0	0	0
211	8.44	3.92	1	1	4.41452	471	173	399	230	323	265	24.8425	17.8961	0.20944	0	0	0
212	8.48	3.96	1	1	4.37037	471	173	399	230	323	265	24.8425	17.8961	0.20944	0	0	0
213	8.52	4	1	1	4.3271	470	173	399	230	323	265	24.4963	17.8961	0.20944	0	0	0
214	8.56	4.04	1	1	4.28468	471	173	399	230	323	266	24.8425	17.8961	0.20944	0	0	0
215	8.6	4.08	1	1	4.24308	471	173	399	230	323	265	24.8425	17.8961	0.20944	0	0	0
216	8.64	4.12	1	1	4.20228	471	173	399	230	323	266	24.8425	17.8961	0.20944	0	0	0
217	8.68	4.16	1	1	4.16226	471	173	399	230	323	265	24.8425	17.8961	0.20944	0	0	0
218	8.72	4.2	1	1	4.12299	470	173	399	230	323	265	24.4963	17.8961	0.20944	0	0	0
219	8.76	4.24	1	1	4.08446	471	173	399	230	323	265	24.8425	17.8961	0.20944	0	0	0
220	8.8	4.28	1	1	4.04664	471	173	399	230	323	266	24.8425	17.8961	0.20944	0	0	0
221	8.84	4.32	1	1	4.00951	471	173	399	230	323	266	24.8425	17.8961	0.20944	0	0	0
222	8.88	4.36	1	1	3.97306	471	173	399	230	323	266	24.8425	17.8961	0.20944	0	0	0
223	8.92	4.4	1	1	3.93727	471	173	399	230	323	265	24.8425	17.8961	0.20944	0	0	0
224	8.96	4.44	1	1	3.90212	470	173	399	230	323	265	24.4963	17.8961	0.20944	0	0	0
225	9	4.48	1	1	3.86758	471	173	399	230	323	265	24.8425	17.8961	0.20944	0	0	0
226	9.04	4.52	1	1	3.83366	470	173	399	230	323	265	24.4963	17.8961	0.20944	0	0	0
227	9.08	4.56	1	1	3.80032	471	173	399	230	324	265	24.8425	17.8961	0.20944	0	0	0
228	9.12	4.6	1	1	3.76756	470	173	399	230	323	266	24.4963	17.8961	0.20944	0	0	0
229	9.16	4.64	1	1	3.73536	470	173	399	230	323	266	24.4963	17.8961	0.20944	0	0	0
230	9.2	4.68	1	1	3.7037	471	173	399	230	324	265	24.8425	17.8961	0.20944	0	0	0
231	9.24	4.72	1	1	3.67258	470	173	399	230	323	266	24.4963	17.8961	0.20944	0	0	0
232	9.28	4.76	1	1	3.64198	470	173	399	230	323	266	24.4963	17.8961	0.20944	0	0	0
233	9.32	4.8	1	1	3.61188	471	173	399	230	323	266	24.8425	17.8961	0.20944	0	0	0
234	9.36	4.84	1	1	3.58227	471	173	399	230	323	266	24.8425	17.8961	0.20944	0	0	0
235	9.4	4.88	1	1	3.55315	470	173	399	230	323	266	24.4963	17.8961	0.20944	0	0	0
236	9.44	4.92	1	1	3.52449	470	173	399	230	323	266	24.4963	17.8961	0.20944	0	0	0
237	9.48	4.96	1	1	3.4963	471	173	399	230	323	266	24.8425	17.8961	0.20944	0	0	0
238	9.52	5	1	1	3.46855	470	173	399	230	324	265	24.4963	17.8961	0.20944	0	0	0
239	9.56	5.04	1	1	3.44124	471	173	399	230	323	266	24.8425	17.8961	0.20944	0	0	0
240	9.6	5.08	1	1	3.41435	471	173	399	230	324	265	24.8425	17.8961	0.20944	0	0	0
241	9.64	5.12	1	1	3.38788	471	173	399	230	324	265	24.8425	17.8961	0.20944	0	0	0
242	9.68	5.16	1	1	3.36182	471	173	399	230	323	266	24.8425	17.8961	0.20944	0	0	0
243	9.72	5.2	1	1	3.33616	470	173	399	230	323	266	24.4963	17.8961	0.20944	0	0	0
244	9.76	5.24	1	1	3.31089	471	173	399	230	323	266	24.8425	17.8961	0.20944	0	0	0
245	9.8	5.28	1	1	3.28599	471	173	399	230	323	266	24.8425	17.8961	0.20944	0	0	0
246	9.84	5.32	1	1	3.26147	470	173	399	230	324	265	24.4963	17.8961	0.20944	0	0	0
247	9.88	5.36	1	1	3.23731	471	173	399	230	323	266	24.8425	17.8961	0.20944	0	0	0
248	9.92	5.4	1	1	3.21351	470	173	399	230	323	266	24.4963	17.8961	0.20944	0	0	0
249	9.96	5.44	1	1	3.19005	470	173	399	230	324	265	24.4963	17.8961	0.20944	0	0	0
250	10	5.48	1	1	3.16694	471	173	399	230	324	265	24.8425	17.8961	0.20944	0	0	0
251	10.04	5.52	1	1	3.14415	470	173	399	230	323	266	24.4963	17.8961	0.20944	0	0	0
252	10.08	5.56	1	1	3.12169	471	173	399	230	324	265	24.8425	17.8961	0.20944	0	0	0
253	10.12	5.6	1	1	3.09955	471	173	399	230	324	265	24.8425	17.8961	0.20944	0	0	0
254	10.16	5.64	1	1	3.07773	471	173	399	230	323	266	24.8425	17.8961	0.20944	0	0	0
255	10.2	5.68	1	1	3.0562	471	173	399	230	323	266	24.8425	17.8961	0.20944	0	0	0
256	10.24	5.72	1	1	3.03498	471	173	399	230	324	265	24.8425	17.8961	0.20944	0	0	0
257	10.28	5.76	1	1	3.01405	471	173	399	230	323	266	24.8425	17.8961	0.20944	0	0	0
258	10.32	5.8	1	1	2.9934	471	173	399	230	324	265	24.8425	17.8961	0.20944	0	0	0
259	10.36	5.84	1	1	2.97304	471	173	399	230	323	266	24.8425	17.8961	0.20944	0	0	0
260	10.4	5.88	1	1	2.95295	471	173	399	230	324	265	24.8425	17.8961	0.20944	0	0	0
261	10.44	5.92	1	1	2.93313	471	173	399	230	323	266	24.8425	17.8961	0.20944	0	0	0
262	10.48	5.96	1	1	2.91358	471	173	399	230	324	265	24.8425	17.8961	0.20944	0	0	0
263	10.52	6	1	1	2.89429	471	173	399	230	323	266	24.8425	17.8961	0.20944	0	0	0
264	10.56	6.04	1	1	2.87524	471	173	399	230	323	266	24.8425	17.8961	0.20944	0	0	0
265	10.6	6.08	1	1	2.85645	471	173	399	230	323	266	24.8425	17.8961	0.20944	0	0	0
266	10.64	6.12	1	1	2.8379	471	173	399	230	323	265	24.8425	17.8961	0.20944	0	0	0
267	10.68	6.16	1	1	2.81959	471	173	399	230	323	266	24.8425	17.8961	0.20944	0	0	0
268	10.72	6.2	1	1	2.80152	471	173	399	230	324	265	24.8425	17.8961	0.20944	0	0	0
269	10.76	6.24	1	1	2.78368	471	173	399	230	323	266	24.8425	17.8961	0.20944	0	0	0
270	10.8	6.28	1	1	2.76606	471	173	399	230	323	266	24.8425	17.8961	0.20944	0	0	0
271	10.84	6.32	1	1	2.74866	471	173	399	230	324	265	24.8425	17.8961	0.20944	0	0	0
272	10.88	6.36	1	1	2.73148	471	173	399	230	323	266	24.8425	17.8961	0.20944	0	0	0
273	10.92	6.4	1	1	2.71452	471	173	399	230	324	265	24.8425	17.8961	0.20944	0	0	0
274	10.96	6.44	1	1	2.69776	471	173	399	230	323	266	24.8425	17.8961	0.20944	0	0	0
275	11	6.48	1	1	2.68121	471	173	399	230	323	266	24.8425	17.8961	0.20944	0	0	0
276	11.04	6.52	1	1	2.66486	471	173	399	230	324	265	24.8425	17.8961	0.20944	0	0	0
277	11.08	6.56	1	1	2.64871	471	173	399	230	323	266	24.8425	17.8961	0.20944	0	0	0
278	11.12	6.6	1	1	2.63275	471	173	399	230	324	265	24.8425	17.8961	0.20944	0	0	0
279	11.16	6.64	1	1	2.61699	471	173	399	230	324	265	24.8425	17.8961	0.20944	0	0	0
280	11.2	6.68	1	1	2.60141	471	173	399	230	324	265	24.8425	17.8961	0.20944	0	0	0
281	11.24	6.72	1	1	2.58602	471	173	399	230	323	266	24.8425	17.8961	0.20944	0	0	0
282	11.28	6.76	1	1	2.57081	471	173	399	230	323	266	24.8425	17.8961	0.20944	0	0	0
283	11.32	6.8	1	1	2.55577	471	173	399	230	324	265	24.8425	17.8961	0.20944	0	0	0
284	11.36	6.84	1	1	2.54091	471	173	399	230	324	265	24.8425	17.8961	0.20944	0	0	0
285	11.4	6.88	1	1	2.52623	472	173	399	230	324	265	25.1887	17.8961	0.20944	0	0	0
286	11.44	6.92	1	1	2.51171	471	173	399	230	323	266	24.8425	17.8961	0.20944	0	0	0
287	11.48	6.96	1	1	2.49735	471	173	399	230	323	266	24.8425	17.8961	0.20944	0	0	0
288	11.52	7	1	1	2.48316	471	173	399	230	324	265	24.8425	17.8961	0.20944	0	0	0
289	11.56	7.04	1	1	2.46914	471	173	399	230	324	265	24.8425	17.8961	0.20944	0	0	0
290	11.6	7.08	1	1	2.45526	471	173	399	230	324	265	24.8425	17.8961	0.20944	0	0	0
291	11.64	7.12	1	1	2.44155	471	173	400	230	324	265	24.8425	17.8961	0.20944	0	0	0
292	11.68	7.16	1	1	2.42798	471	173	399	230	323	266	24.8425	17.8961	0.20944	0	0	0
293	11.72	7.2	1	1	2.41457	471	173	399	230	324	265	24.8425	17.8961	0.20944	0	0	0
294	11.76	7.24	1	1	2.4013	471	173	399	230	324	265	24.8425	17.8961	0.20944	0	0	0
295	11.8	7.28	1	1	2.38818	471	173	399	230	324	265	24.8425	17.8961	0.20944	0	0	0
296	11.84	7.32	1	1	2.3752	471	173	399	230	324	266	24.8425	17.8961	0.20944	0	0	0
297	11.88	7.36	1	1	2.36236	472	173	399	230	324	265	25.1887	17.8961	0.20944	0	0	0
298	11.92	7.4	1	1	2.34966	472	173	400	230	324	265	25.1887	17.8961	0.20944	0	0	0
299	11.96	7.44	1	1	2.3371	472	173	400	230	323	266	25.1887	17.8961	0.20944	0	0	0
300	12	7.48	1	1	2.32467	472	173	400	230	324	265	25.1887	17.8961	0.20944	0	0	0
301	12.04	7.52	1	1	2.31237	471	173	399	230	324	265	24.8425	17.8961	0.20944	0	0	0
302	12.08	7.56	1	1	2.30019	471	173	399	230	324	265	24.8425	17.8961	0.20944	0	0	0
303	12.12	7.6	1	1	2.28815	471	173	399	230	324	265	24.8425	17.8961	0.20944	0	0	0
304	12.16	7.64	1	1	2.27623	472	174	399	230	323	266	25.1887	17.5499	0.20944	0	0	0
305	12.2	7.68	1	1	2.26444	472	173	400	230	324	265	25.1887	17.8961	0.20944	0	0	0
306	12.24	7.72	1	1	2.25277	472	173	400	230	324	265	25.1887	17.8961	0.20944	0	0	0
307	12.28	7.76	1	1	2.24122	472	173	400	230	324	265	25.1887	17.8961	0.20944	0	0	0
308	12.32	7.8	1	1	2.22978	472	173	399	230	323	266	25.1887	17.8961	0.20944	0	0	0
309	12.36	7.84	1	1	2.21846	471	173	399	230	324	265	24.8425	17.8961	0.20944	0	0	0
310	12.4	7.88	1	1	2.20726	472	173	399	230	324	265	25.1887	17.8961	0.20944	0	0	0
311	12.44	7.92	1	1	2.19617	471	173	399	230	324	265	24.8425	17.8961	0.20944	0	0	0
312	12.48	7.96	1	1	2.18519	472	173	399	230	323	266	25.1887	17.8961	0.20944	0	0	0
313	12.52	8	1	1	2.17431	471	173	399	230	324	265	24.8425	17.8961	0.20944	0	0	0
314	12.56	8.04	1	1	2.16355	471	173	399	230	324	265	24.8425	17.8961	0.20944	0	0	0
315	12.6	8.08	1	1	2.15289	472	173	399	230	323	266	25.1887	17.8961	0.20944	0	0	0
316	12.64	8.12	1	1	2.14234	471	173	399	230	324	265	24.8425	17.8961	0.20944	0	0	0
317	12.68	8.16	1	1	2.13189	472	173	399	230	324	265	25.1887	17.8961	0.20944	0	0	0
318	12.72	8.2	1	1	2.12154	472	173	399	230	324	265	25.1887	17.8961	0.20944	0	0	0
319	12.76	8.24	1	1	2.11129	471	173	400	230	324	265	24.8425	17.8961	0.20944	0	0	0
320	12.8	8.28	1	1	2.10114	472	173	400	230	324	265	25.1887	17.8961	0.20944	0	0	0
321	12.84	8.32	1	1	2.09109	472	173	400	230	323	266	25.1887	17.8961	0.20944	0	0	0
322	12.88	8.36	0	0	0	471	173	400	230	324	265	24.8425	17.8961	0.20944	0	0	0
323	12.92	8.36	0	0	0	472	173	400	230	323	266	25.1887	17.8961	0.20944	0	0	0
324	12.96	8.36	0	0	0	472	173	399	230	324	265	25.1887	17.8961	0.20944	0	0	0
325	13	8.36	0	0	0	472	173	399	230	321	267	25.1887	17.8961	0.20944	0	0	0
326	13.04	8.36	0	0	0	472	173	399	230	322	266	25.1887	17.8961	0.20944	0	0	0
327	13.08	8.36	0	0	0	472	173	399	230	322	266	25.1887	17.8961	0.20944	0	0	0
328	13.12	8.36	0	0	0	472	173	399	230	322	267	25.1887	17.8961	0.20944	0	0	0
329	13.16	8.36	0	0	0	472	173	399	230	322	266	25.1887	17.8961	0.20944	0	0	0
330	13.2	8.36	0	0	0	472	173	399	230	322	266	25.1887	17.8961	0.20944	0	0	0
331	13.24	8.36	0	0	0	472	173	399	230	323	266	25.1887	17.8961	0.20944	0	0	0
332	13.28	8.36	0	0	0	472	173	399	230	322	266	25.1887	17.8961	0.20944	0	0	0
333	13.32	8.36	0	0	0	472	173	399	230	322	267	25.1887	17.8961	0.20944	0	0	0
334	13.36	8.36	0	0	0	472	173	399	230	322	266	25.1887	17.8961	0.20944	0	0	0
335	13.4	8.36	0	0	0	472	173	399	230	322	267	25.1887	17.8961	0.20944	0	0	0
336	13.44	8.36	0	0	0	472	173	399	230	322	267	25.1887	17.8961	0.20944	0	0	0
337	13.48	8.36	0	0	0	472	173	399	230	322	266	25.1887	17.8961	0.20944	0	0	0
338	13.52	8.36	0	0	0	472	173	399	230	322	266	25.1887	17.8961	0.20944	0	0	0
339	13.56	8.36	0	0	0	472	173	399	230	322	266	25.1887	17.8961	0.20944	0	0	0
340	13.6	8.36	0	0	0	472	173	399	230	323	266	25.1887	17.8961	0.20944	0	0	0
341	13.64	8.36	0	0	0	472	173	399	230	322	266	25.1887	17.8961	0.20944	0	0	0
342	13.68	8.36	0	0	0	472	173	399	230	322	266	25.1887	17.8961	0.20944	0	0	0
343	13.72	8.36	0	0	0	472	173	399	230	322	267	25.1887	17.8961	0.20944	0	0	0
344	13.76	8.36	0	0	0	472	173	399	230	322	267	25.1887	17.8961	0.20944	0	0	0
345	13.8	8.36	0	0	0	472	173	399	230	322	267	25.1887	17.8961	0.20944	0	0	0
346	13.84	8.36	0	0	0	472	173	399	230	322	267	25.1887	17.8961	0.20944	0	0	0
347	13.88	8.36	0	0	0	472	173	399	230	322	266	25.1887	17.8961	0.20944	0	0	0
348	13.92	8.36	0	0	0	472	173	399	230	322	267	25.1887	17.8961	0.20944	0	0	0
349	13.96	8.36	0	0	0	472	173	399	230	322	266	25.1887	17.8961	0.20944	0	0	0
350	14	8.36	0	0	0	472	173	399	230	322	266	25.1887	17.8961	0.20944	0	0	0
351	14.04	8.36	1	1	2.08113	472	173	399	230	322	266	25.1887	17.8961	0.20944	0	0	0
352	14.08	8.4	1	1	2.07127	472	173	399	230	322	266	25.1887	17.8961	0.20944	0	0	0
353	14.12	8.44	1	1	2.0615	472	173	399	230	322	266	25.1887	17.8961	0.20944	0	0	0
354	14.16	8.48	1	1	2.05182	472	173	399	230	324	265	25.1887	17.8961	0.20944	0	0	0
355	14.2	8.52	1	1	2.04223	472	173	399	230	324	265	25.1887	17.8961	0.20944	0	0	0
356	14.24	8.56	1	1	2.03273	472	173	399	230	323	266	25.1887	17.8961	0.20944	0	0	0
357	14.28	8.6	1	1	2.02332	471	173	400	230	324	265	24.8425	17.8961	0.20944	0	0	0
358	14.32	8.64	1	1	2.014	471	173	400	230	323	266	24.8425	17.8961	0.20944	0	0	0
359	14.36	8.68	1	1	2.00476	472	173	400	230	324	265	25.1887	17.8961	0.20944	0	0	0
360	14.4	8.72	1	1	1.9956	471	173	400	230	324	265	24.8425	17.8961	0.20944	0	0	0
361	14.44	8.76	1	1	1.98653	471	173	400	230	323	266	24.8425	17.8961	0.20944	0	0	0
362	14.48	8.8	1	1	1.97754	472	173	400	230	324	265	25.1887	17.8961	0.20944	0	0	0
363	14.52	8.84	1	1	1.96864	471	173	400	230	324	265	24.8425	17.8961	0.20944	0	0	0
364	14.56	8.88	1	1	1.95981	472	173	400	230	324	266	25.1887	17.8961	0.20944	0	0	0
365	14.6	8.92	1	1	1.95106	471	173	400	230	324	265	24.8425	17.8961	0.20944	0	0	0
366	14.64	8.96	1	1	1.94239	471	173	400	230	324	265	24.8425	17.8961	0.20944	0	0	0
367	14.68	9	1	1	1.93379	471	173	400	230	324	265	24.8425	17.8961	0.20944	0	0	0
368	14.72	9.04	1	1	1.92527	471	173	400	230	324	265	24.8425	17.8961	0.20944	0	0	0
369	14.76	9.08	1	1	1.91683	472	173	400	230	324	265	25.1887	17.8961	0.20944	0	0	0
370	14.8	9.12	1	1	1.90846	471	173	400	230	323	266	24.8425	17.8961	0.20944	0	0	0
371	14.84	9.16	1	1	1.90016	472	173	400	230	324	266	25.1887	17.8961	0.20944	0	0	0
372	14.88	9.2	1	1	1.89194	472	173	400	230	323	266	25.1887	17.8961	0.20944	0	0	0
373	14.92	9.24	1	1	1.88378	472	173	400	230	324	265	25.1887	17.8961	0.20944	0	0	0
374	14.96	9.28	1	1	1.8757	471	173	400	230	323	266	24.8425	17.8961	0.20944	0	0	0
375	15	9.32	1	1	1.86768	472	173	400	230	324	265	25.1887	17.8961	0.20944	0	0	0
376	15.04	9.36	1	1	1.85973	472	173	400	230	324	265	25.1887	17.8961	0.20944	0	0	0
377	15.08	9.4	1	1	1.85185	472	173	400	230	324	266	25.1887	17.8961	0.20944	0	0	0
378	15.12	9.44	1	1	1.84404	472	173	400	230	323	266	25.1887	17.8961	0.20944	0	0	0
379	15.16	9.48	1	1	1.83629	472	173	400	230	324	265	25.1887	17.8961	0.20944	0	0	0
380	15.2	9.52	1	1	1.82861	472	173	400	230	323	266	25.1887	17.8961	0.20944	0	0	0
381	15.24	9.56	1	1	1.82099	472	173	400	230	323	266	25.1887	17.8961	0.20944	0	0	0
382	15.28	9.6	1	1	1.81343	472	173	400	230	324	265	25.1887	17.8961	0.20944	0	0	0
383	15.32	9.64	1	1	1.80594	472	173	400	230	324	265	25.1887	17.8961	0.20944	0	0	0
384	15.36	9.68	1	1	1.79851	472	173	400	230	324	265	25.1887	17.8961	0.20944	0	0	0
385	15.4	9.72	1	1	1.79114	471	173	400	230	324	265	24.8425	17.8961	0.20944	0	0	0
386	15.44	9.76	1	1	1.78382	471	173	400	230	324	265	24.8425	17.8961	0.20944	0	0	0
387	15.48	9.8	1	1	1.77657	471	173	400	230	324	265	24.8425	17.8961	0.20944	0	0	0
388	15.52	9.84	1	1	1.76938	472	173	400	230	324	265	25.1887	17.8961	0.20944	0	0	0
389	15.56	9.88	1	1	1.76225	472	173	400	230	323	266	25.1887	17.8961	0.20944	0	0	0
390	15.6	9.92	1	1	1.75517	472	173	400	230	323	266	25.1887	17.8961	0.20944	0	0	0
391	15.64	9.96	1	1	1.74815	472	173	400	230	323	266	25.1887	17.8961	0.20944	0	0	0
392	15.68	10	1	1	1.74118	472	173	399	230	324	265	25.1887	17.8961	0.20944	0	0	0
393	15.72	10.04	1	1	1.73427	472	173	399	230	323	266	25.1887	17.8961	0.20944	0	0	0
394	15.76	10.08	1	1	1.72742	472	173	399	230	324	265	25.1887	17.8961	0.20944	0	0	0
395	15.8	10.12	1	1	1.72062	472	173	399	230	324	265	25.1887	17.8961	0.20944	0	0	0
396	15.84	10.16	1	1	1.71387	472	173	400	230	324	265	25.1887	17.8961	0.20944	0	0	0
397	15.88	10.2	1	1	1.70718	472	173	400	230	323	266	25.1887	17.8961	0.20944	0	0	0
398	15.92	10.24	1	1	1.70053	471	173	399	230	323	266	24.8425	17.8961	0.20944	0	0	0
399	15.96	10.28	1	1	1.69394	471	173	399	230	324	265	24.8425	17.8961	0.20944	0	0	0
400	16	10.32	1	1	1.6874	472	173	399	230	324	266	25.1887	17.8961	0.20944	0	0	0
401	16.04	10.36	1	1	1.68091	472	173	399	230	323	266	25.1887	17.8961	0.20944	0	0	0
402	16.08	10.4	1	1	1.67447	472	173	399	230	324	265	25.1887	17.8961	0.20944	0	0	0
403	16.12	10.44	1	1	1.66808	472	173	400	230	324	265	25.1887	17.8961	0.20944	0	0	0
404	16.16	10.48	1	1	1.66174	471	173	400	230	324	265	24.8425	17.8961	0.20944	0	0	0
405	16.2	10.52	1	1	1.65544	471	173	400	230	324	265	24.8425	17.8961	0.20944	0	0	0
406	16.24	10.56	1	1	1.6492	472	173	400	230	324	265	25.1887	17.8961	0.20944	0	0	0
407	16.28	10.6	1	1	1.643	472	173	400	230	323	266	25.1887	17.8961	0.20944	0	0	0
408	16.32	10.64	1	1	1.63684	471	173	399	230	324	265	24.8425	17.8961	0.20944	0	0	0
409	16.36	10.68	1	1	1.63074	472	173	399	230	324	265	25.1887	17.8961	0.20944	0	0	0
410	16.4	10.72	1	1	1.62467	471	173	399	230	324	266	24.8425	17.8961	0.20944	0	0	0
411	16.44	10.76	1	1	1.61866	472	173	399	230	324	265	25.1887	17.8961	0.20944	0	0	0
412	16.48	10.8	1	1	1.61268	472	173	399	230	324	265	25.1887	17.8961	0.20944	0	0	0
413	16.52	10.84	1	1	1.60675	472	173	399	230	323	266	25.1887	17.8961	0.20944	0	0	0
414	16.56	10.88	1	1	1.60087	471	173	400	230	324	265	24.8425	17.8961	0.20944	0	0	0
415	16.6	10.92	1	1	1.59503	471	173	399	230	323	266	24.8425	17.8961	0.20944	0	0	0
416	16.64	10.96	1	1	1.58923	471	173	399	230	324	265	24.8425	17.8961	0.20944	0	0	0
417	16.68	11	1	1	1.58347	472	173	399	230	323	266	25.1887	17.8961	0.20944	0	0	0
418	16.72	11.04	1	1	1.57775	471	173	399	230	323	266	24.8425	17.8961	0.20944	0	0	0
419	16.76	11.08	1	1	1.57208	472	173	399	230	324	265	25.1887	17.8961	0.20944	0	0	0
420	16.8	11.12	1	1	1.56644	472	173	399	230	323	266	25.1887	17.8961	0.20944	0	0	0
421	16.84	11.16	1	1	1.56085	471	173	399	230	323	266	24.8425	17.8961	0.20944	0	0	0
422	16.88	11.2	1	1	1.55529	472	173	399	230	324	265	25.1887	17.8961	0.20944	0	0	0
423	16.92	11.24	1	1	1.54978	471	173	399	230	323	266	24.8425	17.8961	0.20944	0	0	0
424	16.96	11.28	1	1	1.5443	471	173	399	230	324	266	24.8425	17.8961	0.20944	0	0	0
425	17	11.32	1	1	1.53886	472	173	399	230	324	265	25.1887	17.8961	0.20944	0	0	0
426	17.04	11.36	1	1	1.53346	472	173	399	230	324	265	25.1887	17.8961	0.20944	0	0	0
427	17.08	11.4	1	1	1.5281	471	173	399	230	323	266	24.8425	17.8961	0.20944	0	0	0
428	17.12	11.44	1	1	1.52278	471	173	399	230	323	266	24.8425	17.8961	0.20944	0	0	0
429	17.16	11.48	1	1	1.51749	472	173	399	230	324	265	25.1887	17.8961	0.20944	0	0	0
430	17.2	11.52	1	1	1.51224	472	173	399	230	323	266	25.1887	17.8961	0.20944	0	0	0
431	17.24	11.56	1	1	1.50702	472	173	399	230	323	266	25.1887	17.8961	0.20944	0	0	0
432	17.28	11.6	1	1	1.50185	472	173	399	230	323	266	25.1887	17.8961	0.20944	0	0	0
433	17.32	11.64	1	1	1.4967	472	173	399	230	323	266	25.1887	17.8961	0.20944	0	0	0
434	17.36	11.68	1	1	1.49159	472	173	399	230	323	266	25.1887	17.8961	0.20944	0	0	0
435	17.4	11.72	1	1	1.48652	472	173	399	230	324	266	25.1887	17.8961	0.20944	0	0	0
436	17.44	11.76	1	1	1.48148	472	173	399	230	323	266	25.1887	17.8961	0.20944	0	0	0
437	17.48	11.8	1	1	1.47648	471	173	399	230	324	265	24.8425	17.8961	0.20944	0	0	0
438	17.52	11.84	1	1	1.47151	472	173	399	230	324	265	25.1887	17.8961	0.20944	0	0	0
439	17.56	11.88	1	1	1.46657	472	173	399	230	324	265	25.1887	17.8961	0.20944	0	0	0
440	17.6	11.92	1	1	1.46166	471	173	400	230	324	265	24.8425	17.8961	0.20944	0	0	0
441	17.64	11.96	1	1	1.45679	472	173	400	230	324	265	25.1887	17.8961	0.20944	0	0	0
442	17.68	12	1	1	1.45195	471	173	399	230	323	266	24.8425	17.8961	0.20944	0	0	0
443	17.72	12.04	1	1	1.44714	472	173	399	230	323	266	25.1887	17.8961	0.20944	0	0	0
444	17.76	12.08	1	1	1.44237	473	173	399	230	323	266	25.535	17.8961	0.20944	0	0	0
445	17.8	12.12	1	1	1.43762	471	173	399	230	324	265	24.8425	17.8961	0.20944	0	0	0
446	17.84	12.16	1	1	1.43291	472	173	399	230	323	266	25.1887	17.8961	0.20944	0	0	0
447	17.88	12.2	1	1	1.42823	472	173	399	230	324	266	25.1887	17.8961	0.20944	0	0	0
448	17.92	12.24	1	1	1.42357	472	173	399	230	323	266	25.1887	17.8961	0.20944	0	0	0
449	17.96	12.28	1	1	1.41895	472	173	399	230	323	266	25.1887	17.8961	0.20944	0	0	0
450	18	12.32	1	1	1.41436	472	173	399	230	323	266	25.1887	17.8961	0.20944	0	0	0
451	18.04	12.36	1	1	1.4098	472	173	399	230	323	266	25.1887	17.8961	0.20944	0	0	0
452	18.08	12.4	1	1	1.40526	472	173	399	230	323	266	25.1887	17.8961	0.20944	0	0	0
453	18.12	12.44	1	1	1.40076	472	173	399	230	323	266	25.1887	17.8961	0.20944	0	0	0
454	18.16	12.48	1	1	1.39628	472	173	399	230	324	265	25.1887	17.8961	0.20944	0	0	0
455	18.2	12.52	1	1	1.39184	472	173	399	230	324	266	25.1887	17.8961	0.20944	0	0	0
456	18.24	12.56	1	1	1.38742	472	173	399	230	323	266	25.1887	17.8961	0.20944	0	0	0
457	18.28	12.6	1	1	1.38303	472	173	399	230	323	266	25.1887	17.8961	0.20944	0	0	0
458	18.32	12.64	1	1	1.37867	473	173	399	230	323	266	25.535	17.8961	0.20944	0	0	0
459	18.36	12.68	1	1	1.37433	471	173	399	230	323	266	24.8425	17.8961	0.20944	0	0	0
460	18.4	12.72	1	1	1.37002	472	173	399	230	323	266	25.1887	17.8961	0.20944	0	0	0
461	18.44	12.76	1	1	1.36574	472	173	399	230	323	266	25.1887	17.8961	0.20944	0	0	0
462	18.48	12.8	1	1	1.36149	472	173	399	230	323	266	25.1887	17.8961	0.20944	0	0	0
463	18.52	12.84	1	1	1.35726	472	173	399	230	323	266	25.1887	17.8961	0.20944	0	0	0
464	18.56	12.88	1	1	1.35306	473	173	399	230	323	266	25.535	17.8961	0.20944	0	0	0
465	18.6	12.92	1	1	1.34888	472	173	399	230	323	266	25.1887	17.8961	0.20944	0	0	0
466	18.64	12.96	1	1	1.34473	472	173	399	230	323	266	25.1887	17.8961	0.20944	0	0	0
467	18.68	13	1	1	1.3406	472	173	399	230	323	266	25.1887	17.8961	0.20944	0	0	0
468	18.72	13.04	1	1	1.3365	471	173	399	230	323	266	24.8425	17.8961	0.20944	0	0	0
469	18.76	13.08	1	1	1.33243	472	173	399	230	323	266	25.1887	17.8961	0.20944	0	0	0
470	18.8	13.12	1	1	1.32838	472	173	399	230	323	266	25.1887	17.8961	0.20944	0	0	0
471	18.84	13.16	1	1	1.32435	472	173	399	230	323	266	25.1887	17.8961	0.20944	0	0	0
472	18.88	13.2	1	1	1.32035	472	173	399	230	323	266	25.1887	17.8961	0.20944	0	0	0
473	18.92	13.24	1	1	1.31638	472	173	399	230	323	266	25.1887	17.8961	0.20944	0	0	0
474	18.96	13.28	1	1	1.31242	472	173	399	230	323	266	25.1887	17.8961	0.20944	0	0	0
475	19	13.32	1	1	1.30849	472	173	399	230	323	266	25.1887	17.8961	0.20944	0	0	0
476	19.04	13.36	0	0	0	472	173	399	230	323	266	25.1887	17.8961	0.20944	0	0	0
477	19.08	13.36	0	0	0	472	173	399	230	324	265	25.1887	17.8961	0.20944	0	0	0
478	19.12	13.36	0	0	0	472	173	399	230	323	266	25.1887	17.8961	0.20944	0	0	0
479	19.16	13.36	0	0	0	472	173	399	230	322	266	25.1887	17.8961	0.20944	0	0	0
480	19.2	13.36	0	0	0	472	173	399	230	322	266	25.1887	17.8961	0.20944	0	0	0
481	19.24	13.36	0	0	0	472	173	399	230	322	266	25.1887	17.8961	0.20944	0	0	0
482	19.28	13.36	0	0	0	473	173	399	230	322	267	25.535	17.8961	0.20944	0	0	0
483	19.32	13.36	0	0	0	472	173	399	230	322	267	25.1887	17.8961	0.20944	0	0	0
484	19.36	13.36	0	0	0	472	173	399	230	322	266	25.1887	17.8961	0.20944	0	0	0
485	19.4	13.36	0	0	0	472	173	399	230	322	267	25.1887	17.8961	0.20944	0	0	0
486	19.44	13.36	0	0	0	472	173	399	230	322	266	25.1887	17.8961	0.20944	0	0	0
487	19.48	13.36	0	0	0	472	173	399	230	322	267	25.1887	17.8961	0.20944	0	0	0
488	19.52	13.36	0	0	0	472	173	399	229	322	266	25.1887	17.8961	0.20944	0	0	0
489	19.56	13.36	0	0	0	471	173	400	229	322	267	24.8425	17.8961	0.20944	0	0	0
490	19.6	13.36	0	0	0	471	174	400	229	321	267	24.8425	17.5499	0.20944	0	0	0
491	19.64	13.36	0	0	0	471	174	401	229	322	267	24.8425	17.5499	0.20944	0	0	0
492	19.68	13.36	0	0	0	471	174	401	229	322	267	24.8425	17.5499	0.20944	0	0	0
493	19.72	13.36	0	0	0	471	174	401	229	322	267	24.8425	17.5499	0.20944	0	0	0
494	19.76	13.36	0	0	0	471	174	401	229	322	267	24.8425	17.5499	0.20944	0	0	0
495	19.8	13.36	0	0	0	471	174	401	229	322	266	24.8425	17.5499	0.20944	0	0	0
496	19.84	13.36	0	0	0	471	174	401	229	322	267	24.8425	17.5499	0.20944	0	0	0
497	19.88	13.36	0	0	0	472	174	401	229	321	267	25.1887	17.5499	0.20944	0	0	0
498	19.92	13.36	0	0	0	471	174	401	229	322	266	24.8425	17.5499	0.20944	0	0	0
499	19.96	13.36	0	0	0	472	174	401	229	322	266	25.1887	17.5499	0.20944	0	0	0
500	20	13.36	0	0	0	472	174	401	229	321	267	25.1887	17.5499	0.20944	0	0	0
501	20.04	13.36	0	0	0	472	174	401	229	321	267	25.1887	17.5499	0.20944	0	0	0
502	20.08	13.36	0	0	0	472	174	401	229	322	266	25.1887	17.5499	0.20944	0	0	0
503	20.12	13.36	0	0	0	472	174	401	229	322	266	25.1887	17.5499	0.20944	0	0	0
504	20.16	13.36	0	0	0	472	174	401	229	322	266	25.1887	17.5499	0.20944	0	0	0
505	20.2	13.36	0	0	0	472	174	401	229	322	266	25.1887	17.5499	0.20944	0	0	0
506	20.24	13.36	0	0	0	472	174	401	229	322	266	25.1887	17.5499	0.20944	0	0	0
507	20.28	13.36	0	0	0	472	174	401	229	322	266	25.1887	17.5499	0.20944	0	0	0
508	20.32	13.36	0	0	0	473	174	401	229	322	266	25.535	17.5499	0.20944	0	0	0
509	20.36	13.36	0	0	0	472	174	401	229	322	266	25.1887	17.5499	0.20944	0	0	0
510	20.4	13.36	0	0	0	472	174	401	229	322	266	25.1887	17.5499	0.20944	0	0	0
511	20.44	13.36	0	0	0	472	174	401	229	322	267	25.1887	17.5499	0.20944	0	0	0
512	20.48	13.36	0	0	0	472	174	401	229	322	267	25.1887	17.5499	0.20944	0	0	0
513	20.52	13.36	0	0	0	472	174	401	229	322	266	25.1887	17.5499	0.20944	0	0	0
514	20.56	13.36	1	1	1.30459	472	174	401	229	322	266	25.1887	17.5499	0.20944	0	0	0
515	20.6	13.4	1	1	1.30071	472	174	401	229	322	266	25.1887	17.5499	0.20944	0	0	0
516	20.64	13.44	1	1	1.29685	472	174	401	229	322	266	25.1887	17.5499	0.20944	0	0	0
517	20.68	13.48	1	1	1.29301	472	174	400	229	324	265	25.1887	17.5499	0.20944	0	0	0
518	20.72	13.52	1	1	1.28919	471	174	400	229	324	265	24.8425	17.5499	0.20944	0	0	0
519	20.76	13.56	1	1	1.2854	471	174	400	229	324	265	24.8425	17.5499	0.20944	0	0	0
520	20.8	13.6	1	1	1.28163	472	175	400	230	324	265	25.1887	17.2037	0.20944	0	0	0
521	20.84	13.64	1	1	1.27789	471	175	400	230	324	265	24.8425	17.2037	0.20944	0	0	0
522	20.88	13.68	1	1	1.27416	471	174	400	230	325	265	24.8425	17.5499	0.20944	0	0	0
523	20.92	13.72	1	1	1.27046	471	174	400	230	324	266	24.8425	17.5499	0.20944	0	0	0
524	20.96	13.76	1	1	1.26677	471	174	400	230	324	265	24.8425	17.5499	0.20944	0	0	0
525	21	13.8	1	1	1.26311	471	174	400	230	324	265	24.8425	17.5499	0.20944	0	0	0
526	21.04	13.84	1	1	1.25947	472	174	400	230	324	266	25.1887	17.5499	0.20944	0	0	0
527	21.08	13.88	1	1	1.25585	472	175	400	230	323	266	25.1887	17.2037	0.20944	0	0	0
528	21.12	13.92	1	1	1.25226	471	174	400	230	324	266	24.8425	17.5499	0.20944	0	0	0
529	21.16	13.96	1	1	1.24868	471	174	400	230	324	265	24.8425	17.5499	0.20944	0	0	0
530	21.2	14	1	1	1.24512	472	174	400	230	324	265	25.1887	17.5499	0.20944	0	0	0
531	21.24	14.04	1	1	1.24158	471	174	400	230	324	265	24.8425	17.5499	0.20944	0	0	0
532	21.28	14.08	1	1	1.23807	471	174	400	230	324	266	24.8425	17.5499	0.20944	0	0	0
533	21.32	14.12	1	1	1.23457	472	174	400	230	324	265	25.1887	17.5499	0.20944	0	0	0
534	21.36	14.16	1	1	1.23109	471	174	400	230	324	266	24.8425	17.5499	0.20944	0	0	0
535	21.4	14.2	1	1	1.22763	471	174	400	230	324	265	24.8425	17.5499	0.20944	0	0	0
536	21.44	14.24	1	1	1.22419	471	174	400	230	324	265	24.8425	17.5499	0.20944	0	0	0
537	21.48	14.28	1	1	1.22077	471	174	400	230	324	265	24.8425	17.5499	0.20944	0	0	0
538	21.52	14.32	1	1	1.21737	471	174	400	230	324	266	24.8425	17.5499	0.20944	0	0	0
539	21.56	14.36	1	1	1.21399	472	174	400	230	324	266	25.1887	17.5499	0.20944	0	0	0
540	21.6	14.4	1	1	1.21063	471	174	400	230	324	265	24.8425	17.5499	0.20944	0	0	0
541	21.64	14.44	1	1	1.20728	471	174	400	230	324	265	24.8425	17.5499	0.20944	0	0	0
542	21.68	14.48	1	1	1.20396	471	174	400	230	323	266	24.8425	17.5499	0.20944	0	0	0
543	21.72	14.52	1	1	1.20065	471	174	400	230	324	266	24.8425	17.5499	0.20944	0	0	0
544	21.76	14.56	1	1	1.20244	471	174	400	230	324	266	24.8425	17.5499	0.20944	0	0	0
545	21.8	14.6	1	1	1.20927	471	174	400	230	324	265	24.8425	17.5499	0.20944	0	0	0
546	21.84	14.64	1	1	1.22111	472	174	400	230	324	266	25.1887	17.5499	0.20944	0	0	0
547	21.88	14.68	1	1	1.23792	472	174	400	230	324	266	25.1887	17.5499	0.20944	0	0	0
548	21.92	14.72	1	1	1.25464	471	174	400	230	324	266	24.8425	17.5499	0.20944	0	0	0
549	21.96	14.76	1	1	1.27127	471	174	400	230	324	265	24.8425	17.5499	0.20944	0	0	0
550	22	14.8	1	1	1.28781	471	174	399	230	324	265	24.8425	17.5499	0.20944	0	0	0
551	22.04	14.84	1	1	1.30426	471	174	399	230	324	265	24.8425	17.5499	0.20944	0	0	0
552	22.08	14.88	1	1	1.32062	472	174	399	230	324	266	25.1887	17.5499	0.20944	0	0	0
553	22.12	14.92	1	1	1.3369	472	174	399	230	324	265	25.1887	17.5499	0.20944	0	0	0
554	22.16	14.96	1	1	1.35309	472	174	399	230	324	265	25.1887	17.5499	0.20944	0	0	0
555	22.2	15	1	1	1.36919	471	174	399	230	324	266	24.8425	17.5499	0.20944	0	0	0
556	22.24	15.04	1	1	1.3852	472	174	399	230	324	265	25.1887	17.5499	0.20944	0	0	0
557	22.28	15.08	1	1	1.39624	471	174	399	230	325	265	24.8425	17.5499	0.20944	0	0	0
558	22.32	15.12	1	1	1.39744	471	174	400	230	324	266	24.8425	17.5499	0.20944	0	0	0
559	22.36	15.16	1	1	1.39864	471	174	400	229	324	265	24.8425	17.5499	0.20944	0	0	0
560	22.4	15.2	1	1	1.39496	472	175	400	229	324	266	25.1887	17.2037	0.20944	0	0	0
561	22.44	15.24	1	1	1.39131	472	175	400	229	324	266	25.1887	17.2037	0.20944	0	0	0
562	22.48	15.28	1	1	1.38768	472	175	400	229	324	266	25.1887	17.2037	0.20944	0	0	0
563	22.52	15.32	1	1	1.38407	472	175	400	230	324	265	25.1887	17.2037	0.20944	0	0	0
564	22.56	15.36	1	1	1.38047	472	175	400	230	324	266	25.1887	17.2037	0.20944	0	0	0
565	22.6	15.4	1	1	1.3769	471	175	400	229	323	266	24.8425	17.2037	0.20944	0	0	0
566	22.64	15.44	1	1	1.37334	470	175	401	229	324	266	24.4963	17.2037	0.20944	0	0	0
567	22.68	15.48	1	1	1.3698	471	175	401	229	323	266	24.8425	17.2037	0.20944	0	0	0
568	22.72	15.52	1	1	1.36628	471	175	402	229	324	266	24.8425	17.2037	0.20944	0	0	0
569	22.76	15.56	1	1	1.36277	470	175	402	229	324	266	24.4963	17.2037	0.20944	0	0	0
570	22.8	15.6	1	1	1.35929	470	175	402	229	323	266	24.4963	17.2037	0.20944	0	0	0
571	22.84	15.64	1	1	1.35582	470	175	402	229	323	266	24.4963	17.2037	0.20944	0	0	0
572	22.88	15.68	1	1	1.35237	470	175	402	229	323	266	24.4963	17.2037	0.20944	0	0	0
573	22.92	15.72	1	1	1.34894	471	176	402	230	323	266	24.8425	16.8574	0.20944	0	0	0
574	22.96	15.76	1	1	1.34552	470	175	401	230	323	266	24.4963	17.2037	0.20944	0	0	0
575	23	15.8	1	1	1.34212	470	175	401	230	323	266	24.4963	17.2037	0.20944	0	0	0
576	23.04	15.84	1	1	1.33874	471	176	401	230	324	265	24.8425	16.8574	0.20944	0	0	0
577	23.08	15.88	1	1	1.33538	471	176	401	230	323	266	24.8425	16.8574	0.20944	0	0	0
578	23.12	15.92	1	1	1.33203	471	176	401	230	324	266	24.8425	16.8574	0.20944	0	0	0
579	23.16	15.96	1	1	1.3287	471	175	401	229	324	265	24.8425	17.2037	0.20944	0	0	0
580	23.2	16	1	1	1.32539	471	176	401	229	323	266	24.8425	16.8574	0.20944	0	0	0
581	23.24	16.04	1	1	1.32209	471	176	401	229	323	266	24.8425	16.8574	0.20944	0	0	0
582	23.28	16.08	1	1	1.31881	471	175	401	229	323	266	24.8425	17.2037	0.20944	0	0	0
583	23.32	16.12	1	1	1.31555	471	175	401	229	323	266	24.8425	17.2037	0.20944	0	0	0
584	23.36	16.16	1	1	1.3123	471	175	401	229	323	266	24.8425	17.2037	0.20944	0	0	0
585	23.4	16.2	1	1	1.30907	471	176	401	229	323	266	24.8425	16.8574	0.20944	0	0	0
586	23.44	16.24	1	1	1.30585	471	175	401	229	324	265	24.8425	17.2037	0.20944	0	0	0
587	23.48	16.28	1	1	1.30265	471	175	401	230	323	266	24.8425	17.2037	0.20944	0	0	0
588	23.52	16.32	1	1	1.29947	471	175	401	230	323	266	24.8425	17.2037	0.20944	0	0	0
589	23.56	16.36	1	1	1.2963	471	175	401	230	323	266	24.8425	17.2037	0.20944	0	0	0
590	23.6	16.4	1	1	1.29314	471	175	401	230	324	265	24.8425	17.2037	0.20944	0	0	0
591	23.64	16.44	1	1	1.29	471	175	401	230	323	266	24.8425	17.2037	0.20944	0	0	0
592	23.68	16.48	1	1	1.28688	471	175	401	230	324	266	24.8425	17.2037	0.20944	0	0	0
593	23.72	16.52	1	1	1.28377	471	175	401	230	324	265	24.8425	17.2037	0.20944	0	0	0
594	23.76	16.56	1	1	1.28068	472	176	401	230	324	265	25.1887	16.8574	0.20944	0	0	0
595	23.8	16.6	1	1	1.2776	472	176	401	230	323	266	25.1887	16.8574	0.20944	0	0	0
596	23.84	16.64	1	1	1.27454	472	176	401	230	323	266	25.1887	16.8574	0.20944	0	0	0
597	23.88	16.68	1	1	1.27149	472	176	401	230	324	266	25.1887	16.8574	0.20944	0	0	0
598	23.92	16.72	1	1	1.26845	471	176	401	230	323	266	24.8425	16.8574	0.20944	0	0	0
599	23.96	16.76	1	1	1.26543	471	176	401	230	324	266	24.8425	16.8574	0.20944	0	0	0
600	24	16.8	1	1	1.26243	471	175	401	230	324	265	24.8425	17.2037	0.20944	0	0	0
601	24.04	16.84	1	1	1.25943	472	176	401	230	323	266	25.1887	16.8574	0.20944	0	0	0
602	24.08	16.88	1	1	1.25646	471	176	401	230	323	266	24.8425	16.8574	0.20944	0	0	0
603	24.12	16.92	1	1	1.25349	472	176	401	230	323	266	25.1887	16.8574	0.20944	0	0	0
604	24.16	16.96	1	1	1.25054	472	176	401	230	323	266	25.1887	16.8574	0.20944	0	0	0
605	24.2	17	1	1	1.24761	471	175	401	230	324	265	24.8425	17.2037	0.20944	0	0	0
606	24.24	17.04	1	1	1.24469	472	176	401	230	323	266	25.1887	16.8574	0.20944	0	0	0
607	24.28	17.08	1	1	1.24178	471	176	401	230	324	265	24.8425	16.8574	0.20944	0	0	0
608	24.32	17.12	1	1	1.23888	472	176	401	230	323	266	25.1887	16.8574	0.20944	0	0	0
609	24.36	17.16	1	1	1.236	472	176	401	230	323	266	25.1887	16.8574	0.20944	0	0	0
610	24.4	17.2	1	1	1.23314	472	176	401	230	323	266	25.1887	16.8574	0.20944	0	0	0
611	24.44	17.24	1	1	1.23028	471	175	401	230	324	265	24.8425	17.2037	0.20944	0	0	0
612	24.48	17.28	1	1	1.22744	471	175	401	230	324	266	24.8425	17.2037	0.20944	0	0	0
613	24.52	17.32	1	1	1.22461	472	176	401	230	324	265	25.1887	16.8574	0.20944	0	0	0
614	24.56	17.36	1	1	1.2218	471	175	401	230	323	266	24.8425	17.2037	0.20944	0	0	0
615	24.6	17.4	1	1	1.21899	472	176	401	230	323	266	25.1887	16.8574	0.20944	0	0	0
616	24.64	17.44	1	1	1.2162	471	176	401	230	323	266	24.8425	16.8574	0.20944	0	0	0
617	24.68	17.48	1	1	1.21343	470	175	401	230	323	266	24.4963	17.2037	0.20944	0	0	0
618	24.72	17.52	1	1	0	471	174	401	230	324	266	24.8425	17.5499	0.20944	0	0	0
619	24.76	17.52	1	1	0	474	174	401	230	324	265	25.8812	17.5499	0.20944	0	0	0
620	24.8	17.52	1	1	0	474	174	400	230	323	266	25.8812	17.5499	0.20944	0	0	0
621	24.84	17.52	1	1	0	475	174	400	230	323	266	26.2275	17.5499	0.20944	0	0	0
622	24.88	17.52	1	1	0	478	175	400	230	323	266	27.2662	17.2037	0.20944	0	0	0
623	24.92	17.52	1	1	0	475	174	400	230	323	266	26.2275	17.5499	0.20944	0	0	0
624	24.96	17.52	1	1	0	475	174	400	230	324	266	26.2275	17.5499	0.20944	0	0	0
625	25	17.52	1	1	0	514	204	400	230	323	266	39.7307	7.16278	0.20944	0	0	0
626	25.04	17.52	1	1	0	514	204	400	230	323	266	39.7307	7.16278	0.20944	0	0	0
627	25.08	17.52	1	1	0	515	204	400	230	323	266	40.0769	7.16278	0.20944	0	0	0
628	25.12	17.52	1	1	0	515	203	400	230	324	265	40.0769	7.50902	0.20944	0	0	0
629	25.16	17.52	1	1	0	515	203	400	230	323	266	40.0769	7.50902	0.20944	0	0	0
630	25.2	17.52	1	1	0	515	204	400	230	324	265	40.0769	7.16278	0.20944	0	0	0
631	25.24	17.52	1	1	0	515	203	400	230	324	266	40.0769	7.50902	0.20944	0	0	0
632	25.28	17.52	1	1	1.21066	515	204	400	230	324	265	40.0769	7.16278	0.20944	0	0	0
633	25.32	17.56	1	1	1.20791	515	204	400	230	323	266	40.0769	7.16278	0.20944	0	0	0
634	25.36	17.6	1	1	1.20517	515	204	400	230	323	266	40.0769	7.16278	0.20944	0	0	0
635	25.4	17.64	1	1	1.20245	515	204	401	230	323	266	40.0769	7.16278	0.20944	0	0	0
636	25.44	17.68	1	1	1.19973	515	204	400	230	323	266	40.0769	7.16278	0.20944	0	0	0
637	25.48	17.72	1	1	1.19703	515	204	401	230	323	266	40.0769	7.16278	0.20944	0	0	0
638	25.52	17.76	1	1	1.19434	515	203	401	230	323	266	40.0769	7.50902	0.20944	0	0	0
639	25.56	17.8	0	0	0	515	204	400	230	324	265	40.0769	7.16278	0.20944	0	0	0
640	25.6	17.8	0	0	0	515	203	401	230	324	266	40.0769	7.50902	0.20944	0	0	0
641	25.64	17.8	0	0	0	515	204	401	230	324	265	40.0769	7.16278	0.20944	0	0	0
642	25.68	17.8	0	0	0	515	204	401	230	323	266	40.0769	7.16278	0.20944	0	0	0
643	25.72	17.8	0	0	0	515	204	401	230	322	266	40.0769	7.16278	0.20944	0	0	0
644	25.76	17.8	0	0	0	515	203	401	230	323	266	40.0769	7.50902	0.20944	0	0	0
645	25.8	17.8	0	0	0	515	203	402	230	323	266	40.0769	7.50902	0.20944	0	0	0
646	25.84	17.8	0	0	0	515	204	402	230	322	267	40.0769	7.16278	0.20944	0	0	0
647	25.88	17.8	0	0	0	515	204	401	230	322	266	40.0769	7.16278	0.20944	0	0	0
648	25.92	17.8	0	0	0	515	203	401	230	322	267	40.0769	7.50902	0.20944	0	0	0
649	25.96	17.8	0	0	0	515	203	401	230	323	266	40.0769	7.50902	0.20944	0	0	0
650	26	17.8	0	0	0	515	204	401	230	323	266	40.0769	7.16278	0.20944	0	0	0
651	26.04	17.8	0	0	0	515	204	401	230	323	266	40.0769	7.16278	0.20944	0	0	0
652	26.08	17.8	0	0	0	515	205	401	230	322	266	40.0769	6.81654	0.20944	0	0	0
653	26.12	17.8	0	0	0	515	205	401	230	322	266	40.0769	6.81654	0.20944	0	0	0
654	26.16	17.8	0	0	0	515	205	401	230	322	266	40.0769	6.81654	0.20944	0	0	0
655	26.2	17.8	0	0	0	515	205	401	230	322	267	40.0769	6.81654	0.20944	0	0	0
656	26.24	17.8	0	0	0	515	205	401	230	322	266	40.0769	6.81654	0.20944	0	0	0
657	26.28	17.8	0	0	0	515	205	401	230	322	267	40.0769	6.81654	0.20944	0	0	0
658	26.32	17.8	0	0	0	515	203	401	230	322	267	40.0769	7.50902	0.20944	0	0	0
659	26.36	17.8	0	0	0	515	205	401	230	322	266	40.0769	6.81654	0.20944	0	0	0
660	26.4	17.8	0	0	0	516	205	401	230	323	266	40.4232	6.81654	0.20944	0	0	0
661	26.44	17.8	0	0	0	516	204	401	230	322	266	40.4232	7.16278	0.20944	0	0	0
662	26.48	17.8	0	0	0	516	205	401	230	322	266	40.4232	6.81654	0.20944	0	0	0
663	26.52	17.8	0	0	0	516	205	401	230	322	267	40.4232	6.81654	0.20944	0	0	0
664	26.56	17.8	0	0	0	516	205	401	230	323	266	40.4232	6.81654	0.20944	0	0	0
665	26.6	17.8	0	0	0	516	204	401	230	323	266	40.4232	7.16278	0.20944	0	0	0
666	26.64	17.8	0	0	0	516	205	401	230	322	266	40.4232	6.81654	0.20944	0	0	0
667	26.68	17.8	0	0	0	516	205	401	230	323	266	40.4232	6.81654	0.20944	0	0	0
668	26.72	17.8	1	1	1.19166	516	204	401	230	322	267	40.4232	7.16278	0.20944	0	0	0
669	26.76	17.84	1	1	1.189	516	205	401	230	322	267	40.4232	6.81654	0.20944	0	0	0
670	26.8	17.88	1	1	1.18634	518	203	401	230	322	266	41.1157	7.50902	0.20944	0	0	0
671	26.84	17.92	1	1	1.1837	518	203	401	230	324	265	41.1157	7.50902	0.20944	0	0	0
672	26.88	17.96	1	1	1.18107	521	210	401	230	324	265	42.1544	5.08536	0.20944	0	0	0
673	26.92	18	1	1	1.17845	530	206	401	229	324	265	45.2705	6.47031	0.20944	0	0	0
674	26.96	18.04	1	1	1.17584	533	219	401	229	323	266	46.3092	1.96922	0.20944	0	0	0
675	27	18.08	1	1	1.17325	536	225	402	229	323	266	47.3479	-0.108199	0.20944	0	0	0
676	27.04	18.12	1	1	0	537	226	403	229	323	266	47.6942	-0.454436	0.20944	0	0	0
677	27.08	18.12	1	1	0	534	225	403	229	324	266	46.6554	-0.108199	0.20944	0	0	0
678	27.12	18.12	1	1	0	533	225	403	229	324	266	46.3092	-0.108199	0.20944	0	0	0
679	27.16	18.12	1	1	0	532	225	403	229	324	266	45.963	-0.108199	0.20944	0	0	0
680	27.2	18.12	1	1	0	531	224	403	229	324	266	45.6167	0.238038	0.20944	0	0	0
681	27.24	18.12	1	1	0	531	225	403	229	324	266	45.6167	-0.108199	0.20944	0	0	0
682	27.28	18.12	1	1	0	531	225	403	229	323	266	45.6167	-0.108199	0.20944	0	0	0
683	27.32	18.12	1	1	0	531	225	403	229	323	266	45.6167	-0.108199	0.20944	0	0	0
684	27.36	18.12	1	1	0	531	224	403	229	323	266	45.6167	0.238038	0.20944	0	0	0
685	27.4	18.12	1	1	0	530	224	403	229	324	266	45.2705	0.238038	0.20944	0	0	0
686	27.44	18.12	1	1	0	530	224	403	229	324	266	45.2705	0.238038	0.20944	0	0	0
687	27.48	18.12	1	1	0	530	224	403	229	324	265	45.2705	0.238038	0.20944	0	0	0
688	27.52	18.12	1	1	0	530	223	403	229	324	265	45.2705	0.584275	0.20944	0	0	0
689	27.56	18.12	1	1	0	530	223	403	229	324	266	45.2705	0.584275	0.20944	0	0	0
690	27.6	18.12	1	1	0	530	223	403	229	324	266	45.2705	0.584275	0.20944	0	0	0
691	27.64	18.12	1	1	0	530	223	403	229	324	265	45.2705	0.584275	0.20944	0	0	0
692	27.68	18.12	1	1	0	529	223	403	229	324	266	44.9243	0.584275	0.20944	0	0	0
693	27.72	18.12	1	1	0	529	223	403	229	324	266	44.9243	0.584275	0.20944	0	0	0
694	27.76	18.12	1	1	0	529	223	403	229	323	266	44.9243	0.584275	0.20944	0	0	0
695	27.8	18.12	1	1	0	529	222	403	229	324	266	44.9243	0.930512	0.20944	0	0	0
696	27.84	18.12	1	1	0	529	223	403	229	323	266	44.9243	0.584275	0.20944	0	0	0
697	27.88	18.12	1	1	0	517	238	402	229	323	266	40.7694	-4.60928	0.20944	0	0	0
698	27.92	18.12	1	1	0	517	238	402	229	323	266	40.7694	-4.60928	0.20944	0	0	0
699	27.96	18.12	1	1	0	528	222	402	229	323	266	44.578	0.930512	0.20944	0	0	0
700	28	18.12	1	1	0	528	222	402	229	323	266	44.578	0.930512	0.20944	0	0	0
701	28.04	18.12	1	1	0	528	222	402	229	323	266	44.578	0.930512	0.20944	0	0	0
702	28.08	18.12	1	1	0	528	222	403	229	323	266	44.578	0.930512	0.20944	0	0	0
703	28.12	18.12	1	1	0	520	207	402	229	324	266	41.8081	6.12407	0.20944	0	0	0
704	28.16	18.12	1	1	0	520	207	402	229	323	266	41.8081	6.12407	0.20944	0	0	0
705	28.2	18.12	1	1	0	520	208	402	229	324	265	41.8081	5.77783	0.20944	0	0	0
706	28.24	18.12	1	1	0	520	207	402	229	324	266	41.8081	6.12407	0.20944	0	0	0
707	28.28	18.12	1	1	0	516	237	402	229	324	266	40.4232	-4.26304	0.20944	0	0	0
708	28.32	18.12	1	1	0	516	237	402	229	324	265	40.4232	-4.26304	0.20944	0	0	0
709	28.36	18.12	1	1	0	520	234	402	229	324	266	41.8081	-3.22433	0.20944	0	0	0
710	28.4	18.12	1	1	0	519	234	402	229	324	266	41.4619	-3.22433	0.20944	0	0	0
711	28.44	18.12	1	1	0	519	235	402	229	324	265	41.4619	-3.57057	0.20944	0	0	0
712	28.48	18.12	1	1	0	519	234	402	229	324	266	41.4619	-3.22433	0.20944	0	0	0
713	28.52	18.12	1	1	0	519	234	402	229	324	266	41.4619	-3.22433	0.20944	0	0	0
714	28.56	18.12	1	1	0	520	233	402	229	324	266	41.8081	-2.8781	0.20944	0	0	0
715	28.6	18.12	1	1	0	521	232	402	229	324	266	42.1544	-2.53186	0.20944	0	0	0
716	28.64	18.12	1	1	0	520	233	402	229	324	265	41.8081	-2.8781	0.20944	0	0	0
717	28.68	18.12	1	1	0	517	235	402	229	324	265	40.7694	-3.57057	0.20944	0	0	0
718	28.72	18.12	1	1	0	521	232	402	229	324	266	42.1544	-2.53186	0.20944	0	0	0
719	28.76	18.12	1	1	0	520	233	402	229	324	266	41.8081	-2.8781	0.20944	0	0	0
720	28.8	18.12	1	1	0	521	232	402	229	324	266	42.1544	-2.53186	0.20944	0	0	0
721	28.84	18.12	1	1	0	520	233	402	230	324	266	41.8081	-2.8781	0.20944	0	0	0
722	28.88	18.12	1	1	0	521	232	402	230	324	266	42.1544	-2.53186	0.20944	0	0	0
723	28.92	18.12	1	1	0	521	232	402	230	324	266	42.1544	-2.53186	0.20944	0	0	0
724	28.96	18.12	1	1	0	520	233	402	230	324	266	41.8081	-2.8781	0.20944	0	0	0
725	29	18.12	1	1	0	519	233	402	230	324	266	41.4619	-2.8781	0.20944	0	0	0
726	29.04	18.12	1	1	0	520	232	402	230	324	266	41.8081	-2.53186	0.20944	0	0	0
727	29.08	18.12	1	1	0	517	234	402	230	324	266	40.7694	-3.22433	0.20944	0	0	0
728	29.12	18.12	1	1	0	521	231	402	230	324	265	42.1544	-2.18562	0.20944	0	0	0
729	29.16	18.12	1	1	0	521	231	402	230	324	265	42.1544	-2.18562	0.20944	0	0	0
730	29.2	18.12	1	1	0	521	231	402	230	324	265	42.1544	-2.18562	0.20944	0	0	0
731	29.24	18.12	1	1	0	520	232	402	230	324	265	41.8081	-2.53186	0.20944	0	0	0
732	29.28	18.12	1	1	0	521	231	402	230	324	266	42.1544	-2.18562	0.20944	0	0	0
733	29.32	18.12	1	1	0	520	232	401	230	324	265	41.8081	-2.53186	0.20944	0	0	0
734	29.36	18.12	1	1	0	520	231	401	230	324	265	41.8081	-2.18562	0.20944	0	0	0
735	29.4	18.12	1	1	0	522	229	401	229	324	265	42.5006	-1.49315	0.20944	0	0	0
736	29.44	18.12	1	1	0	522	230	401	229	324	265	42.5006	-1.83938	0.20944	0	0	0
737	29.48	18.12	1	1	0	521	231	401	229	324	265	42.1544	-2.18562	0.20944	0	0	0
738	29.52	18.12	1	1	0	521	231	402	229	324	265	42.1544	-2.18562	0.20944	0	0	0
739	29.56	18.12	1	1	0	521	231	402	229	324	265	42.1544	-2.18562	0.20944	0	0	0
740	29.6	18.12	1	1	0	520	231	402	229	324	265	41.8081	-2.18562	0.20944	0	0	0
741	29.64	18.12	1	1	0	520	231	402	229	324	265	41.8081	-2.18562	0.20944	0	0	0
742	29.68	18.12	1	1	0	521	230	402	229	324	265	42.1544	-1.83938	0.20944	0	0	0
743	29.72	18.12	1	1	0	521	230	402	229	324	265	42.1544	-1.83938	0.20944	0	0	0
744	29.76	18.12	1	1	0	520	231	402	229	324	265	41.8081	-2.18562	0.20944	0	0	0
745	29.8	18.12	1	1	0	521	230	401	230	324	265	42.1544	-1.83938	0.20944	0	0	0
746	29.84	18.12	1	1	0	521	230	401	230	324	265	42.1544	-1.83938	0.20944	0	0	0
747	29.88	18.12	1	1	0	521	230	401	230	324	265	42.1544	-1.83938	0.20944	0	0	0
748	29.92	18.12	1	1	0	521	230	401	230	324	265	42.1544	-1.83938	0.20944	0	0	0
749	29.96	18.12	1	1	0	521	230	401	229	324	265	42.1544	-1.83938	0.20944	0	0	0
750	30	18.12	1	1	0	521	230	401	229	324	265	42.1544	-1.83938	0.20944	0	0	0
751	30.04	18.12	1	1	0	521	230	401	229	324	265	42.1544	-1.83938	0.20944	0	0	0
752	30.08	18.12	1	1	0	521	229	401	229	324	265	42.1544	-1.49315	0.20944	0	0	0
753	30.12	18.12	1	1	0	522	228	401	229	324	265	42.5006	-1.14691	0.20944	0	0	0
754	30.16	18.12	1	1	0	522	229	401	229	324	265	42.5006	-1.49315	0.20944	0	0	0
755	30.2	18.12	1	1	0	522	229	401	229	324	265	42.5006	-1.49315	0.20944	0	0	0
756	30.24	18.12	1	1	0	522	228	401	229	324	265	42.5006	-1.14691	0.20944	0	0	0
757	30.28	18.12	1	1	0	522	228	401	229	324	265	42.5006	-1.14691	0.20944	0	0	0
758	30.32	18.12	1	1	0	522	228	401	229	324	265	42.5006	-1.14691	0.20944	0	0	0
759	30.36	18.12	1	1	0	522	228	401	229	324	265	42.5006	-1.14691	0.20944	0	0	0
760	30.4	18.12	1	1	0	521	229	401	229	324	265	42.1544	-1.49315	0.20944	0	0	0
761	30.44	18.12	1	1	0	521	229	401	230	324	265	42.1544	-1.49315	0.20944	0	0	0
762	30.48	18.12	1	1	0	522	228	401	229	324	265	42.5006	-1.14691	0.20944	0	0	0
763	30.52	18.12	1	1	0	522	228	401	229	324	265	42.5006	-1.14691	0.20944	0	0	0
764	30.56	18.12	1	1	0	521	229	401	229	324	265	42.1544	-1.49315	0.20944	0	0	0
765	30.6	18.12	1	1	0	521	229	401	229	324	265	42.1544	-1.49315	0.20944	0	0	0
766	30.64	18.12	1	1	0	521	231	401	229	324	265	42.1544	-2.18562	0.20944	0	0	0
767	30.68	18.12	1	1	0	522	229	401	229	324	265	42.5006	-1.49315	0.20944	0	0	0
768	30.72	18.12	1	1	0	522	229	401	229	324	265	42.5006	-1.49315	0.20944	0	0	0
769	30.76	18.12	1	1	0	522	229	402	229	324	265	42.5006	-1.49315	0.20944	0	0	0
770	30.8	18.12	1	1	0	522	229	402	229	324	265	42.5006	-1.49315	0.20944	0	0	0
771	30.84	18.12	1	1	0	521	230	402	229	324	265	42.1544	-1.83938	0.20944	0	0	0
772	30.88	18.12	1	1	0	522	229	402	229	324	265	42.5006	-1.49315	0.20944	0	0	0
773	30.92	18.12	1	1	0	522	228	401	229	324	265	42.5006	-1.14691	0.20944	0	0	0
774	30.96	18.12	1	1	0	522	228	401	229	324	265	42.5006	-1.14691	0.20944	0	0	0
775	31	18.12	1	1	0	522	228	401	229	324	265	42.5006	-1.14691	0.20944	0	0	0
776	31.04	18.12	1	1	0	522	229	401	229	324	265	42.5006	-1.49315	0.20944	0	0	0
777	31.08	18.12	1	1	0	522	229	401	229	324	265	42.5006	-1.49315	0.20944	0	0	0
778	31.12	18.12	1	1	0	522	231	401	229	324	266	42.5006	-2.18562	0.20944	0	0	0
779	31.16	18.12	1	1	0	529	222	402	229	323	266	44.9243	0.930512	0.20944	0	0	0
780	31.2	18.12	1	1	0	535	225	403	229	324	266	47.0017	-0.108199	0.20944	0	0	0
781	31.24	18.12	1	1	0	534	226	403	229	323	266	46.6554	-0.454436	0.20944	0	0	0
782	31.28	18.12	1	1	0	533	226	404	229	324	266	46.3092	-0.454436	0.20944	0	0	0
783	31.32	18.12	1	1	0	532	226	404	229	324	266	45.963	-0.454436	0.20944	0	0	0
784	31.36	18.12	1	1	0	531	226	404	229	323	266	45.6167	-0.454436	0.20944	0	0	0
785	31.4	18.12	1	1	0	531	227	403	229	324	266	45.6167	-0.800673	0.20944	0	0	0
786	31.44	18.12	1	1	0	531	227	403	229	323	266	45.6167	-0.800673	0.20944	0	0	0
787	31.48	18.12	1	1	0	533	229	403	229	323	266	46.3092	-1.49315	0.20944	0	0	0
788	31.52	18.12	1	1	0	537	235	403	228	323	266	47.6942	-3.57057	0.20944	0	0	0
789	31.56	18.12	1	1	0	537	244	404	228	323	266	47.6942	-6.6867	0.20944	0	0	0
790	31.6	18.12	1	1	0	541	251	405	228	323	266	49.0791	-9.11036	0.20944	0	0	0
791	31.64	18.12	1	1	0	542	257	406	227	324	265	49.4253	-11.1878	0.20944	0	0	0
792	31.68	18.12	1	1	0	538	262	407	227	323	266	48.0404	-12.919	0.20944	0	0	0
793	31.72	18.12	0	0	0	535	268	407	227	324	265	47.0017	-14.9964	0.20944	0	0	0
794	31.76	18.12	0	0	0	528	281	408	227	324	265	44.578	-19.4975	0.20944	0	0	0
795	31.8	18.12	0	0	0	521	292	408	227	323	265	42.1544	-23.3061	0.20944	0	0	0
796	31.84	18.12	0	0	0	517	302	409	227	321	265	40.7694	-26.7685	0.20944	0	0	0
797	31.88	18.12	0	0	0	513	306	410	227	320	263	39.3845	-28.1534	0.20944	0	0	0
798	31.92	18.12	0	0	0	513	311	410	227	320	262	39.3845	-29.8846	0.20944	0	0	0
799	31.96	18.12	0	0	0	508	317	411	228	320	261	37.6533	-31.962	0.20944	0	0	0
800	32	18.12	0	0	0	502	321	410	229	319	262	35.5759	-33.347	0.20944	0	0	0
801	32.04	18.12	0	0	0	504	322	410	230	320	261	36.2683	-33.6932	0.20944	0	0	0
802	32.08	18.12	0	0	0	504	320	410	231	318	261	36.2683	-33.0007	0.20944	0	0	0
803	32.12	18.12	0	0	0	510	314	409	231	318	261	38.3458	-30.9233	0.20944	0	0	0
804	32.16	18.12	0	0	0	506	317	409	231	318	262	36.9608	-31.962	0.20944	0	0	0
805	32.2	18.12	0	0	0	493	318	409	232	319	261	32.4597	-32.3082	0.20944	0	0	0
806	32.24	18.12	0	0	0	489	320	408	232	318	260	31.0748	-33.0007	0.20944	0	0	0
807	32.28	18.12	0	0	0	484	316	406	232	316	260	29.3436	-31.6158	0.20944	0	0	0
808	32.32	18.12	0	0	0	489	315	404	232	314	260	31.0748	-31.2695	0.20944	0	0	0
809	32.36	18.12	0	0	0	488	314	403	232	314	259	30.7285	-30.9233	0.20944	0	0	0
810	32.4	18.12	0	0	0	487	317	401	232	314	259	30.3823	-31.962	0.20944	0	0	0
811	32.44	18.12	0	0	0	484	321	400	232	314	258	29.3436	-33.347	0.20944	0	0	0
812	32.48	18.12	0	0	0	479	322	400	233	314	258	27.6124	-33.6932	0.20944	0	0	0
813	32.52	18.12	0	0	0	478	326	400	233	314	258	27.2662	-35.0781	0.20944	0	0	0
814	32.56	18.12	0	0	0	474	330	400	234	314	258	25.8812	-36.4631	0.20944	0	0	0
815	32.6	18.12	0	0	0	493	327	400	235	314	257	32.4597	-35.4244	0.20944	0	0	0
816	32.64	18.12	0	0	0	491	323	399	235	314	258	31.7673	-34.0394	0.20944	0	0	0
817	32.68	18.12	0	0	0	491	320	399	235	314	258	31.7673	-33.0007	0.20944	0	0	0
818	32.72	18.12	0	0	0	491	320	398	236	313	258	31.7673	-33.0007	0.20944	0	0	0
819	32.76	18.12	0	0	0	513	313	398	236	314	258	39.3845	-30.5771	0.20944	0	0	0
820	32.8	18.12	0	0	0	520	311	397	236	304	256	41.8081	-29.8846	0.20944	0	0	0
821	32.84	18.12	0	0	0	521	294	395	236	296	256	42.1544	-23.9986	0.20944	0	0	0
822	32.88	18.12	0	0	0	514	282	392	236	296	253	39.7307	-19.8437	0.20944	0	0	0
823	32.92	18.12	0	0	0	508	276	389	236	295	253	37.6533	-17.7663	0.20944	0	0	0
824	32.96	18.12	0	0	0	507	272	387	235	297	251	37.307	-16.3813	0.20944	0	0	0
825	33	18.12	0	0	0	504	269	386	234	299	250	36.2683	-15.3426	0.20944	0	0	0
826	33.04	18.12	0	0	0	502	267	385	233	299	250	35.5759	-14.6502	0.20944	0	0	0
827	33.08	18.12	0	0	0	501	265	385	233	299	250	35.2296	-13.9577	0.20944	0	0	0
828	33.12	18.12	0	0	0	498	269	384	232	299	250	34.1909	-15.3426	0.20944	0	0	0
829	33.16	18.12	0	0	0	494	259	384	232	298	248	32.806	-11.8803	0.20944	0	0	0
830	33.2	18.12	0	0	0	494	266	383	232	298	248	32.806	-14.3039	0.20944	0	0	0
831	33.24	18.12	0	0	0	493	271	383	232	299	249	32.4597	-16.0351	0.20944	0	0	0
832	33.28	18.12	0	0	0	491	278	384	233	301	246	31.7673	-18.4588	0.20944	0	0	0
833	33.32	18.12	0	0	0	489	287	385	234	303	244	31.0748	-21.5749	0.20944	0	0	0
834	33.36	18.12	0	0	0	490	288	387	235	303	242	31.421	-21.9211	0.20944	0	0	0
835	33.4	18.12	0	0	0	481	317	390	235	305	242	28.3049	-31.962	0.20944	0	0	0
836	33.44	18.12	0	0	0	481	318	391	235	306	241	28.3049	-32.3082	0.20944	0	0	0
837	33.48	18.12	0	0	0	480	317	392	235	305	242	27.9586	-31.962	0.20944	0	0	0
838	33.52	18.12	0	0	0	480	316	392	236	305	242	27.9586	-31.6158	0.20944	0	0	0
839	33.56	18.12	0	0	0	487	305	391	236	304	242	30.3823	-27.8072	0.20944	0	0	0
840	33.6	18.12	0	0	0	481	299	389	236	302	242	28.3049	-25.7297	0.20944	0	0	0
841	33.64	18.12	0	0	0	478	288	386	236	297	242	27.2662	-21.9211	0.20944	0	0	0
842	33.68	18.12	0	0	0	476	280	382	236	295	239	26.5737	-19.1512	0.20944	0	0	0
843	33.72	18.12	0	0	0	473	272	377	235	295	237	25.535	-16.3813	0.20944	0	0	0
844	33.76	18.12	0	0	0	473	261	373	235	294	237	25.535	-12.5727	0.20944	0	0	0
845	33.8	18.12	0	0	0	467	263	369	235	292	237	23.4576	-13.2652	0.20944	0	0	0
846	33.84	18.12	0	0	0	465	242	366	235	290	237	22.7651	-5.99423	0.20944	0	0	0
847	33.88	18.12	0	0	0	461	240	363	236	290	238	21.3801	-5.30176	0.20944	0	0	0
848	33.92	18.12	0	0	0	452	228	360	237	288	240	18.264	-1.14691	0.20944	0	0	0
849	33.96	18.12	0	0	0	446	221	357	239	286	242	16.1866	1.27675	0.20944	0	0	0
850	34	18.12	0	0	0	442	218	355	242	284	243	14.8016	2.31546	0.20944	0	0	0
851	34.04	18.12	0	0	0	438	220	353	245	281	244	13.4167	1.62299	0.20944	0	0	0
852	34.08	18.12	0	0	0	437	221	351	246	282	244	13.0704	1.27675	0.20944	0	0	0
853	34.12	18.12	0	0	0	436	225	349	247	282	244	12.7242	-0.108199	0.20944	0	0	0
854	34.16	18.12	0	0	0	438	224	347	248	282	244	13.4167	0.238038	0.20944	0	0	0
855	34.2	18.12	0	0	0	438	224	347	248	282	244	13.4167	0.238038	0.20944	0	0	0
856	34.24	18.12	0	0	0	438	226	347	248	282	245	13.4167	-0.454436	0.20944	0	0	0
857	34.28	18.12	0	0	0	441	223	347	248	282	245	14.4554	0.584275	0.20944	0	0	0
858	34.32	18.12	0	0	0	437	225	347	248	281	245	13.0704	-0.108199	0.20944	0	0	0
859	34.36	18.12	0	0	0	438	228	346	248	282	245	13.4167	-1.14691	0.20944	0	0	0
860	34.4	18.12	0	0	0	440	226	346	249	282	245	14.1092	-0.454436	0.20944	0	0	0
861	34.44	18.12	0	0	0	439	225	346	249	282	245	13.7629	-0.108199	0.20944	0	0	0
862	34.48	18.12	0	0	0	438	225	346	249	280	245	13.4167	-0.108199	0.20944	0	0	0
863	34.52	18.12	0	0	0	438	229	346	250	282	245	13.4167	-1.49315	0.20944	0	0	0
864	34.56	18.12	0	0	0	440	222	346	250	281	245	14.1092	0.930512	0.20944	0	0	0
865	34.6	18.12	0	0	0	438	228	346	250	281	245	13.4167	-1.14691	0.20944	0	0	0
866	34.64	18.12	0	0	0	436	230	347	249	282	246	12.7242	-1.83938	0.20944	0	0	0
867	34.68	18.12	0	0	0	438	228	347	249	282	246	13.4167	-1.14691	0.20944	0	0	0
868	34.72	18.12	0	0	0	441	226	347	250	282	246	14.4554	-0.454436	0.20944	0	0	0
869	34.76	18.12	0	0	0	441	229	347	250	282	246	14.4554	-1.49315	0.20944	0	0	0
870	34.8	18.12	0	0	0	439	232	347	250	281	246	13.7629	-2.53186	0.20944	0	0	0
871	34.84	18.12	0	0	0	436	222	347	250	282	246	12.7242	0.930512	0.20944	0	0	0
872	34.88	18.12	0	0	0	439	222	347	250	282	246	13.7629	0.930512	0.20944	0	0	0
873	34.92	18.12	0	0	0	440	224	347	250	281	246	14.1092	0.238038	0.20944	0	0	0
874	34.96	18.12	0	0	0	438	231	347	250	280	246	13.4167	-2.18562	0.20944	0	0	0
875	35	18.12	0	0	0	435	227	347	249	280	246	12.378	-0.800673	0.20944	0	0	0
876	35.04	18.12	0	0	0	433	216	347	249	281	246	11.6855	3.00793	0.20944	0	0	0
877	35.08	18.12	0	0	0	437	216	346	249	280	246	13.0704	3.00793	0.20944	0	0	0
878	35.12	18.12	0	0	0	438	220	345	249	282	246	13.4167	1.62299	0.20944	0	0	0
879	35.16	18.12	0	0	0	436	225	345	249	280	246	12.7242	-0.108199	0.20944	0	0	0
880	35.2	18.12	0	0	0	433	221	346	250	280	247	11.6855	1.27675	0.20944	0	0	0
881	35.24	18.12	0	0	0	433	220	345	250	281	247	11.6855	1.62299	0.20944	0	0	0
882	35.28	18.12	0	0	0	435	219	346	249	280	247	12.378	1.96922	0.20944	0	0	0
883	35.32	18.12	1	1	1.17066	435	220	346	249	282	247	12.378	1.62299	0.20944	0	0	0
884	35.36	18.16	1	1	1.16809	447	214	347	248	277	251	16.5328	3.70041	0.20944	0	0	0
885	35.4	18.2	1	1	0	450	215	348	246	276	249	17.5715	3.35417	0.20944	0	0	0
886	35.44	18.2	1	1	0	453	216	350	245	279	249	18.6102	3.00793	0.20944	0	0	0
887	35.48	18.2	1	1	0	455	218	351	244	280	249	19.3027	2.31546	0.20944	0	0	0
888	35.52	18.2	1	1	0	456	219	352	243	281	249	19.649	1.96922	0.20944	0	0	0
889	35.56	18.2	1	1	0	456	219	353	243	280	249	19.649	1.96922	0.20944	0	0	0
890	35.6	18.2	1	1	0	455	218	354	243	281	249	19.3027	2.31546	0.20944	0	0	0
891	35.64	18.2	1	1	0	457	220	354	243	280	249	19.9952	1.62299	0.20944	0	0	0
892	35.68	18.2	1	1	0	457	220	354	243	280	249	19.9952	1.62299	0.20944	0	0	0
893	35.72	18.2	1	1	0	456	218	354	243	281	249	19.649	2.31546	0.20944	0	0	0
894	35.76	18.2	1	1	0	456	215	355	243	281	249	19.649	3.35417	0.20944	0	0	0
895	35.8	18.2	1	1	0	456	205	356	243	281	249	19.649	6.81654	0.20944	0	0	0
896	35.84	18.2	1	1	0	477	205	358	243	282	248	26.9199	6.81654	0.20944	0	0	0
897	35.88	18.2	1	1	0	471	190	360	243	281	249	24.8425	12.0101	0.20944	0	0	0
898	35.92	18.2	1	1	0	472	180	363	243	281	249	25.1887	15.4725	0.20944	0	0	0
899	35.96	18.2	1	1	0	468	174	364	243	281	249	23.8038	17.5499	0.20944	0	0	0
900	36	18.2	1	1	0	467	163	365	243	281	249	23.4576	21.3585	0.20944	0	0	0
901	36.04	18.2	1	1	0	459	158	366	243	281	250	20.6877	23.0897	0.20944	0	0	0
902	36.08	18.2	1	1	0	446	150	367	242	281	250	16.1866	25.8596	0.20944	0	0	0
903	36.12	18.2	1	1	0	434	141	368	242	281	251	12.0317	28.9757	0.20944	0	0	0
904	36.16	18.2	1	1	0	425	137	368	242	281	251	8.9156	30.3607	0.20944	0	0	0
905	36.2	18.2	1	1	0	418	131	369	241	281	252	6.49195	32.4381	0.20944	0	0	0
906	36.24	18.2	1	1	0	417	134	369	241	282	252	6.14571	31.3994	0.20944	0	0	0
907	36.28	18.2	1	1	0	418	139	368	242	282	252	6.49195	29.6682	0.20944	0	0	0
908	36.32	18.2	1	1	0	413	142	368	242	282	253	4.76076	28.6295	0.20944	0	0	0
909	36.36	18.2	0	0	0	411	143	366	243	282	253	4.06829	28.2832	0.20944	0	0	0
910	36.4	18.2	0	0	0	411	149	364	245	282	252	4.06829	26.2058	0.20944	0	0	0
911	36.44	18.2	0	0	0	410	148	363	246	282	253	3.72205	26.5521	0.20944	0	0	0
912	36.48	18.2	0	0	0	408	146	361	247	281	253	3.02957	27.2445	0.20944	0	0	0
913	36.52	18.2	0	0	0	407	143	361	247	281	252	2.68334	28.2832	0.20944	0	0	0
914	36.56	18.2	0	0	0	406	140	361	247	281	252	2.3371	29.322	0.20944	0	0	0
915	36.6	18.2	0	0	0	403	134	361	246	282	252	1.29839	31.3994	0.20944	0	0	0
916	36.64	18.2	0	0	0	402	128	362	244	282	252	0.952152	33.4768	0.20944	0	0	0
917	36.68	18.2	0	0	0	400	120	364	242	284	252	0.259678	36.2467	0.20944	0	0	0
918	36.72	18.2	0	0	0	395	111	366	240	285	252	-1.47151	39.3628	0.20944	0	0	0
919	36.76	18.2	0	0	0	393	106	367	238	285	253	-2.16398	41.094	0.20944	0	0	0
920	36.8	18.2	0	0	0	390	99	369	236	286	253	-3.20269	43.5177	0.20944	0	0	0
921	36.84	18.2	0	0	0	388	95	371	234	287	255	-3.89517	44.9026	0.20944	0	0	0
922	36.88	18.2	0	0	0	385	103	372	232	289	256	-4.93388	42.1327	0.20944	0	0	0
923	36.92	18.2	0	0	0	390	108	373	232	293	259	-3.20269	40.4015	0.20944	0	0	0
924	36.96	18.2	0	0	0	391	110	373	232	293	262	-2.85646	39.7091	0.20944	0	0	0
925	37	18.2	0	0	0	393	109	374	233	295	262	-2.16398	40.0553	0.20944	0	0	0
926	37.04	18.2	0	0	0	394	106	374	233	295	262	-1.81774	41.094	0.20944	0	0	0
927	37.08	18.2	0	0	0	394	101	375	231	295	262	-1.81774	42.8252	0.20944	0	0	0
928	37.12	18.2	0	0	0	396	97	376	230	295	262	-1.12527	44.2101	0.20944	0	0	0
929	37.16	18.2	0	0	0	394	92	376	228	297	261	-1.81774	45.9413	0.20944	0	0	0
930	37.2	18.2	0	0	0	392	89	377	226	296	263	-2.51022	46.98	0.20944	0	0	0
931	37.24	18.2	0	0	0	390	84	378	223	297	264	-3.20269	48.7112	0.20944	0	0	0
932	37.28	18.2	0	0	0	389	79	378	221	298	265	-3.54893	50.4424	0.20944	0	0	0
933	37.32	18.2	0	0	0	386	75	378	219	301	267	-4.58764	51.8274	0.20944	0	0	0
934	37.36	18.2	0	0	0	385	75	379	217	302	269	-4.93388	51.8274	0.20944	0	0	0
935	37.4	18.2	0	0	0	384	70	379	215	302	268	-5.28012	53.5585	0.20944	0	0	0
936	37.44	18.2	0	0	0	383	68	379	214	300	270	-5.62635	54.251	0.20944	0	0	0
937	37.48	18.2	0	0	0	383	68	379	214	302	269	-5.62635	54.251	0.20944	0	0	0
938	37.52	18.2	0	0	0	381	68	379	214	300	270	-6.31883	54.251	0.20944	0	0	0
939	37.56	18.2	0	0	0	373	68	379	214	301	269	-9.08872	54.251	0.20944	0	0	0
940	37.6	18.2	0	0	0	366	68	379	213	302	269	-11.5124	54.251	0.20944	0	0	0
941	37.64	18.2	0	0	0	357	74	379	213	302	268	-14.6285	52.1736	0.20944	0	0	0
942	37.68	18.2	0	0	0	354	76	379	214	302	269	-15.6672	51.4811	0.20944	0	0	0
943	37.72	18.2	0	0	0	350	78	379	213	303	268	-17.0522	50.7887	0.20944	0	0	0
944	37.76	18.2	0	0	0	346	79	379	213	302	269	-18.4371	50.4424	0.20944	0	0	0
945	37.8	18.2	0	0	0	346	80	379	213	303	268	-18.4371	50.0962	0.20944	0	0	0
946	37.84	18.2	0	0	0	345	82	379	213	302	269	-18.7834	49.4037	0.20944	0	0	0
947	37.88	18.2	0	0	0	332	91	379	213	304	267	-23.2844	46.2876	0.20944	0	0	0
948	37.92	18.2	0	0	0	324	97	378	214	304	268	-26.0543	44.2101	0.20944	0	0	0
949	37.96	18.2	0	0	0	315	99	378	214	304	267	-29.1705	43.5177	0.20944	0	0	0
950	38	18.2	0	0	0	310	100	378	214	303	269	-30.9017	43.1714	0.20944	0	0	0
951	38.04	18.2	0	0	0	306	103	377	215	304	268	-32.2866	42.1327	0.20944	0	0	0
952	38.08	18.2	0	0	0	304	101	377	215	302	270	-32.9791	42.8252	0.20944	0	0	0
953	38.12	18.2	0	0	0	303	105	377	215	304	268	-33.3253	41.4403	0.20944	0	0	0
954	38.16	18.2	0	0	0	311	104	377	216	302	272	-30.5554	41.7865	0.20944	0	0	0
955	38.2	18.2	0	0	0	310	103	377	216	304	272	-30.9017	42.1327	0.20944	0	0	0
956	38.24	18.2	0	0	0	306	102	377	217	302	273	-32.2866	42.479	0.20944	0	0	0
957	38.28	18.2	0	0	0	305	100	377	217	304	272	-32.6328	43.1714	0.20944	0	0	0
958	38.32	18.2	0	0	0	305	100	377	216	304	272	-32.6328	43.1714	0.20944	0	0	0
959	38.36	18.2	0	0	0	306	97	377	215	304	273	-32.2866	44.2101	0.20944	0	0	0
960	38.4	18.2	0	0	0	306	100	377	214	304	273	-32.2866	43.1714	0.20944	0	0	0
961	38.44	18.2	0	0	0	303	105	377	214	306	272	-33.3253	41.4403	0.20944	0	0	0
962	38.48	18.2	1	1	0	305	113	377	216	305	273	-32.6328	38.6704	0.20944	0	0	0
963	38.52	18.2	1	1	0	302	118	376	218	305	277	-33.6716	36.9392	0.20944	0	0	0
964	38.56	18.2	1	1	0	306	122	375	220	306	280	-32.2866	35.5542	0.20944	0	0	0
965	38.6	18.2	1	1	0	305	131	374	223	308	280	-32.6328	32.4381	0.20944	0	0	0
966	38.64	18.2	1	1	0	299	134	372	224	310	285	-34.7103	31.3994	0.20944	0	0	0
967	38.68	18.2	1	1	0	292	136	371	226	312	288	-37.1339	30.7069	0.20944	0	0	0
968	38.72	18.2	1	1	0	284	137	369	227	313	291	-39.9038	30.3607	0.20944	0	0	0
969	38.76	18.2	1	1	0	280	136	368	227	316	298	-41.2888	30.7069	0.20944	0	0	0
970	38.8	18.2	1	1	0	276	134	366	226	319	300	-42.6737	31.3994	0.20944	0	0	0
971	38.84	18.2	1	1	0	276	134	365	225	321	303	-42.6737	31.3994	0.20944	0	0	0
972	38.88	18.2	1	1	0	275	133	365	224	322	302	-43.02	31.7456	0.20944	0	0	0
973	38.92	18.2	1	1	0	271	131	365	223	323	300	-44.4049	32.4381	0.20944	0	0	0
974	38.96	18.2	1	1	1.16959	271	131	365	223	324	301	-44.4049	32.4381	0.20944	0	0	0
975	39	18.24	1	1	1.17108	273	133	365	222	324	301	-43.7124	31.7456	0.20944	0	0	0
976	39.04	18.28	1	1	1.17257	274	134	365	222	324	301	-43.3662	31.3994	0.20944	0	0	0
977	39.08	18.32	1	1	1.17405	274	135	366	222	324	301	-43.3662	31.0531	0.20944	0	0	0
978	39.12	18.36	1	1	1.17552	276	145	366	223	324	301	-42.6737	27.5908	0.20944	0	0	0
979	39.16	18.4	1	1	1.17699	317	117	367	224	325	300	-28.478	37.2854	0.20944	0	0	0
980	39.2	18.44	1	1	1.17845	314	119	367	225	325	300	-29.5167	36.5929	0.20944	0	0	0
981	39.24	18.48	1	1	1.17991	314	120	367	226	325	300	-29.5167	36.2467	0.20944	0	0	0
982	39.28	18.52	1	1	1.18135	311	122	367	226	325	301	-30.5554	35.5542	0.20944	0	0	0
983	39.32	18.56	1	1	1.1828	310	123	367	226	325	301	-30.9017	35.208	0.20944	0	0	0
984	39.36	18.6	1	1	1.18423	307	126	367	226	325	301	-31.9404	34.1693	0.20944	0	0	0
985	39.4	18.64	1	1	1.18566	305	127	367	227	326	302	-32.6328	33.823	0.20944	0	0	0
986	39.44	18.68	1	1	1.18708	304	127	366	226	326	301	-32.9791	33.823	0.20944	0	0	0
987	39.48	18.72	1	1	1.1885	302	127	366	226	326	302	-33.6716	33.823	0.20944	0	0	0
988	39.52	18.76	1	1	1.18991	302	126	366	226	326	302	-33.6716	34.1693	0.20944	0	0	0
989	39.56	18.8	1	1	0	301	126	365	226	326	302	-34.0178	34.1693	0.20944	0	0	0
990	39.6	18.8	1	1	0	304	124	365	226	326	302	-32.9791	34.8617	0.20944	0	0	0
991	39.64	18.8	1	1	0	308	120	364	225	326	302	-31.5941	36.2467	0.20944	0	0	0
992	39.68	18.8	1	1	0	258	141	364	224	326	302	-48.906	28.9757	0.20944	0	0	0
993	39.72	18.8	1	1	0	263	134	364	223	325	301	-47.1748	31.3994	0.20944	0	0	0
994	39.76	18.8	1	1	0	264	129	364	222	324	302	-46.8286	33.1306	0.20944	0	0	0
995	39.8	18.8	1	1	0	264	126	364	222	324	302	-46.8286	34.1693	0.20944	0	0	0
996	39.84	18.8	1	1	0	277	119	365	222	324	302	-42.3275	36.5929	0.20944	0	0	0
997	39.88	18.8	1	1	0	303	107	365	222	324	302	-33.3253	40.7478	0.20944	0	0	0
998	39.92	18.8	1	1	0	331	104	365	223	324	302	-23.6307	41.7865	0.20944	0	0	0
999	39.96	18.8	1	1	0	362	106	365	226	325	304	-12.8973	41.094	0.20944	0	0	0
1000	40	18.8	1	1	0	385	112	365	228	324	304	-4.93388	39.0166	0.20944	0	0	0
1001	40.04	18.8	1	1	0	398	118	366	231	324	304	-0.432796	36.9392	0.20944	0	0	0
1002	40.08	18.8	1	1	0	402	126	366	234	323	304	0.952152	34.1693	0.20944	0	0	0
1003	40.12	18.8	1	1	0	406	132	367	236	322	304	2.3371	32.0919	0.20944	0	0	0
1004	40.16	18.8	1	1	0	422	136	367	238	322	303	7.87689	30.7069	0.20944	0	0	0
1005	40.2	18.8	1	1	0	442	150	368	238	321	304	14.8016	25.8596	0.20944	0	0	0
1006	40.24	18.8	1	1	0	434	141	368	239	321	302	12.0317	28.9757	0.20944	0	0	0
1007	40.28	18.8	1	1	0	436	143	369	239	321	302	12.7242	28.2832	0.20944	0	0	0
1008	40.32	18.8	1	1	0	453	158	369	239	320	300	18.6102	23.0897	0.20944	0	0	0
1009	40.36	18.8	1	1	0	450	156	369	239	319	302	17.5715	23.7822	0.20944	0	0	0
1010	40.4	18.8	1	1	0	440	151	370	240	318	301	14.1092	25.5133	0.20944	0	0	0
1011	40.44	18.8	1	1	0	433	152	369	241	318	302	11.6855	25.1671	0.20944	0	0	0
1012	40.48	18.8	1	1	0	429	152	369	242	318	302	10.3006	25.1671	0.20944	0	0	0
1013	40.52	18.8	1	1	0	428	154	369	244	318	301	9.95432	24.4746	0.20944	0	0	0
1014	40.56	18.8	1	1	0	428	155	368	245	318	301	9.95432	24.1284	0.20944	0	0	0
1015	40.6	18.8	1	1	0	431	155	368	245	317	301	10.993	24.1284	0.20944	0	0	0
1016	40.64	18.8	1	1	0	435	156	368	246	317	301	12.378	23.7822	0.20944	0	0	0
1017	40.68	18.8	0	0	0	446	164	368	245	317	301	16.1866	21.0123	0.20944	0	0	0
1018	40.72	18.8	0	0	0	445	160	369	245	318	300	15.8403	22.3972	0.20944	0	0	0
1019	40.76	18.8	0	0	0	452	162	370	244	316	300	18.264	21.7047	0.20944	0	0	0
1020	40.8	18.8	0	0	0	459	164	370	242	316	298	20.6877	21.0123	0.20944	0	0	0
1021	40.84	18.8	0	0	0	460	163	371	241	315	297	21.0339	21.3585	0.20944	0	0	0
1022	40.88	18.8	0	0	0	466	164	373	240	315	297	23.1113	21.0123	0.20944	0	0	0
1023	40.92	18.8	0	0	0	471	167	374	239	315	297	24.8425	19.9736	0.20944	0	0	0
1024	40.96	18.8	0	0	0	487	180	375	239	314	296	30.3823	15.4725	0.20944	0	0	0
1025	41	18.8	0	0	0	492	191	376	238	315	293	32.1135	11.6639	0.20944	0	0	0
1026	41.04	18.8	0	0	0	493	194	377	238	316	291	32.4597	10.6252	0.20944	0	0	0
1027	41.08	18.8	0	0	0	498	200	379	237	316	290	34.1909	8.54773	0.20944	0	0	0
1028	41.12	18.8	0	0	0	503	208	380	237	314	287	35.9221	5.77783	0.20944	0	0	0
1029	41.16	18.8	0	0	0	512	218	383	238	314	279	39.0382	2.31546	0.20944	0	0	0
1030	41.2	18.8	0	0	0	516	221	388	238	314	274	40.4232	1.27675	0.20944	0	0	0
1031	41.24	18.8	0	0	0	526	231	393	239	306	274	43.8855	-2.18562	0.20944	0	0	0
1032	41.28	18.8	0	0	0	528	235	399	239	304	270	44.578	-3.57057	0.20944	0	0	0
1033	41.32	18.8	0	0	0	527	249	403	239	318	259	44.2318	-8.41789	0.20944	0	0	0
1034	41.36	18.8	0	0	0	530	244	407	239	322	258	45.2705	-6.6867	0.20944	0	0	0
1035	41.4	18.8	0	0	0	534	245	410	238	324	261	46.6554	-7.03294	0.20944	0	0	0
1036	41.44	18.8	0	0	0	535	245	414	237	338	256	47.0017	-7.03294	0.20944	0	0	0
1037	41.48	18.8	0	0	0	536	246	418	237	332	262	47.3479	-7.37918	0.20944	0	0	0
1038	41.52	18.8	0	0	0	538	250	421	237	330	265	48.0404	-8.76413	0.20944	0	0	0
1039	41.56	18.8	0	0	0	538	254	423	238	328	261	48.0404	-10.1491	0.20944	0	0	0
1040	41.6	18.8	0	0	0	536	258	424	239	344	248	47.3479	-11.534	0.20944	0	0	0
1041	41.64	18.8	0	0	0	537	259	424	239	335	251	47.6942	-11.8803	0.20944	0	0	0
1042	41.68	18.8	0	0	0	536	263	425	239	340	248	47.3479	-13.2652	0.20944	0	0	0
1043	41.72	18.8	0	0	0	533	271	426	240	341	249	46.3092	-16.0351	0.20944	0	0	0
1044	41.76	18.8	0	0	0	532	272	425	240	342	250	45.963	-16.3813	0.20944	0	0	0
1045	41.8	18.8	0	0	0	529	270	425	240	346	245	44.9243	-15.6889	0.20944	0	0	0
1046	41.84	18.8	0	0	0	529	274	424	240	343	245	44.9243	-17.0738	0.20944	0	0	0
1047	41.88	18.8	0	0	0	529	277	423	239	342	248	44.9243	-18.1125	0.20944	0	0	0
1048	41.92	18.8	0	0	0	530	277	423	239	342	242	45.2705	-18.1125	0.20944	0	0	0
1049	41.96	18.8	0	0	0	532	278	423	239	344	241	45.963	-18.4588	0.20944	0	0	0
1050	42	18.8	0	0	0	533	275	424	239	342	240	46.3092	-17.4201	0.20944	0	0	0
1051	42.04	18.8	0	0	0	531	273	424	239	343	240	45.6167	-16.7276	0.20944	0	0	0
1052	42.08	18.8	0	0	0	532	271	425	240	345	238	45.963	-16.0351	0.20944	0	0	0
1053	42.12	18.8	0	0	0	537	269	426	240	342	238	47.6942	-15.3426	0.20944	0	0	0
1054	42.16	18.8	0	0	0	540	267	426	240	343	237	48.7329	-14.6502	0.20944	0	0	0
1055	42.2	18.8	0	0	0	543	266	427	240	345	236	49.7716	-14.3039	0.20944	0	0	0
1056	42.24	18.8	0	0	0	547	265	427	240	342	236	51.1565	-13.9577	0.20944	0	0	0
1057	42.28	18.8	0	0	0	547	265	427	240	342	236	51.1565	-13.9577	0.20944	0	0	0
1058	42.32	18.8	0	0	0	545	264	427	241	340	236	50.4641	-13.6114	0.20944	0	0	0
1059	42.36	18.8	0	0	0	545	263	428	241	340	236	50.4641	-13.2652	0.20944	0	0	0
1060	42.4	18.8	0	0	0	546	263	428	241	344	235	50.8103	-13.2652	0.20944	0	0	0
1061	42.44	18.8	0	0	0	550	263	428	241	342	235	52.1952	-13.2652	0.20944	0	0	0
1062	42.48	18.8	0	0	0	549	263	428	241	342	235	51.849	-13.2652	0.20944	0	0	0
1063	42.52	18.8	0	0	0	548	263	428	241	338	235	51.5028	-13.2652	0.20944	0	0	0
1064	42.56	18.8	0	0	0	545	264	428	241	341	235	50.4641	-13.6114	0.20944	0	0	0
1065	42.6	18.8	0	0	0	542	264	428	241	343	234	49.4253	-13.6114	0.20944	0	0	0
1066	42.64	18.8	0	0	0	538	261	427	241	342	232	48.0404	-12.5727	0.20944	0	0	0
1067	42.68	18.8	0	0	0	536	259	427	241	341	231	47.3479	-11.8803	0.20944	0	0	0
1068	42.72	18.8	0	0	0	538	257	426	241	339	230	48.0404	-11.1878	0.20944	0	0	0
1069	42.76	18.8	1	1	1.18739	537	257	426	240	340	229	47.6942	-11.1878	0.20944	0	0	0
1070	42.8	18.84	1	1	1.18487	533	255	426	240	336	228	46.3092	-10.4953	0.20944	0	0	0
1071	42.84	18.88	1	1	1.18237	528	253	426	240	337	228	44.578	-9.80284	0.20944	0	0	0
1072	42.88	18.92	1	1	1.17987	527	254	427	239	339	228	44.2318	-10.1491	0.20944	0	0	0
1073	42.92	18.96	1	1	1.18129	526	253	426	239	339	228	43.8855	-9.80284	0.20944	0	0	0
1074	42.96	19	1	1	1.1827	526	255	426	239	340	228	43.8855	-10.4953	0.20944	0	0	0
1075	43	19.04	1	1	1.1841	525	255	426	238	341	227	43.5393	-10.4953	0.20944	0	0	0
1076	43.04	19.08	1	1	1.1855	527	256	426	238	341	227	44.2318	-10.8415	0.20944	0	0	0
1077	43.08	19.12	1	1	1.18689	525	255	426	238	341	227	43.5393	-10.4953	0.20944	0	0	0
1078	43.12	19.16	1	1	1.18827	526	256	426	238	341	227	43.8855	-10.8415	0.20944	0	0	0
1079	43.16	19.2	1	1	1.18965	526	255	427	238	341	226	43.8855	-10.4953	0.20944	0	0	0
1080	43.2	19.24	1	1	1.19103	526	257	427	238	342	226	43.8855	-11.1878	0.20944	0	0	0
1081	43.24	19.28	1	1	1.19239	526	258	427	238	341	226	43.8855	-11.534	0.20944	0	0	0
1082	43.28	19.32	1	1	1.19376	525	257	426	237	341	226	43.5393	-11.1878	0.20944	0	0	0
1083	43.32	19.36	1	1	1.19511	525	259	426	237	341	226	43.5393	-11.8803	0.20944	0	0	0
1084	43.36	19.4	1	1	1.19646	524	259	426	237	340	226	43.1931	-11.8803	0.20944	0	0	0
1085	43.4	19.44	1	1	1.19401	524	260	426	237	342	226	43.1931	-12.2265	0.20944	0	0	0
1086	43.44	19.48	1	1	0	523	256	425	237	338	227	42.8468	-10.8415	0.20944	0	0	0
1087	43.48	19.48	1	1	0	521	259	424	237	333	229	42.1544	-11.8803	0.20944	0	0	0
1088	43.52	19.48	1	1	0	521	263	423	237	333	228	42.1544	-13.2652	0.20944	0	0	0
1089	43.56	19.48	1	1	0	521	264	421	237	333	226	42.1544	-13.6114	0.20944	0	0	0
1090	43.6	19.48	1	1	0	524	264	419	237	332	225	43.1931	-13.6114	0.20944	0	0	0
1091	43.64	19.48	1	1	0	529	273	418	237	330	223	44.9243	-16.7276	0.20944	0	0	0
1092	43.68	19.48	1	1	0	529	275	416	236	329	221	44.9243	-17.4201	0.20944	0	0	0
1093	43.72	19.48	1	1	0	526	283	415	236	328	220	43.8855	-20.1899	0.20944	0	0	0
1094	43.76	19.48	1	1	0	521	284	414	234	328	219	42.1544	-20.5362	0.20944	0	0	0
1095	43.8	19.48	1	1	0	512	282	412	233	325	216	39.0382	-19.8437	0.20944	0	0	0
1096	43.84	19.48	1	1	0	516	262	410	231	327	214	40.4232	-12.919	0.20944	0	0	0
1097	43.88	19.48	1	1	0	515	260	408	230	326	216	40.0769	-12.2265	0.20944	0	0	0
1098	43.92	19.48	0	0	0	514	262	406	230	327	217	39.7307	-12.919	0.20944	0	0	0
1099	43.96	19.48	0	0	0	513	264	406	229	326	216	39.3845	-13.6114	0.20944	0	0	0
1100	44	19.48	0	0	0	510	268	406	229	327	216	38.3458	-14.9964	0.20944	0	0	0
1101	44.04	19.48	0	0	0	512	268	405	229	326	215	39.0382	-14.9964	0.20944	0	0	0
1102	44.08	19.48	0	0	0	510	271	405	229	327	215	38.3458	-16.0351	0.20944	0	0	0
1103	44.12	19.48	0	0	0	508	273	405	229	326	214	37.6533	-16.7276	0.20944	0	0	0
1104	44.16	19.48	0	0	0	508	274	405	229	326	214	37.6533	-17.0738	0.20944	0	0	0
1105	44.2	19.48	0	0	0	500	286	405	229	326	214	34.8834	-21.2287	0.20944	0	0	0
1106	44.24	19.48	0	0	0	500	293	405	229	325	213	34.8834	-23.6523	0.20944	0	0	0
1107	44.28	19.48	0	0	0	501	293	405	229	325	214	35.2296	-23.6523	0.20944	0	0	0
1108	44.32	19.48	0	0	0	503	290	405	229	326	214	35.9221	-22.6136	0.20944	0	0	0
1109	44.36	19.48	0	0	0	503	291	405	229	327	214	35.9221	-22.9598	0.20944	0	0	0
1110	44.4	19.48	0	0	0	502	291	405	229	325	216	35.5759	-22.9598	0.20944	0	0	0
1111	44.44	19.48	0	0	0	495	303	405	229	324	217	33.1522	-27.1147	0.20944	0	0	0
1112	44.48	19.48	0	0	0	494	303	405	229	323	218	32.806	-27.1147	0.20944	0	0	0
1113	44.52	19.48	0	0	0	495	301	404	229	324	215	33.1522	-26.4222	0.20944	0	0	0
1114	44.56	19.48	0	0	0	504	286	404	229	324	215	36.2683	-21.2287	0.20944	0	0	0
1115	44.6	19.48	0	0	0	507	268	403	229	324	215	37.307	-14.9964	0.20944	0	0	0
1116	44.64	19.48	0	0	0	501	284	402	229	325	214	35.2296	-20.5362	0.20944	0	0	0
1117	44.68	19.48	0	0	0	504	278	402	229	324	214	36.2683	-18.4588	0.20944	0	0	0
1118	44.72	19.48	0	0	0	504	276	401	229	324	213	36.2683	-17.7663	0.20944	0	0	0
1119	44.76	19.48	0	0	0	503	279	401	230	326	214	35.9221	-18.805	0.20944	0	0	0
1120	44.8	19.48	0	0	0	504	279	401	230	324	213	36.2683	-18.805	0.20944	0	0	0
1121	44.84	19.48	0	0	0	502	280	400	230	323	213	35.5759	-19.1512	0.20944	0	0	0
1122	44.88	19.48	0	0	0	502	281	400	230	324	214	35.5759	-19.4975	0.20944	0	0	0
1123	44.92	19.48	0	0	0	502	283	400	230	324	215	35.5759	-20.1899	0.20944	0	0	0
1124	44.96	19.48	0	0	0	501	284	400	230	327	218	35.2296	-20.5362	0.20944	0	0	0
1125	45	19.48	0	0	0	502	282	400	230	323	218	35.5759	-19.8437	0.20944	0	0	0
1126	45.04	19.48	0	0	0	503	282	400	230	324	220	35.9221	-19.8437	0.20944	0	0	0
1127	45.08	19.48	0	0	0	502	282	400	230	322	219	35.5759	-19.8437	0.20944	0	0	0
1128	45.12	19.48	0	0	0	502	282	400	230	324	220	35.5759	-19.8437	0.20944	0	0	0
1129	45.16	19.48	0	0	0	501	282	400	230	324	219	35.2296	-19.8437	0.20944	0	0	0
1130	45.2	19.48	0	0	0	495	286	400	229	323	216	33.1522	-21.2287	0.20944	0	0	0
1131	45.24	19.48	0	0	0	501	266	399	229	324	216	35.2296	-14.3039	0.20944	0	0	0
1132	45.28	19.48	0	0	0	497	274	399	228	325	215	33.8447	-17.0738	0.20944	0	0	0
1133	45.32	19.48	0	0	0	489	283	399	227	324	214	31.0748	-20.1899	0.20944	0	0	0
1134	45.36	19.48	0	0	0	483	289	398	226	320	213	28.9974	-22.2674	0.20944	0	0	0
1135	45.4	19.48	0	0	0	464	302	398	225	320	212	22.4188	-26.7685	0.20944	0	0	0
1136	45.44	19.48	0	0	0	467	299	397	224	320	211	23.4576	-25.7297	0.20944	0	0	0
1137	45.48	19.48	0	0	0	464	299	396	223	320	210	22.4188	-25.7297	0.20944	0	0	0
1138	45.52	19.48	0	0	0	462	298	396	222	321	211	21.7264	-25.3835	0.20944	0	0	0
1139	45.56	19.48	0	0	0	458	299	396	220	322	210	20.3414	-25.7297	0.20944	0	0	0
1140	45.6	19.48	0	0	0	452	296	397	217	323	209	18.264	-24.691	0.20944	0	0	0
1141	45.64	19.48	0	0	0	449	292	397	214	320	206	17.2253	-23.3061	0.20944	0	0	0
1142	45.68	19.48	0	0	0	445	289	397	209	320	203	15.8403	-22.2674	0.20944	0	0	0
1143	45.72	19.48	0	0	0	443	287	397	205	318	203	15.1479	-21.5749	0.20944	0	0	0
1144	45.76	19.48	0	0	0	441	287	398	201	319	203	14.4554	-21.5749	0.20944	0	0	0
1145	45.8	19.48	0	0	0	437	286	398	199	318	202	13.0704	-21.2287	0.20944	0	0	0
1146	45.84	19.48	0	0	0	436	286	399	198	317	201	12.7242	-21.2287	0.20944	0	0	0
1147	45.88	19.48	0	0	0	435	285	400	198	318	201	12.378	-20.8824	0.20944	0	0	0
1148	45.92	19.48	0	0	0	433	284	401	197	423	144	11.6855	-20.5362	0.20944	0	0	0
1149	45.96	19.48	0	0	0	433	285	402	197	423	144	11.6855	-20.8824	0.20944	0	0	0
1150	46	19.48	0	0	0	432	284	403	196	423	143	11.3393	-20.5362	0.20944	0	0	0
1151	46.04	19.48	0	0	0	431	284	404	196	423	143	10.993	-20.5362	0.20944	0	0	0
1152	46.08	19.48	0	0	0	431	285	405	196	423	143	10.993	-20.8824	0.20944	0	0	0
1153	46.12	19.48	0	0	0	431	284	405	195	421	142	10.993	-20.5362	0.20944	0	0	0
1154	46.16	19.48	0	0	0	427	284	405	197	422	142	9.60808	-20.5362	0.20944	0	0	0
1155	46.2	19.48	0	0	0	427	285	405	198	423	142	9.60808	-20.8824	0.20944	0	0	0
1156	46.24	19.48	0	0	0	428	285	405	200	421	141	9.95432	-20.8824	0.20944	0	0	0
1157	46.28	19.48	0	0	0	428	285	405	200	422	141	9.95432	-20.8824	0.20944	0	0	0
1158	46.32	19.48	0	0	0	426	285	405	199	421	141	9.26184	-20.8824	0.20944	0	0	0
1159	46.36	19.48	0	0	0	426	285	405	199	422	141	9.26184	-20.8824	0.20944	0	0	0
1160	46.4	19.48	0	0	0	427	285	405	199	423	141	9.60808	-20.8824	0.20944	0	0	0
1161	46.44	19.48	0	0	0	424	284	405	201	422	141	8.56937	-20.5362	0.20944	0	0	0
1162	46.48	19.48	0	0	0	423	285	405	201	422	141	8.22313	-20.8824	0.20944	0	0	0
1163	46.52	19.48	0	0	0	423	284	405	201	423	141	8.22313	-20.5362	0.20944	0	0	0
1164	46.56	19.48	0	0	0	423	284	405	201	421	140	8.22313	-20.5362	0.20944	0	0	0
1165	46.6	19.48	0	0	0	422	284	405	201	423	141	7.87689	-20.5362	0.20944	0	0	0
1166	46.64	19.48	0	0	0	423	285	405	201	423	141	8.22313	-20.8824	0.20944	0	0	0
1167	46.68	19.48	0	0	0	425	142	401	209	319	198	8.9156	28.6295	0.20944	0	0	0
1168	46.72	19.48	0	0	0	423	142	398	217	321	198	8.22313	28.6295	0.20944	0	0	0
1169	46.76	19.48	0	0	0	422	141	394	226	316	197	7.87689	28.9757	0.20944	0	0	0
1170	46.8	19.48	0	0	0	424	142	391	234	321	199	8.56937	28.6295	0.20944	0	0	0
1171	46.84	19.48	0	0	0	423	141	391	234	321	198	8.22313	28.9757	0.20944	0	0	0
1172	46.88	19.48	0	0	0	422	141	390	234	317	197	7.87689	28.9757	0.20944	0	0	0
1173	46.92	19.48	0	0	0	422	141	391	233	317	197	7.87689	28.9757	0.20944	0	0	0
1174	46.96	19.48	0	0	0	422	141	391	233	320	197	7.87689	28.9757	0.20944	0	0	0
1175	47	19.48	0	0	0	424	142	390	233	316	197	8.56937	28.6295	0.20944	0	0	0
1176	47.04	19.48	0	0	0	424	142	390	233	319	197	8.56937	28.6295	0.20944	0	0	0
1177	47.08	19.48	0	0	0	423	141	391	233	325	199	8.22313	28.9757	0.20944	0	0	0
1178	47.12	19.48	0	0	0	422	141	391	233	320	197	7.87689	28.9757	0.20944	0	0	0
1179	47.16	19.48	0	0	0	424	141	390	233	315	196	8.56937	28.9757	0.20944	0	0	0
1180	47.2	19.48	0	0	0	424	142	390	233	316	196	8.56937	28.6295	0.20944	0	0	0
1181	47.24	19.48	0	0	0	454	160	385	227	318	197	18.9565	22.3972	0.20944	0	0	0
1182	47.28	19.48	0	0	0	454	161	385	227	318	197	18.9565	22.051	0.20944	0	0	0
1183	47.32	19.48	0	0	0	454	160	386	227	322	198	18.9565	22.3972	0.20944	0	0	0
1184	47.36	19.48	0	0	0	455	161	386	227	319	196	19.3027	22.051	0.20944	0	0	0
1185	47.4	19.48	0	0	0	422	140	391	232	318	196	7.87689	29.322	0.20944	0	0	0
1186	47.44	19.48	0	0	0	424	141	387	228	320	197	8.56937	28.9757	0.20944	0	0	0
1187	47.48	19.48	0	0	0	455	160	382	223	318	197	19.3027	22.3972	0.20944	0	0	0
1188	47.52	19.48	0	0	0	455	160	382	223	317	196	19.3027	22.3972	0.20944	0	0	0
1189	47.56	19.48	0	0	0	455	161	377	218	320	197	19.3027	22.051	0.20944	0	0	0
1190	47.6	19.48	0	0	0	456	162	381	222	318	196	19.649	21.7047	0.20944	0	0	0
1191	47.64	19.48	0	0	0	456	161	382	223	320	197	19.649	22.051	0.20944	0	0	0
1192	47.68	19.48	0	0	0	455	160	382	223	322	197	19.3027	22.3972	0.20944	0	0	0
1193	47.72	19.48	0	0	0	456	161	383	223	318	196	19.649	22.051	0.20944	0	0	0
1194	47.76	19.48	0	0	0	457	162	379	219	320	197	19.9952	21.7047	0.20944	0	0	0
1195	47.8	19.48	0	0	0	456	161	379	219	319	197	19.649	22.051	0.20944	0	0	0
1196	47.84	19.48	0	0	0	455	160	376	218	321	198	19.3027	22.3972	0.20944	0	0	0
1197	47.88	19.48	0	0	0	456	161	378	222	324	199	19.649	22.051	0.20944	0	0	0
1198	47.92	19.48	0	0	0	455	160	378	222	320	197	19.3027	22.3972	0.20944	0	0	0
1199	47.96	19.48	0	0	0	454	159	380	226	323	200	18.9565	22.7434	0.20944	0	0	0
1200	48	19.48	0	0	0	456	161	379	224	320	197	19.649	22.051	0.20944	0	0	0
1201	48.04	19.48	0	0	0	457	162	378	220	320	196	19.9952	21.7047	0.20944	0	0	0
1202	48.08	19.48	0	0	0	456	161	378	220	320	196	19.649	22.051	0.20944	0	0	0
1203	48.12	19.48	0	0	0	455	160	376	217	320	197	19.3027	22.3972	0.20944	0	0	0
1204	48.16	19.48	0	0	0	456	161	376	216	319	196	19.649	22.051	0.20944	0	0	0
1205	48.2	19.48	0	0	0	456	161	376	216	319	196	19.649	22.051	0.20944	0	0	0
1206	48.24	19.48	0	0	0	455	159	376	216	320	196	19.3027	22.7434	0.20944	0	0	0
1207	48.28	19.48	0	0	0	456	161	375	215	319	196	19.649	22.051	0.20944	0	0	0
1208	48.32	19.48	0	0	0	426	140	375	215	318	196	9.26184	29.322	0.20944	0	0	0
1209	48.36	19.48	0	0	0	425	140	375	215	318	196	8.9156	29.322	0.20944	0	0	0
1210	48.4	19.48	0	0	0	424	139	374	214	320	196	8.56937	29.6682	0.20944	0	0	0
1211	48.44	19.48	0	0	0	424	139	375	214	319	196	8.56937	29.6682	0.20944	0	0	0
1212	48.48	19.48	0	0	0	424	140	375	215	319	196	8.56937	29.322	0.20944	0	0	0
1213	48.52	19.48	0	0	0	425	140	375	215	320	196	8.9156	29.322	0.20944	0	0	0
1214	48.56	19.48	0	0	0	424	140	374	216	320	196	8.56937	29.322	0.20944	0	0	0
1215	48.6	19.48	0	0	0	456	262	374	214	321	196	19.649	-12.919	0.20944	0	0	0
1216	48.64	19.48	0	0	0	454	262	373	212	317	195	18.9565	-12.919	0.20944	0	0	0
1217	48.68	19.48	0	0	0	455	160	373	213	322	197	19.3027	22.3972	0.20944	0	0	0
1218	48.72	19.48	0	0	0	453	158	374	214	319	196	18.6102	23.0897	0.20944	0	0	0
1219	48.76	19.48	0	0	0	452	156	382	220	362	279	18.264	23.7822	0.20944	0	0	0
1220	48.8	19.48	0	0	0	430	140	391	225	362	277	10.6468	29.322	0.20944	0	0	0
1221	48.84	19.48	0	0	0	428	138	398	230	359	270	9.95432	30.0144	0.20944	0	0	0
1222	48.88	19.48	0	0	0	425	138	406	236	359	269	8.9156	30.0144	0.20944	0	0	0
1223	48.92	19.48	0	0	0	430	142	407	238	359	270	10.6468	28.6295	0.20944	0	0	0
1224	48.96	19.48	0	0	0	432	144	407	241	360	270	11.3393	27.937	0.20944	0	0	0
1225	49	19.48	0	0	0	442	151	409	243	412	324	14.8016	25.5133	0.20944	0	0	0
1226	49.04	19.48	0	0	0	440	152	411	245	416	332	14.1092	25.1671	0.20944	0	0	0
1227	49.08	19.48	0	0	0	447	158	412	246	420	339	16.5328	23.0897	0.20944	0	0	0
1228	49.12	19.48	0	0	0	447	160	414	248	422	340	16.5328	22.3972	0.20944	0	0	0
1229	49.16	19.48	0	0	0	450	165	416	248	427	332	17.5715	20.666	0.20944	0	0	0
1230	49.2	19.48	0	0	0	410	151	418	249	429	327	3.72205	25.5133	0.20944	0	0	0
1231	49.24	19.48	0	0	0	411	153	421	248	432	323	4.06829	24.8209	0.20944	0	0	0
1232	49.28	19.48	0	0	0	414	154	424	247	434	322	5.107	24.4746	0.20944	0	0	0
1233	49.32	19.48	0	0	0	414	155	425	247	443	316	5.107	24.1284	0.20944	0	0	0
1234	49.36	19.48	0	0	0	413	155	426	247	448	315	4.76076	24.1284	0.20944	0	0	0
1235	49.4	19.48	0	0	0	413	156	425	248	457	312	4.76076	23.7822	0.20944	0	0	0
1236	49.44	19.48	0	0	0	452	169	423	249	457	310	18.264	19.2811	0.20944	0	0	0
1237	49.48	19.48	0	0	0	329	195	423	249	457	311	-24.3232	10.2789	0.20944	0	0	0
1238	49.52	19.48	0	0	0	456	311	419	241	330	191	19.649	-29.8846	0.20944	0	0	0
1239	49.56	19.48	0	0	0	458	311	415	232	330	190	20.3414	-29.8846	0.20944	0	0	0
1240	49.6	19.48	0	0	0	457	311	411	224	332	192	19.9952	-29.8846	0.20944	0	0	0
1241	49.64	19.48	0	0	0	455	309	405	217	331	192	19.3027	-29.1921	0.20944	0	0	0
1242	49.68	19.48	0	0	0	455	310	405	217	331	192	19.3027	-29.5384	0.20944	0	0	0
1243	49.72	19.48	0	0	0	451	310	405	217	330	191	17.9178	-29.5384	0.20944	0	0	0
1244	49.76	19.48	0	0	0	451	310	404	217	331	191	17.9178	-29.5384	0.20944	0	0	0
1245	49.8	19.48	0	0	0	450	309	404	217	331	191	17.5715	-29.1921	0.20944	0	0	0
1246	49.84	19.48	0	0	0	449	309	404	216	330	191	17.2253	-29.1921	0.20944	0	0	0
1247	49.88	19.48	0	0	0	448	310	403	216	330	191	16.8791	-29.5384	0.20944	0	0	0
1248	49.92	19.48	0	0	0	449	310	403	216	330	191	17.2253	-29.5384	0.20944	0	0	0
1249	49.96	19.48	0	0	0	448	311	403	216	329	190	16.8791	-29.8846	0.20944	0	0	0
1250	50	19.48	0	0	0	448	312	403	216	329	190	16.8791	-30.2308	0.20944	0	0	0
1251	50.04	19.48	0	0	0	448	311	404	217	331	191	16.8791	-29.8846	0.20944	0	0	0
1252	50.08	19.48	0	0	0	443	316	404	217	330	190	15.1479	-31.6158	0.20944	0	0	0
1253	50.12	19.48	0	0	0	447	312	404	217	330	190	16.5328	-30.2308	0.20944	0	0	0
1254	50.16	19.48	0	0	0	446	312	404	217	330	191	16.1866	-30.2308	0.20944	0	0	0
1255	50.2	19.48	0	0	0	449	311	404	217	330	190	17.2253	-29.8846	0.20944	0	0	0
1256	50.24	19.48	0	0	0	448	309	404	216	330	190	16.8791	-29.1921	0.20944	0	0	0
1257	50.28	19.48	0	0	0	447	310	404	216	330	191	16.5328	-29.5384	0.20944	0	0	0
1258	50.32	19.48	0	0	0	447	309	403	216	329	190	16.5328	-29.1921	0.20944	0	0	0
1259	50.36	19.48	0	0	0	449	312	403	216	329	190	17.2253	-30.2308	0.20944	0	0	0
1260	50.4	19.48	0	0	0	448	310	403	217	331	191	16.8791	-29.5384	0.20944	0	0	0
1261	50.44	19.48	0	0	0	447	311	403	217	330	190	16.5328	-29.8846	0.20944	0	0	0
1262	50.48	19.48	0	0	0	447	311	404	217	329	190	16.5328	-29.8846	0.20944	0	0	0
1263	50.52	19.48	0	0	0	445	313	404	217	330	191	15.8403	-30.5771	0.20944	0	0	0
1264	50.56	19.48	0	0	0	444	312	404	217	329	190	15.4941	-30.2308	0.20944	0	0	0
1265	50.6	19.48	0	0	0	440	317	404	217	328	189	14.1092	-31.962	0.20944	0	0	0
1266	50.64	19.48	0	0	0	433	320	405	218	331	191	11.6855	-33.0007	0.20944	0	0	0
1267	50.68	19.48	1	1	0	435	330	405	218	330	190	12.378	-36.4631	0.20944	0	0	0
1268	50.72	19.48	1	1	0	438	339	406	220	330	191	13.4167	-39.5792	0.20944	0	0	0
1269	50.76	19.48	1	1	0	435	344	407	222	330	190	12.378	-41.3104	0.20944	0	0	0
1270	50.8	19.48	1	1	1.19156	440	352	408	223	331	191	14.1092	-44.0803	0.20944	0	0	0
1271	50.84	19.52	1	1	1.18912	434	353	409	225	332	191	12.0317	-44.4265	0.20944	0	0	0
1272	50.88	19.56	1	1	1.1867	427	352	409	225	332	191	9.60808	-44.0803	0.20944	0	0	0
1273	50.92	19.6	1	1	1.18428	425	348	409	225	333	192	8.9156	-42.6954	0.20944	0	0	0
1274	50.96	19.64	1	1	1.18187	425	345	409	225	333	192	8.9156	-41.6566	0.20944	0	0	0
1275	51	19.68	1	1	1.17948	425	338	408	225	333	192	8.9156	-39.233	0.20944	0	0	0
1276	51.04	19.72	1	1	1.17709	425	334	407	224	332	191	8.9156	-37.848	0.20944	0	0	0
1277	51.08	19.76	1	1	1.17471	425	332	406	223	332	191	8.9156	-37.1556	0.20944	0	0	0
1278	51.12	19.8	1	1	1.17234	428	330	406	222	332	191	9.95432	-36.4631	0.20944	0	0	0
1279	51.16	19.84	1	1	1.16998	429	324	405	221	332	191	10.3006	-34.3857	0.20944	0	0	0
1280	51.2	19.88	1	1	1.16763	432	323	405	220	332	190	11.3393	-34.0394	0.20944	0	0	0
1281	51.24	19.92	1	1	1.16529	431	323	405	220	332	191	10.993	-34.0394	0.20944	0	0	0
1282	51.28	19.96	1	1	1.16296	433	322	404	220	332	191	11.6855	-33.6932	0.20944	0	0	0
1283	51.32	20	1	1	0	431	326	404	220	333	192	10.993	-35.0781	0.20944	0	0	0
1284	51.36	20	1	1	0	434	322	404	220	332	191	12.0317	-33.6932	0.20944	0	0	0
1285	51.4	20	1	1	0	438	319	404	219	332	191	13.4167	-32.6545	0.20944	0	0	0
1286	51.44	20	1	1	0	440	318	404	219	332	191	14.1092	-32.3082	0.20944	0	0	0
1287	51.48	20	1	1	0	436	321	403	219	332	191	12.7242	-33.347	0.20944	0	0	0
1288	51.52	20	1	1	0	438	319	403	219	333	192	13.4167	-32.6545	0.20944	0	0	0
1289	51.56	20	1	1	0	440	317	404	219	332	191	14.1092	-31.962	0.20944	0	0	0
1290	51.6	20	1	1	0	466	297	404	219	332	191	23.1113	-25.0373	0.20944	0	0	0
