# Supplementary material for: The BET PROTAC inhibitor dBET6 protects against retinal degeneration and inhibits the cGAS-STING in response to light damage
Source: J Neuroinflammation. 2023 May 22;20:119. doi: 10.1186/s12974-023-02804-y (PMC10201800; doi:10.1186/s12974-023-02804-y)
Supplement: Supplementary file 10 — Additional file 10: Figure S10. Representative video for visual behavior test. [file 12974_2023_2804_MOESM10_ESM.zip]

Archive with 15 entries (12 files):
- CTRL-0.472/
- CTRL-0.472/CTRL-1 (1).csv
- CTRL-0.472/CTRL-1 (1).mp4
- CTRL-0.472/CTRL-1 (1).pdf
- CTRL-0.472/CTRL-1 (2).csv
- LD+Vehicle-0.333/
- LD+Vehicle-0.333/LD-1 (1).csv
- LD+Vehicle-0.333/LD-1 (1).mp4
- LD+Vehicle-0.333/LD-1 (1).pdf
- LD+Vehicle-0.333/LD-1 (2).csv
- LD+dBET6/
- LD+dBET6/LD+dBET6-1 (1).csv
- LD+dBET6/LD+dBET6-1 (1).mp4
- LD+dBET6/LD+dBET6-1 (1).pdf
- LD+dBET6/LD+dBET6-1 (2).csv
